# Supplementary material for: Genetic regulation of mouse liver metabolite levels
Source: Mol Syst Biol. 2014 May 23;10(5):730. doi: 10.15252/msb.20135004 (PMC4188043; doi:10.15252/msb.20135004)
Supplement: Supplementary file 5 — Supplementary Table S1 [file MSB-10-5-730-s5.txt]

Metabolite_ID	Metabolite_Name	129X1	AJ	AKR	AXB1	AXB10	AXB12	AXB13	AXB15	AXB19	AXB19a	AXB19b	AXB2	AXB23	AXB24	AXB4	AXB5	AXB6	AXB8	B6	Balbc	BTBR	BUB	BXA1	BXA11	BXA12	BXA13	BXA14	BXA16	BXA2	BXA24	BxA25	BXA26	BXA4	BXA7	BXA8	BXD1	BXD11	BXD12	BXD13	BXD14	BXD15	BXD18	BXD19	BXD2	BXD20	BXD21	BXD22	BXD24	BXD28	BXD29	BXD32	BXD33	BXD34	BXD36	BXD38	BXD39	BXD40	BXD42	BXD5	BXD6	BXD8	BXD9	BXH10	BXH19	BXH2	BXH20	BXH22	BXH4	BXH6	BXH7	BXH8	BXH9	C3H	C57L	C58	CBA	CE	CXB1	CXB11	CXB12	CXB13	CXB2	CXB3	CXB4	CXB6	CXB7	CXB8	CXB9	DBA	FVB	I	KK	LG	LP	MA	NOD	NON	NZW	PL	RIIIS	SEA	SJL	SM	SWR
met-1	"1,2-dipalmitoylglycerol"	0.354791528	-0.064967267	0.063182169	-2.223380199	-0.343396992	-2.248883581	-0.398145245	0.841883859	0.057762389	-0.485493578	0.623525399	-0.174385595	0.805927519	-0.08007154	0.547991884	-1.054702041	-0.486004473	-1.204565795	0.482979896	0.654922491	0.422444383	0.19242586	0.243612194	0.338597272	0.080223929	0.562674185	0.169295291	-1.638255856	0.579584637	0.374648951	0.209597934	2.179492413	-0.818120001	0.161692251	0.702444074	-0.418793456	0.275410792	-0.136963196	0.942856221	-1.771563439	-0.637015773	-0.814999399	-0.424179385	-0.857154945	-0.239506577	-0.002876526	-0.529666545	-0.652090971	2.130825418	2.47048822	-1.200248495	-0.289744904	-0.737424285	0.725270291	-1.815479083	1.199557291	0.875844283	-0.794723897	-0.082455725	-0.899299464	-1.214055886	-0.180299186	-0.953583935	-1.214488059	-0.276839932	1.039645512	0.045169419	0.298953343	1.859127509	0.272374257	0.479547105	0.610465198	0.882233455	-1.568340987	-0.904179862	-2.056388124	-2.016140066	1.316953454	0.283342147	0.963745012	0.483435548	1.159709912	0.025390086	0.509160643	-0.935449645	1.220961206	0.751158991	2.204531332	0.068864234	1.703949757	-0.742503278	2.175753422	-1.812931267	-0.980497967	-0.254285211	-0.877441508	-0.780391672	0.480883254	0.708589924	0.676794728	-0.182978861	0.094905094	1.18889261	0.090925947
met-2	"1,2-propanediol"	NA	-0.217803156	0.526617472	0.600754302	0.050122885	0.003816243	0.06939594	-0.297432372	0.281241583	0.31180784	0.118721245	0.012963724	-1.544864867	2.420893264	0.493777317	-0.351025491	-0.526034784	-0.317200826	-0.859680297	0.965354738	3.480233758	-0.039582474	0.426529583	NA	0.404300532	0.106526302	1.763584199	0.458769892	-0.611149779	0.413818394	0.751451566	-1.083921026	-0.713336649	-0.299010518	-1.612318687	-1.033681506	-0.457216167	-0.417018376	-0.512400695	-0.335046869	0.586296596	0.197412274	-1.525269121	1.667145213	-0.507350581	-1.415799037	-0.328639595	1.059495815	-0.426080883	0.993317574	-0.80260127	0.99424923	-1.523100248	0.662045685	-1.028961349	-0.503612635	0.620315634	0.266394595	0.999385465	-0.210789843	0.798880745	-1.085765109	-1.087537132	0.819969368	-0.725416238	-0.375073785	-0.534596299	0.66493767	0.102278491	-0.030579262	1.576870327	1.466593725	0.370151323	-1.837044026	-0.694500903	-0.429047437	-0.260300787	-0.422166738	-1.642239525	-1.161926762	-0.379590543	-0.880513477	0.423633091	-0.236341571	-1.639723244	-1.230611673	-1.017023705	-0.872347224	-0.401843104	1.328492492	-0.401401344	1.576452939	0.520224981	-0.255699442	-0.840417115	1.975361156	-1.535381969	0.80607373	2.539384295	0.597263958	-1.22130782	0.542700097	1.035506755	0.341098186
met-3	"1,3-dipalmitoylglycerol"	0.206883515	0.40086913	0.143444685	-1.935664766	0.301080355	-0.704379703	-0.309769135	0.522591939	0.293465633	-2.554784164	0.326609377	-0.961447069	1.083493314	0.757649392	1.005961712	-0.514628013	-0.125596638	-0.324818404	0.362743817	0.467727075	0.469605009	0.081094385	0.075831509	0.678394464	-0.095291248	0.299398425	0.056004408	-1.621803703	0.283340982	-0.306600175	0.095976103	0.825595437	-0.402333812	0.451626196	0.319280364	0.053527154	-1.049967641	1.2540026	0.615377477	-0.718029318	-0.305783975	-0.580747882	0.498127303	-0.72077011	0.595576737	0.001500978	-0.876077146	-1.721196913	1.555764173	2.046905883	0.213097195	-1.488720595	-0.87939636	-0.087200255	0.135271428	0.422934103	0.408577592	0.081690179	0.175798117	0.053596505	-0.879018691	-0.217038015	-1.417237732	-1.025820801	0.408776608	0.861839259	0.83176489	0.270424693	1.072086905	0.747724396	-1.99657371	0.001945729	0.960569121	-0.740518566	-0.290200888	-2.425597629	-4.561905968	1.170863142	-0.298424921	0.098916405	0.057763695	0.929971774	0.35976348	0.017456573	0.083556347	1.332961301	0.076684148	1.611727328	0.291399445	1.370652666	-1.066384194	1.760660826	-0.296110646	-2.75772121	1.256329878	-0.239621336	-0.248310684	0.783873411	0.203069496	0.502216796	0.450488613	0.396028285	1.008357839	0.175001141
met-4	"1,5-anhydroglucitol (1,5-AG)"	-0.093029706	0.091636076	0.084618867	0.374370644	0.109707335	0.742984417	0.72271374	-0.635920762	-1.071112735	-0.098908546	-1.71716939	-0.235342267	0.171486381	-0.445708715	-0.310230772	-0.081939901	0.367506639	0.575593407	-0.516689657	-1.272514566	-0.730313184	0.637723028	0.086009561	-2.99440003	-0.249244102	-0.057591793	0.397388796	-0.266878017	1.152321589	-0.190319456	-0.044572789	1.111782489	0.637298663	0.535633711	-2.468557832	0.834332276	0.47711001	0.14144635	0.699238399	-0.133806805	1.135479159	NA	0.250294241	-2.533273119	2.134003018	-0.596069588	0.845005924	0.61059156	0.050405806	0.150612236	0.14265205	0.142797135	1.125378506	-0.020475755	-1.588964834	0.93982723	0.041995919	-0.759531211	0.658739246	-0.154392215	0.252130826	0.073232912	-0.552059411	-2.347249778	-0.954448489	-0.518570783	0.656121463	-0.796707465	0.781802142	0.052211456	-0.599307072	0.172588318	-0.098805841	0.11243716	2.061544473	-0.517845848	0.054440508	0.701801236	0.755958897	0.323667671	1.782922184	-0.381686966	0.195318666	0.918555636	0.241858609	0.538766588	0.814131012	0.757645724	1.661655757	-0.29062023	2.936867598	-3.71836101	0.171435254	0.335121683	0.86492216	-0.923234075	-0.580905497	-0.166999173	-0.1417677	-0.73509558	0.66339456	-1.157788307	0.122311812	-0.690658492
met-6	1-arachidonoylglycerophosphoethanolamine*	-0.211124781	-1.08155307	0.063169812	-1.056945001	0.344564889	0.849580042	-0.043292536	0.930869461	0.948774091	0.37222477	-0.774142938	0.509770279	1.822353625	0.723633628	-0.058003494	-0.374171443	1.146603357	0.647393454	0.848027159	0.479416274	-1.580856363	1.075835652	1.454626988	0.820163197	-0.640831274	1.031056488	-1.175049332	-0.428524709	-0.387416008	1.436557391	-0.65771874	3.496523561	-3.523709346	0.224035207	0.13123064	0.163322254	-0.365926063	-0.040100426	-0.406508709	-0.148984269	0.198243829	-0.731102934	0.039382446	-0.117569026	-0.313730438	-0.790979912	0.246642372	-0.479474621	0.670347666	1.026452922	0.417522523	-1.227767146	0.349596145	-1.26236089	-1.147125517	-0.41494979	0.350903855	-1.093092953	1.134701122	-1.290654876	-0.254858436	-0.138852981	0.327827369	-1.005198549	1.455887464	-0.584122577	0.774060493	-0.294306524	-0.422697016	-0.579902779	0.593640742	0.23331684	0.624390919	-0.188850682	-1.275370808	-0.06583023	-0.21155496	0.466928543	0.381603861	1.252227812	0.801886124	0.117648332	0.40048094	1.35757888	-0.713917332	0.013722785	2.155912332	1.270574926	-0.349261126	-2.301393573	-1.280115534	1.007050582	-0.897798644	-2.14584975	-0.315523341	1.728583336	-1.037133772	0.504742231	0.167461514	-0.403467336	-0.483732574	-1.784108196	-0.034930422	0.273931268
met-7	1-arachidonoylglycerophosphoinositol*	-0.561723726	-0.895217303	-0.64877905	-2.077354651	-0.593187775	1.10056221	0.095337309	0.921034982	1.88034663	0.015858631	0.454749387	0.284627268	1.26691855	0.333609282	0.090108747	0.194178721	0.214525302	0.63846671	1.102291063	0.191780685	-1.948671219	1.212358117	1.405451204	0.000414088	-0.609753067	-0.148681799	-1.630333561	0.025441374	0.389922601	0.409253608	-0.703492168	3.030427396	-1.961312242	-0.913245814	1.417789476	0.271799272	-0.871117333	-0.133965757	-0.684733901	-0.140368265	0.183989477	0.206921403	-0.116756697	-0.34423123	-0.579238068	-1.5060816	NA	-0.882622191	0.810038356	0.09240566	0.879037801	-0.346527152	0.072247777	-0.356065939	-0.00689909	1.55134662	-0.343908513	-0.57286816	0.368655481	-1.038865049	-1.161858624	0.748954926	-0.144747898	-1.578365221	-0.203504264	1.083271629	0.315683159	-0.591915574	-0.762503257	-0.939266279	0.126912258	-0.528068185	-0.43010543	1.001555366	-1.27538839	-1.298398537	-0.248808544	0.608450088	0.728830535	0.659801736	1.823777437	1.242915872	0.485792483	1.535345917	0.041841619	1.098327884	1.675154497	1.690062378	-0.054031978	-3.402365032	-0.420059234	0.095051667	-1.058509569	-0.603417939	0.093728981	1.235914592	-0.050786207	0.838974251	0.060141219	0.014122863	-0.080925159	-1.344470591	-0.372395064	0.760993887
met-9	1-docosahexaenoylglycerol (1-monodocosahexaenoin)	NA	-0.28045903	NA	-0.158674748	NA	NA	-0.514464984	0.336024347	0.534820258	-0.324275532	-0.276648089	0.186197581	0.316809096	0.310854121	0.399966074	0.368002169	1.469285643	0.004020796	1.438659599	0.466876205	NA	0.194122709	1.017141796	-0.142537513	-0.317561947	-1.56291914	NA	0.35468855	0.639058137	0.079801068	-0.982131869	1.375960978	NA	-0.480557716	-0.33037746	0.701135092	-0.626668444	0.073569407	-0.886321096	-0.54808483	-1.459443766	0.069074915	-0.724190311	NA	-0.537136534	-0.769688834	-0.245394097	-1.404301023	-0.191549767	-0.233425893	0.069074915	-1.769765014	0.368761034	-0.816430219	0.491244409	0.831841016	0.138325028	0.057241453	0.192946373	NA	-0.173830219	-0.694122272	NA	NA	0.3537812	-1.021298551	1.216364669	-0.570262176	-2.229097769	-1.503426608	0.602286739	-0.219145195	1.025937204	-0.707489727	NA	0.636428739	0.744943684	0.552348643	-1.115930429	0.863415526	0.729683956	3.973319469	-0.252187086	0.539924845	0.996416237	-0.356570868	1.039976069	4.323752898	-0.611070908	-1.086996059	NA	-0.321404694	0.067290051	NA	-0.676046254	-0.619529008	NA	-0.484171016	0.470052402	-0.499047951	-0.08516704	-2.244638787	-0.156650825	0.589666197
met-12	1-eicosatrienoylglycerophosphocholine*	1.70226315	-1.179613441	-1.033776622	2.036168507	-0.792460064	NA	-0.488008013	-1.302249202	1.003217598	0.315109588	0.529602218	-0.852555819	0.527470988	1.166476508	NA	-1.409871465	-0.490320454	-1.586140717	-0.435225477	0.105831674	-0.059757039	1.141547039	-0.166925014	-1.969963751	NA	1.209550421	2.585243168	-0.281190624	-0.088926939	-1.412565714	-1.240811834	1.461609052	-1.727749123	1.196796923	0.188308661	NA	NA	0.945675957	-0.794169902	0.176451144	-0.088926939	-0.821703176	-0.170200675	-0.655321912	-0.278710024	-0.649787991	-0.354285232	-1.129135729	-0.720428089	-0.327813887	-1.319976422	NA	NA	NA	-1.226591121	0.200723186	-0.774759522	-0.366782129	0.42259674	-0.39904051	NA	0.412843406	NA	2.080359709	0.406786068	1.850878767	-0.016135855	0.610225856	0.755079726	0.274319448	0.125529698	-0.640791578	0.319033597	-1.244686873	0.460097926	-0.313310752	0.934555923	1.590443008	0.733067525	0.409885558	-0.176293805	-0.301853444	0.232282713	-0.459643654	-1.203054176	-0.006507787	0.801125184	-0.23554264	-0.224693486	-1.22218087	0.14284945	0.921652837	-0.047272493	-1.497149038	NA	-1.024653189	2.89467146	NA	0.574351032	NA	-0.760126757	1.044494526	NA	0.122255306
met-13	1-heptadecanoylglycerophosphocholine	1.092116423	-1.498797965	-0.243902464	2.22454465	NA	-1.09865745	-2.031675772	-2.524722482	0.213140053	0.337897927	1.833126265	0.378255456	0.967678176	0.114572242	-0.225785087	-1.669542374	-0.131335163	NA	-1.02435201	0.195721255	0.170235384	0.471728711	-0.518122612	NA	-1.55399708	0.432394862	2.004492707	-0.330872745	-0.340871719	0.007568681	-0.870060601	0.193608134	0.036332322	-0.463849725	-0.575343358	-0.373021986	-1.740313355	0.242673107	-0.756687136	0.322963662	0.778849702	-1.865203995	-0.586823355	-0.216003901	-0.022593993	-1.997089378	-0.16475903	-0.745860993	-1.185261834	-1.233267691	-0.810481089	0.670022335	-0.084566904	-0.414940715	NA	0.104052736	-0.623642236	0.210396015	-0.244298586	0.136033517	-1.81828988	0.386238527	NA	2.781229174	-0.546891239	0.981349566	-0.158720515	0.632166873	0.571795826	2.105895714	0.019822408	-0.372573018	0.060081723	NA	1.656042616	-0.027712026	0.313440836	0.925725963	-0.742442478	-0.022593993	0.262870891	-0.44895074	0.464505079	-0.701715196	-0.157917045	-0.126923626	0.786395413	-0.308365926	0.117409002	0.99665771	0.28792503	0.615674441	1.658713116	-0.224998719	-0.087645363	0.300012098	2.950288446	-0.133463687	0.521722146	-1.347806871	-0.06624412	1.858781978	0.477051469	0.084294453
met-14	1-linoleoylglycerol (1-monolinolein)	-0.126235731	0.394642173	-0.192984112	-0.299990077	-0.295195156	-0.895100044	-1.87134664	0.289766835	0.5199878	NA	-0.45249556	-0.529354988	0.549794897	0.519138866	-0.284893138	0.117623024	-0.080621623	-0.511567948	2.139867758	-0.246339121	-0.452349224	-0.385530186	0.624920924	-0.764937776	-1.017453532	-1.013887304	0.336592452	-0.500134925	1.001448743	-1.51854898	-0.663275741	0.565377335	-1.179354373	0.428437892	-0.18449475	0.857551275	0.065835605	0.444732632	0.216284153	-0.917402564	0.047066484	-0.301696843	-0.377964241	-0.036040881	-0.46669873	-0.969706328	-0.027310877	-0.181699704	0.12806126	-0.731748139	0.846425463	NA	0.132853986	-0.078808572	-0.056121724	0.785783706	0.517249103	0.294283862	-0.331124589	-0.401414044	-0.237476642	-0.258076745	-0.747366138	-0.22171177	1.023383007	0.426774081	0.363560589	0.860836687	0.202924814	0.095692808	0.479492284	-0.211605229	-1.510763415	-1.299639801	0.295006117	-1.470074884	NA	-0.214418934	-0.234102753	3.308565643	0.390488787	2.810655169	-0.142768203	0.825627311	2.315994483	0.456261208	-0.060562721	5.517743881	-0.730326892	NA	-0.701560004	-0.126354458	-0.716088911	-2.231253611	0.103158096	-0.410408974	-0.50286974	-0.429752886	-0.136713508	0.016257402	-0.405968883	0.31056048	-0.161817051	-0.121198759
met-15	1-linoleoylglycerophosphocholine	1.893011173	-1.118587151	-1.312262291	2.524078087	-0.373712257	-1.172887717	-0.934947767	-1.449959262	1.809172858	0.450987638	1.536555521	-0.305545861	0.987656349	0.014550832	-0.308630617	-0.925593838	0.348306327	-1.071098425	-0.288479972	-0.677696715	-0.343424615	1.408298334	-0.273382257	-1.05460281	-1.481099204	0.83238896	1.794582593	-0.532941413	-0.201331622	0.579403301	-1.052075159	1.307518847	-0.372509615	1.023489196	-0.381168995	-0.107114214	-0.687917342	1.513658469	-0.937229047	0.690730979	0.049560413	-0.808660581	0.19274159	-0.148365987	0.315111839	-1.170091101	0.070157788	-0.968761074	-0.391647335	-0.594310535	-0.987881184	0.599749072	-0.453945298	-1.494071594	-0.963171414	-0.157196008	-0.103584488	0.401122572	0.281372015	0.695089657	-0.679034634	0.381596074	0.129173685	2.350604502	0.658369226	1.400486876	0.070758797	0.345764932	0.574397578	0.884455278	-0.086988604	-0.789187257	-0.019686771	-1.637313716	1.077752372	-0.323361071	0.066398369	1.583345635	-1.561182638	-0.290738985	-0.27098873	-0.201503402	0.811819987	-0.421764227	-1.126537128	-0.023486134	1.000350072	-1.531134785	0.387092421	-0.121602526	-0.32429562	0.032363357	0.390858294	-0.61063987	-1.55004154	0.185033706	3.042883205	-1.147318366	0.788600078	-2.248509436	-0.194328274	0.915496479	0.884168141	-0.325199044
met-16	1-linoleoylglycerophosphoethanolamine*	0.779914897	-1.434279359	0.153022744	-1.157444662	0.52467033	0.030949912	-0.110219	0.858295984	1.21441295	-0.250629622	-1.059211057	0.294419508	0.754470871	0.684617268	-0.646442283	0.316694437	-0.153485626	0.526471199	1.15167598	-0.535014884	-1.657243027	1.404692891	1.033883394	1.341309464	-0.680944277	-0.668641907	-1.136034349	-0.509616985	0.219355224	0.200007646	-0.117365444	2.591100249	-3.648528127	-0.311914864	0.531700851	0.608267103	0.181832716	0.791320558	0.181872648	-0.579065899	0.93656643	0.581442753	0.692513043	-0.156772536	-0.667928102	-0.151593783	-0.040320375	-0.704386857	0.542092189	1.244999421	1.056414689	-0.665840118	0.438819974	-0.548773959	0.53207872	-1.269218282	1.191819278	-0.504831645	0.274661249	-1.397005122	0.914455943	-0.537407639	-0.609016487	-1.755102968	0.202957193	-0.230632028	0.730010227	-0.497680324	0.139867658	-1.543015198	-0.40535263	0.206073497	-0.511955007	0.591339121	-2.031625118	-0.136067179	-0.205635656	1.184927548	0.861639853	1.0421579	0.713049491	0.640534652	1.110672702	0.382690535	0.557719102	0.244395682	1.365657152	1.291324353	0.111926999	-1.604032966	-1.391542412	1.698536598	-2.065694877	-2.934050873	0.171196849	1.315691808	-0.558137438	0.550282653	0.476405944	-1.249314871	0.189123234	-0.68945997	0.085775439	0.211957437
met-17	1-methylimidazoleacetate	-1.398073822	0.921279338	NA	0.763975407	-0.505025167	-1.176641333	NA	NA	0.740776647	1.53619099	-0.070412242	NA	-0.897676307	-0.089213224	-1.208370156	-0.162111299	NA	-1.447711227	-0.454146776	-0.314759255	0.163756361	NA	-0.751643722	-0.226359286	-0.614591835	-0.074714268	NA	-0.526504789	-0.096725589	NA	0.108146184	-0.393766251	-0.669692251	-0.183820071	0.11990448	-1.672058211	NA	3.324333512	0.547743224	-0.572001569	-0.373612142	-1.211500282	-0.410672439	0.550416579	0.279468012	-1.046125173	-0.43874231	1.198236906	-0.071033294	1.239579159	-1.360120292	-1.507317446	-0.142881523	-0.392667233	-0.560653763	0.040667804	1.386851853	2.93675173	-0.123843555	-0.864267231	-0.505080863	-0.092958806	3.527899871	0.43456638	-0.022717209	0.328909117	-0.588526306	1.810123263	2.163630044	-0.059483137	0.130586897	-0.595943767	0.584372538	0.443318881	0.964430156	-0.994318482	-0.653415808	0.255958013	1.368456814	0.57441197	0.084094351	-0.346752647	0.335551183	-0.269705383	-0.116148191	-0.021266921	-0.496245507	-0.502347238	-0.715008286	0.75814242	2.10208048	0.391898089	0.198120679	NA	NA	NA	NA	-0.888844686	-0.055416671	NA	-1.417365043	NA	-0.447738886	-0.599024151
met-18	1-myristoylglycerophosphocholine	-0.662656538	-0.669394422	2.098170075	0.207185267	NA	1.99341943	-0.975787051	1.343435538	0.974166478	0.136732649	0.184427396	0.278287763	-0.284988546	0.168886994	-0.374739198	-0.053851411	-0.352882094	0.083293221	-0.441624825	-1.026165251	NA	-0.423128054	NA	-1.490960135	-0.087503108	2.141506607	1.008090401	-0.529182289	-0.1828495	-1.025131592	-0.533348887	0.428823263	0.829594886	0.936782852	2.608893507	NA	-0.992351468	-0.513440827	-1.85328353	NA	NA	NA	-0.417514768	-1.926499668	-0.701922274	-0.165789165	0.385342684	-0.928030344	0.867208136	-1.486525938	-1.436677316	0.672293628	-0.394067248	0.480174171	NA	-0.662714624	-0.850751187	0.682719786	-0.091131661	-0.091522542	-0.766076125	0.532069823	0.406790611	-0.091522542	-0.095550707	0.164954801	-0.004481293	-0.571290245	0.344229513	0.485196676	0.472098484	-1.042313621	-0.440763465	-1.849719563	0.585840507	0.804916887	0.188278948	1.290527111	NA	0.100019534	-0.834664892	0.457636091	1.225089557	NA	NA	-1.663645094	-0.374582159	NA	0.473636683	-0.529549302	NA	-0.983956236	0.126623908	2.479950248	NA	0.083653024	2.4395589	-1.484281858	NA	0.055764674	-1.073240821	-0.410898594	2.122143924	-0.739524871
met-19	1-octadecanol	0.206760873	0.549369062	-0.095923388	-0.368931593	-1.885950782	-2.010132265	1.551168294	-0.459828442	-0.417708537	1.295356485	0.770788388	-0.027779061	1.091482327	-0.978048618	0.823558383	-0.56174269	-0.442529677	-0.764333855	0.699897515	0.660524669	-0.708578742	-0.166262123	-0.16928731	1.050404904	-0.998397712	-0.426963937	-0.58712703	-0.959362079	-0.252595308	-0.20532795	-0.457855153	-0.670380756	-1.830422748	-1.000233399	-1.526968602	-1.850876322	-0.031493994	0.852719467	0.338294708	-1.254992764	-0.604316523	0.120917949	0.288986803	-0.880054437	0.126065304	-0.798275833	-0.023785978	-0.611197241	-0.376463788	1.465814481	1.299941921	1.998476968	-0.218147817	1.41535359	-0.375367017	-1.733820588	0.94083763	-0.627800026	-0.724469009	-0.076484362	-1.441891366	-0.106639233	-3.731046425	-1.377820402	-0.203182552	2.237429325	-0.054474819	0.185812558	-0.039696542	1.076367663	0.024556948	-1.153821421	-0.665323066	-0.041565058	0.262434287	-0.394425062	0.90643792	0.326990988	0.018061959	-0.032637451	1.096303937	-0.040443528	0.949575956	-0.810950496	0.232150597	-0.091643317	-0.176610063	1.072021224	0.434984137	0.328266074	1.087243263	2.034407273	-0.158595065	-0.578717501	2.11545699	1.45601361	1.024043481	-0.052191695	0.721944401	0.625085448	0.344519483	-0.521500779	1.921334489	0.995535567
met-20	1-oleoylglycerol (1-monoolein)	-0.489970072	0.391149003	-0.408770417	-0.299082545	-0.7546126	-0.434761612	0.753562716	0.12633847	0.420926301	-0.488461475	-0.404105785	0.064626335	-2.739855116	-0.484905523	-0.596417629	-0.331832176	0.289567835	0.357211273	2.264882503	-0.210540885	0.245829633	-0.414041543	0.273406355	-0.101696274	-0.972044603	-0.953151696	NA	0.190023512	0.871435615	-1.097922309	-0.170985975	0.532526012	-1.069492958	0.474193843	0.110195887	0.606152614	0.358614626	0.045873911	0.343209768	-1.096089181	-0.359437738	-2.311585769	-0.220091217	-0.033653445	NA	0.172174323	-0.135453083	-0.609071544	0.69417027	0.458588232	0.644803404	-0.883630411	0.104826436	-0.577087955	0.136865828	0.319461464	0.058908088	-0.190080876	0.098557769	-0.118796653	-0.122090298	-0.615560116	-0.759200776	0.397648208	0.424643683	0.75473246	0.670524582	0.876450985	0.799237277	-0.951765926	0.42235384	-0.718888205	-0.54675569	-0.513604238	-1.069600535	0.111577533	-0.705091556	0.062622423	0.046781817	1.914761057	0.483664921	3.069625831	0.380014954	0.611372983	2.410531775	0.777033007	0.709880046	5.526644173	-0.263529923	-1.215636506	-1.458828265	0.901418254	-1.540428709	-1.662053342	0.42813806	0.001931764	0.077884034	-0.610325883	0.000995822	-0.461164051	-0.074157722	-0.275387679	0.03400007	-0.121643266
met-21	1-oleoylglycerophosphocholine	2.112296555	-0.846869622	-0.575614286	2.423531794	-0.124954587	-0.918458691	-1.784848706	-1.724625593	0.829232912	0.445677644	1.487350315	0.306412562	0.716213978	0.147934368	0.366648362	-0.970004254	-0.771684812	-1.155588069	-0.883534463	-0.481084976	0.730663796	0.857571308	-0.134255253	-0.857269531	-1.265084827	0.621167325	1.611549207	-0.43804563	-0.226872028	0.406197044	-0.733565022	1.802745665	0.399640431	0.654281887	0.043901819	0.142576017	-0.597335001	1.327303735	-1.423791694	0.916406437	0.83999364	-1.097717987	-0.242556179	0.059140038	0.185590132	-1.393111141	0.128017464	-0.482754051	-1.04842148	-0.517888748	-0.966408326	0.506125989	-1.684859451	-1.591140252	-0.733877591	0.316642656	-0.387658189	0.064271245	0.418613021	0.498501324	-0.836463164	0.142576243	-0.054942106	3.936857937	0.483725821	0.822088194	0.213491531	0.254480407	0.560101057	1.349742096	0.361018085	-0.242516829	0.227970813	-1.873247324	1.0779253	-0.324384817	0.106561692	1.268980946	-1.150089705	-1.119276684	-0.194646815	-0.485894201	0.253723282	-0.552325663	-0.871993413	-0.422020691	0.591720449	-1.833003923	0.36582101	0.106187283	0.326283859	0.450636314	0.857338448	0.057757442	-0.651428983	0.144502082	2.633304783	-0.824244715	0.15786611	-1.821534411	-0.259846256	1.109594386	0.043520232	-0.223382089
met-22	1-oleoylglycerophosphoethanolamine	0.827588401	-1.402223827	0.910233634	-2.470131483	-0.201094076	-0.418197873	-1.480179197	-0.13992644	-0.034597945	-1.739611714	-0.795748058	0.020338711	1.201553398	0.740783683	-0.15764083	-0.097522351	-0.090504552	0.050841579	-0.219289098	0.91926239	-1.181191729	0.928581832	2.092620068	1.389407869	-0.51236385	-0.887197723	-0.444558246	0.481525615	-0.083739405	-0.177874632	0.556508713	2.212081326	-0.649922882	-1.60886998	2.681599417	-0.461349255	-1.070928126	-0.698909104	0.319911821	-1.071592962	0.264074792	-0.083291948	0.056259797	0.380687664	-1.798271761	0.084272343	-0.242828675	-0.295605741	-0.247505398	-0.571338565	0.69290408	-0.86165385	-0.34642725	-0.132978077	0.003070223	1.057286989	0.548814828	-0.790671934	0.30104852	-0.003155327	0.701996332	-0.418413911	-2.341421482	0.210332558	0.401599266	-1.138659997	0.556419405	-0.696835791	-0.612868614	-1.492812671	-0.09522168	0.986046041	1.408944696	0.852695088	0.76487156	0.763027856	0.013224685	1.451823064	-0.832653732	0.136990553	0.248170737	0.014746045	0.450832454	0.852339664	-0.81409783	0.766660451	1.34632195	0.540449355	-0.01858339	-1.359239292	-0.289161633	1.967080288	-0.121976768	-0.586636934	0.748903467	1.991596573	-0.191130347	0.103585957	-0.043901523	0.563962616	0.126648908	-0.073874439	-1.136121318	2.11069312
met-23	1-oleoylglycerophosphoinositol*	0.867906294	-0.177903319	0.36717404	NA	0.34555543	-1.279172269	NA	-0.484613681	NA	-0.54114243	1.889864686	0.091549978	1.438655851	-0.28196718	0.738300744	-0.356942216	NA	0.231719329	1.178776448	-0.93703442	-1.558258	0.340647451	2.380608251	1.09671529	0.793986014	NA	0.714724969	0.066485364	-1.297723455	0.030808686	0.045984969	2.387913784	0.135852811	-0.20861606	1.45042165	-1.119832195	-0.277748179	-0.743850664	-0.669359516	-2.261618866	NA	0.336255148	0.344254945	2.372240769	-1.151355713	0.441142443	0.232670334	-0.554119309	-0.195295689	0.291842604	0.209888231	-1.286057792	0.12918745	-0.814302996	0.951048754	0.350246924	-0.03668095	0.487309037	-0.691136158	1.143812739	0.55246381	-1.19491885	-2.587164586	1.593344812	-0.404371288	0.377283947	1.1644241	-1.423977688	0.775508336	0.077458864	0.22030154	1.223584849	-0.736425637	1.167900079	-1.022479985	0.158028675	-1.515367193	0.689372802	0.200992384	-0.773866418	0.206838921	0.165143446	-0.358401605	0.500854431	0.049612646	-0.369929927	2.223384894	0.194977579	-1.667421347	-1.101003958	-0.755292569	-0.276901664	-0.927914397	-1.260450023	0.516371735	0.924256935	0.160293688	-1.445694264	-0.404010661	-0.894979141	0.889115305	-0.865858205	-0.966027831	1.140396843
met-24	1-palmitoleoylglycerophosphocholine*	2.342492007	-0.01741616	-0.714593568	2.435890109	0.747609636	-0.383459769	-0.830329773	-0.857476182	0.811679731	-0.407504394	0.7386888	1.004718618	1.595769372	0.502375326	-0.278981514	0.123831549	-0.268701067	-0.408604968	-1.01617091	-1.160096692	-0.399631094	0.391027409	0.594700156	-0.237437063	0.067783187	-0.128630148	1.510709175	0.39034591	0.57763361	0.028650177	0.135442621	2.798550794	0.891399571	0.662909491	0.309021492	-0.575284088	0.715796201	0.991666466	-0.64617709	1.456225235	-0.116745205	-0.743424721	0.54116733	-1.29489331	-0.169644469	-0.186869484	-1.343404045	-0.521469728	-0.600056628	-0.257463921	-0.687217223	0.324154687	-1.627214717	NA	-0.139213119	0.858975243	-0.091964711	0.047455702	0.364991299	0.558680613	-0.843222813	-0.252354887	-0.386501203	2.545772665	0.705439757	-0.210658473	-0.1083656	-0.764003605	0.141016069	1.834118003	0.235640581	-0.53120515	-0.206123608	-1.237375422	0.682233888	0.409175884	-0.064500437	1.469850971	-1.390880981	-2.426714847	-1.034949107	-0.5050507	-0.034889778	-0.496870749	-1.611377946	-1.043194222	-0.429548027	-2.019360369	0.650272104	-0.918893584	-1.376709895	-0.096733866	0.595285443	-0.411658068	0.497049717	0.547500449	3.203604762	-0.805847496	0.081679374	-2.186062389	-0.125225972	0.432468208	-0.146448825	-0.426731039
met-25	1-palmitoylglycerol (1-monopalmitin)	-0.305880946	0.063951999	-0.4461167	-1.236256307	-0.011031793	-1.071827795	0.89516674	0.359633721	-1.040799647	-1.754708401	-0.135374163	0.007305403	0.599160403	-1.14987464	-0.246516921	-0.325611237	-0.034132455	-0.106729109	0.802829758	0.300757231	-0.284160661	-0.221770784	0.099269353	0.478520762	-1.669525919	-0.209426592	-0.699305798	-0.387760536	0.562904281	-0.703953545	0.190540497	1.773584	-1.562021153	0.706071888	0.263225186	0.266920867	0.027686953	0.328595171	0.504730879	-1.399553437	-0.594673777	0.217336999	0.182569184	-0.248708976	-0.100737579	-0.624872812	-1.786039464	-0.204527975	1.069147285	1.094123587	-0.589409163	-1.252456044	0.261748739	-0.589654941	0.244553128	0.852766901	0.130877588	-0.402612278	0.46305568	-1.436614934	-1.08439965	-0.04880586	-1.611475437	-0.931041093	-0.302914521	1.66467647	1.096677258	-0.058185995	0.221587217	-0.197367585	0.687981336	-0.213985194	0.251014604	-0.621347445	-0.680973796	0.324615526	-1.053908554	0.916687343	0.053361346	2.01844492	0.737866614	1.952346796	0.371497315	0.151984506	1.242465103	0.746870013	0.964337673	5.823090355	-0.605491722	-1.659169738	-0.419687995	1.948478391	-0.26481019	-1.378782785	-0.201820754	0.191743369	0.576520796	-0.036801032	-0.087897493	0.010476026	-0.158099543	-0.337443829	0.629792212	-0.109281084
met-26	1-palmitoylglycerophosphocholine	2.052989122	-0.852553088	-0.761947558	2.577602808	-0.067059036	-1.065676829	-1.504478233	-1.599693926	0.786273568	0.360142824	1.253493235	-0.356817513	0.786873435	-0.549845054	0.375442581	-0.990694699	-0.384371484	-0.931354542	-1.397551025	-0.176354832	1.047802632	0.772975279	0.053713968	-0.439374106	-1.342996669	0.807166148	1.2763232	-0.47962732	-0.264452353	0.212829476	-0.657802882	0.805288846	0.453952834	-0.099061173	0.001155299	0.166292536	-1.012609605	1.499175732	-0.314183918	1.667035224	1.181828936	-0.695149801	0.022374119	0.071381692	0.434071045	-1.472090571	0.1373216	-0.518070565	-0.62870272	-0.659964674	-1.352848932	1.053387852	-1.451472998	-1.478888581	-0.879467941	0.433102658	0.059598674	0.006707036	0.42206405	0.636468314	-1.383146501	0.922330692	-0.073686483	2.96717456	0.653011637	0.768756092	0.097056756	0.218893195	0.339195579	1.382805935	0.538569993	0.229783273	0.183917964	-1.878387652	0.702543307	-0.130615536	0.271345747	1.101009234	-0.933197538	-1.293578385	-0.317509039	-1.405419768	0.438562853	-0.331741174	-2.414968527	-0.130309654	0.898795025	-2.311251084	0.613361911	0.013246455	0.327808351	0.33510338	1.176591413	0.246843839	-0.893467018	0.093361409	2.224913708	-1.147407204	0.548028418	-1.456000073	0.00911691	0.986258598	0.117755409	-0.116552966
met-27	1-palmitoylglycerophosphoethanolamine	0.637079738	-1.564420033	-0.655267375	-3.168280265	0.028378565	0.329678527	-2.302972933	-0.372341756	0.117712358	-1.202152623	-1.165967329	-1.009283536	0.852356571	0.009396608	-0.058164752	-0.120773404	-0.594438068	-0.093952118	-0.567841029	0.593267733	-1.423099907	0.603639888	1.975872654	1.254308655	-0.383748018	-0.895401769	-0.233370957	0.384039246	-0.452042291	-0.259366985	0.454584708	1.980741654	-0.122117621	-2.488433114	2.098587661	-0.384559374	-1.581643956	-0.09996586	1.401936616	-0.850932687	0.309412716	0.53209856	0.169776564	1.400567301	-0.955765794	0.443395234	-0.101044147	-0.180602111	0.348763349	-0.796745018	0.24153348	0.153269257	-0.714894456	0.023664898	0.199188166	1.029109484	0.949395065	-0.917285466	0.722111451	0.446931462	0.380213576	0.981729305	-1.551144701	-1.235346998	-0.101011051	-0.926811422	0.064149605	-1.170138292	-0.643870713	-1.331489075	0.076227693	1.295480646	0.807788605	0.116091323	-0.349163255	0.403589054	0.188973472	1.695414135	-0.55558283	0.151077471	0.215691498	0.081808789	1.197463779	0.943198693	-1.267775873	0.404268504	2.073987054	0.353807187	0.33994234	-0.174316999	0.161613496	1.882689569	0.271415631	0.397312377	-0.083783688	1.559683897	-0.394000369	-0.043972511	-0.263197407	0.316355692	0.590322611	-0.350392395	-0.507861975	2.285466927
met-28	1-palmitoylglycerophosphoinositol*	-0.391194599	-0.942602695	-0.13238262	-4.301396304	0.138628408	0.043543715	-1.677321859	-1.279187968	0.320702781	-0.966363906	-0.795766227	-0.53878367	1.544057844	-0.157529675	-0.759335483	-0.912697045	0.350349181	0.945790691	-0.033706343	-0.306085377	-0.633777347	0.535584949	1.925657726	0.271793686	-0.707893398	0.207572161	2.443924002	0.369912655	0.172376901	0.66926177	-0.596133641	2.882229376	-0.650902546	-0.734069651	0.750435585	0.107791486	-1.090510745	0.225746011	-0.116239726	0.869553761	-0.031704736	0.29181852	0.046752872	1.693230646	-1.471355605	-0.506340851	-0.69308715	-0.2906148	-0.076738447	-0.809965203	0.349617562	-0.811274896	-0.40156555	-0.145556696	0.144196919	0.69966518	0.163942279	-0.204531923	0.326949418	0.042240411	-0.310399946	1.120848205	-0.772485034	0.48498585	-0.069391472	-0.337100209	0.409547804	-0.20651484	-1.120578877	-1.558478156	0.489991713	0.285877165	-0.128765084	-0.523865186	-2.432046449	0.856795173	0.960896183	0.618729563	0.789092557	-0.181071042	0.342415617	0.878809586	0.23877982	0.495468703	-0.844143825	0.070951168	3.905708924	1.379736378	-0.87219149	0.257976382	-0.541153294	0.023064375	0.767307125	-0.234996423	0.086796691	0.267229363	0.601836659	0.468582362	-0.012829756	-1.18470091	0.193443003	0.065907858	-1.271353676	1.002814787
met-29	1-pentadecanoylglycerophosphocholine*	1.050478773	-0.671407941	0.665325788	2.659329824	NA	0.93504579	NA	-1.759657443	1.156100423	0.743763458	1.362142118	0.676086438	0.023521053	0.72335396	-1.648116953	NA	-0.64319658	-1.554433321	-0.714990405	-0.183325112	-0.23874825	0.951176739	NA	NA	-0.643310002	1.336188052	2.589112917	-0.578663512	-0.138251073	-0.45635687	0.382815112	0.766961099	0.142702536	-0.272341973	-0.722984625	NA	NA	0.584393194	NA	-1.339259787	-0.444082646	-0.525627847	0.104214069	-0.754263421	0.446695211	-3.093760403	0.402459184	-0.531718357	-0.894746648	-1.017119468	-0.259377329	0.332179375	-0.585900108	NA	-0.79815974	-1.562290316	0.000331927	0.340529544	0.492586592	-0.926307732	NA	-0.66266013	-0.059343232	1.80650828	0.29132411	0.65315853	-0.527794437	-0.149943337	1.027146226	1.182393586	0.20494902	-0.951306232	0.197202713	-0.975591082	1.411641922	-0.051843721	0.133451068	1.536464925	-0.081568235	-0.004505053	-0.73570314	-0.859539311	0.111619456	-1.787518589	-0.333048824	-0.568812541	0.447876848	-2.052235236	0.148623106	0.245264223	0.005158044	-0.301024317	0.599990318	0.340296316	-1.004957451	0.000331927	2.247955616	NA	0.332617562	NA	-0.611839411	1.666580799	0.457436887	-0.886090326
met-30	1-stearoylglycerol (1-monostearin)	-0.913882908	0.055408789	0.098591559	-0.004682376	0.107609398	-1.068918053	-0.494756613	-1.322460932	0.186547583	0.000287805	-0.662794223	0.565288611	0.945357316	0.96907209	0.120692294	-0.155866459	-0.972917377	0.111704567	0.623179031	0.645591616	-0.001354481	-0.400768798	-0.24181668	0.919414971	-1.723416136	-1.392757505	-0.92106006	-0.645146738	0.10942298	0.597820003	-2.096439097	1.698367323	-1.205643591	-0.829674633	-0.092493822	0.209929988	0.551803287	0.131926303	1.044448979	-1.415959658	0.958404394	-0.591517097	-0.050766937	-1.009981633	1.293721	-1.973620775	0.528934047	-0.822487197	-2.722679371	1.192780943	0.194848841	0.526528935	0.17957218	-0.571772294	0.307401192	0.118863972	0.437431023	-0.676895006	0.654418648	-1.175886744	-0.93531402	-0.112815039	-2.30433007	-0.557908158	0.355425747	2.594396639	0.776032317	0.427398085	1.620665489	-0.062608171	0.806005955	0.273561067	-0.338840378	-1.879353562	1.015416514	-1.042945838	-0.947801645	1.253143127	-0.056695347	1.361231979	1.290143143	0.402772124	1.292036414	0.156494865	-0.041604229	1.247857567	-0.322880543	2.18413334	-0.107190801	-0.209394458	-2.030285201	0.632878314	-0.433886111	-1.305686521	0.486403331	0.05160852	1.497775963	-0.523650975	0.574291992	1.699953717	-0.334567268	-1.136056537	0.885157047	1.284562321
met-31	1-stearoylglycerophosphocholine	1.386665474	-1.04194246	-1.17130356	1.931529581	-0.305076873	-2.147116637	-1.460654579	-1.661675826	0.727157017	0.288841035	1.341729459	-0.658328892	0.424252889	1.179332381	0.235788684	-0.550677405	-0.702390468	-0.991984992	-1.411086969	-0.004146514	0.178759898	0.792340987	0.108702526	-0.534754262	-0.555120256	-0.400248047	1.800375202	-0.360567527	-0.291463634	-0.397148947	-1.46927126	1.144576624	-0.372523177	-0.957445544	-1.198390006	-0.397549325	-0.543734698	0.581279307	-0.089230834	0.88080092	0.802078999	-1.016767993	0.036485718	0.403659241	0.845522735	-1.060653758	-0.701428417	-0.152123274	-0.965769026	-0.73901843	-2.476652385	1.425928557	-1.464115166	-1.049491868	0.104202271	-0.535115658	0.2251071	-0.095072606	0.743294277	0.351186182	-1.834015883	0.428918494	-0.607718743	2.246721609	0.022723851	0.919601907	-0.185384788	1.308439827	0.442631451	1.630950307	-0.094392854	0.463560949	0.34144715	-0.741258218	0.866615951	-1.455607448	0.100062134	1.366300337	-0.541809151	-0.784346575	0.967098908	-1.301359996	-0.281900297	-0.087298622	-0.920977163	0.023759886	0.380786416	-1.297214724	0.388874275	0.743282983	1.552757776	1.890667766	1.198209432	-0.640425541	-0.199047715	-0.555841649	2.514253418	0.055452415	1.23542795	-0.741325336	0.759117827	1.515600336	-0.253675097	0.334413946
met-32	1-stearoylglycerophosphoethanolamine	0.998004591	-1.176526143	-2.226024192	2.45109071	-0.313292196	-2.67061137	-1.42873923	-0.687878662	0.87429566	0.23891125	1.070400787	-0.504767759	0.278876106	1.014793247	0.442174805	-0.310648965	-0.181216514	-0.657841071	-0.830000767	0.329879522	-0.327734518	1.126291923	0.235249261	-0.596894184	-0.453604384	-0.162351187	1.351470736	-0.470668154	-0.25419986	-0.053915367	-0.682416504	0.882575859	-0.846567777	-1.286461071	-1.624780383	-0.438047551	-0.685264085	1.007648689	0.000159496	0.643067047	1.005853982	-0.234461268	0.157948217	-0.18146138	1.075275983	-0.397922765	-0.540589769	0.136420599	-0.443442606	-0.308366158	-2.181316499	1.258640107	-1.8211404	-1.741996313	0.260302214	-1.059791444	0.706704028	0.460638062	1.458459985	0.238690172	-1.085868801	0.384287295	-0.345780704	1.772808449	0.259281694	0.010581796	-0.174486859	1.245853604	-0.234461268	1.947245186	-0.234461268	0.754199194	0.273070589	-0.528948529	1.227620969	-1.669525846	0.119707287	1.364730062	-0.7101804	-0.900605113	0.77462552	-1.160901186	-0.781888373	-0.10716609	-0.775259021	-0.059609554	0.464166924	-0.960019876	0.256608918	0.559082334	2.223126042	2.026443299	1.086743703	-0.51236893	-0.27984666	-0.61359689	1.488831743	-0.357562527	1.188223169	-1.471111338	0.836522067	1.615218357	-0.462102628	-0.084180484
met-33	1-stearoylglycerophosphoinositol	-0.50143562	-1.627735108	-0.722631	-3.375656425	-0.174361813	0.697148133	-2.787527043	-1.808662147	-0.059437935	-1.391243432	-0.539044645	1.153940269	1.032317889	0.428695543	0.067677523	-0.340242996	0.192721142	0.982546624	-0.333524685	0.143925746	-2.665042058	1.556893424	2.059743175	0.339335831	1.300069786	0.15419858	-0.977160714	0.289238878	0.11719343	-0.190607949	0.33710752	2.801734981	-0.71974293	-2.564259361	1.004164201	-0.463523167	-2.356012723	-0.918112157	0.309359526	-0.155588821	0.537327821	0.121462222	0.047694671	0.363058431	0.235635312	-0.481304369	0.514480059	-0.160111664	0.093838781	-0.408763552	0.115136426	0.121384899	0.215588144	-0.509340831	0.663340236	0.237328422	1.001087823	-0.480196505	0.563987145	0.280211481	-0.185427142	0.735626815	-1.439283089	0.16918923	0.183243965	-0.058477215	-0.315378364	-0.249971094	-0.393044604	-0.508280729	1.163159817	0.571087344	0.365130269	1.461628282	0.030568974	0.014501516	0.408477663	1.247411034	0.185779038	-0.064626183	1.319094175	0.730121054	0.756270135	0.72489292	-0.651701813	-0.1233359	2.222609495	0.173096493	-0.232495207	0.529153483	0.106596253	0.312893601	0.012484014	-0.754488393	-0.020141204	0.987676949	0.344309255	-0.593069753	0.190011722	-0.777969044	0.12030193	-1.1373755	0.147373858	1.141208492
met-34	10-heptadecenoate (17:1n7)	0.621796491	0.020957233	0.25978457	-2.191354857	-0.690898208	1.073189001	-0.056146642	0.536750074	-0.828048531	-0.884614016	-1.674750766	1.673389624	-0.15957169	0.409523597	-1.024601561	0.950253982	-0.116824564	0.805287768	0.475277182	-0.303606852	-1.380820118	0.924449545	1.379421253	1.502976464	1.773915088	-1.34718025	-2.506062807	0.454554427	0.198168025	-0.33922366	1.277772357	1.858724068	0.844337332	0.644327041	1.159311566	-0.153225037	0.423640733	0.151753803	-0.016119963	-1.269965414	0.305549004	1.037676456	0.246350428	-0.513965149	-1.300268408	1.190881712	-0.549843569	0.145626456	0.308666993	0.06136719	1.672367243	-1.961484926	0.473381566	0.293431307	1.857021586	-0.103906712	0.504114484	-0.303408965	0.664543213	-0.215909923	0.756890099	-0.859945747	-1.414504284	-1.592461179	-0.762721315	-0.396275486	-5.20E-05	-1.032683766	-1.609936023	-0.29935244	-0.068190452	0.527765191	-0.579142252	1.332280002	-2.71290638	-0.078097161	-0.031205376	-0.013385844	-0.031637598	0.612278316	0.055150636	0.846832963	0.171190022	0.322810893	-0.733610252	-0.157481803	0.210848126	0.541849243	0.846414845	-1.241685793	-1.773138043	1.215067664	-1.097841305	-0.469728562	1.363004098	0.749853597	0.198098744	0.778210411	0.128253965	-0.266608268	0.849794032	0.025108116	0.041373647	0.185888247
met-35	10-nonadecenoate (19:1n9)	-0.35395346	-0.160105436	-1.556567353	-0.841721875	-0.833466801	0.786668486	-0.295595607	0.252860818	0.703557442	0.161738462	-0.385687292	1.980319525	0.481851794	0.614498881	0.477965205	0.745504119	0.874581167	-0.17870393	0.797739465	0.094883052	-1.438109221	0.419315183	0.881035777	0.195315836	0.772289914	-0.32917315	-3.464240782	-0.088416035	0.014867565	-0.695649634	0.819026999	1.852428443	0.703899011	0.098678532	0.691698765	0.404326831	-0.754680262	0.688612761	-0.512268321	-1.901307501	-0.266924522	0.408752418	-0.429022896	-0.087802054	0.780311118	0.210390421	-0.099031537	-0.528977566	0.212274824	0.120035014	1.293804974	-1.775326851	0.531318698	-0.124523087	1.1200375	0.107525034	0.365504652	-0.26478386	0.520714185	-0.551269326	1.400768939	-1.019202971	-1.507814027	-1.422980803	-0.384380231	-0.623912542	0.848623943	-1.162492675	-2.021991844	-0.876845956	0.476628621	0.108104347	-0.603840708	1.686282407	-1.722504196	0.635361373	0.162328065	0.259194587	0.029717584	1.330734804	0.443599863	1.730928215	0.431404155	-0.361850984	-0.233313005	0.162853309	0.857851182	1.930955915	0.322454435	0.084176388	-0.404599646	1.330169489	-2.270952929	-0.844270866	1.364754	0.133295912	-1.874853442	0.50481952	0.154870595	-0.184680158	0.180671735	-0.312171215	0.240853157	0.993937896
met-36	12-dehydrocholate	-1.450058478	-0.317985652	0.271840549	-0.805715019	0.072443899	-0.312424363	1.204754854	-2.004271392	-0.53499725	0.152758903	1.426200261	0.150932503	-0.105834601	-1.075043931	0.164854647	-0.874956383	1.307669356	0.632595574	1.05392283	1.657836509	-0.242087309	0.649637119	-1.936416192	0.246358257	-0.405474249	-0.277613787	0.555476986	-0.306982364	-0.034108663	0.679715874	-0.725916865	0.290981592	-2.748801986	0.697444104	0.695930125	-0.764959162	0.705190778	-1.144877376	0.339385797	0.107147174	-1.21558836	-0.646866501	0.726983086	-0.339589356	0.065281283	-1.080951446	-0.554321803	-0.653774787	-0.172995425	-0.243882129	0.594218165	-0.540730452	0.969493007	-0.436684524	1.132665164	-0.097548009	-0.62364994	-1.498472712	-0.947814412	0.264012397	-1.332804291	-0.599484667	-1.667189775	1.063918198	0.910536562	-0.06315056	-1.065140274	-0.527690782	2.054916814	-1.171520341	-0.264428517	1.707615058	-0.45351681	-0.566356076	0.794265471	-0.754062272	-0.485071264	0.988722708	-0.134910703	2.093703368	0.747095963	-0.7131117	0.957585547	0.848064606	1.247948222	0.529828256	1.123900907	0.661585664	0.378732718	-0.267021916	0.721287138	0.830347425	1.707677907	1.00196017	1.930477664	-0.453020766	0.895208156	-0.513641561	0.871800049	-3.102029163	-0.503562385	0.542514589	0.926598498	-0.591844528
met-37	12-HEPE	-0.398839081	0.54507488	0.857851159	-4.064302461	0.723664144	-0.051852433	0.029017642	1.394056931	1.371292049	0.784628624	0.154298196	1.492702054	-0.024943632	0.46964365	-0.32855521	-0.469635299	-1.597699846	1.078744013	-0.630161605	0.029037538	-0.362311068	-0.741191658	-0.093303848	-0.041360905	2.714544766	0.730422033	-0.561364591	0.588113495	-0.041475011	-0.829121139	1.728962806	-0.640474763	1.020541469	-1.050032796	0.888368929	-1.147825452	0.850174512	-0.598198703	-0.437270685	3.120604087	-0.41230036	-0.278189443	-0.210533265	0.750439008	0.02743424	0.928447766	1.091176641	0.290577539	-1.249435583	-1.245772907	0.600165703	-0.610824954	-1.447006317	0.917431242	-0.211720624	0.90212918	0.1757539	0.285015612	0.185047426	-0.221926839	0.090402045	0.629216643	0.09671374	0.328075179	-1.284896055	0.399809337	-0.269046399	-0.195318665	0.123034538	0.773648217	0.133543252	1.662844152	0.109447041	1.370041612	-0.088246154	-1.204569936	0.701936451	-0.627676018	0.492832792	-0.286189406	-0.59717458	0.47248737	-0.219325628	1.347061875	-0.78164564	-0.07825477	-0.296299708	-0.641754672	-0.11794608	-2.351149679	-1.290182915	-0.410925454	0.243818438	-0.316126556	0.387774409	-0.697579172	0.08075014	-1.70719757	-0.370633862	1.245078984	-1.53383096	0.713324267	-1.256410849	0.39975976
met-38	12-HETE	1.388574844	-0.062574062	1.923778902	-1.437499864	0.479760861	0.146072157	-1.393998678	-0.188192528	0.471505276	NA	-0.952804487	1.553445873	-0.07950835	0.495736638	-1.060921276	NA	-2.59586646	0.151362831	-0.995721854	0.72500385	0.077577466	0.769070356	-0.13856037	-0.732904186	1.893646786	NA	-0.769645429	0.321615632	NA	-0.499506471	0.03747484	-1.059217043	1.368060536	NA	-0.164693003	NA	-0.566108917	-0.771509334	0.287302329	1.130005904	-0.109738348	NA	NA	0.288449056	NA	0.146072157	1.071656939	0.446739888	-1.599752528	NA	0.178060788	-1.506630512	NA	0.146072157	NA	0.005268747	0.297861824	-0.941381645	0.146072157	0.322123663	1.227259688	-0.108825582	-1.71516108	1.339322288	NA	0.331904154	-0.40346004	-0.507759014	0.247069185	0.454593486	0.235932071	0.948838804	0.763264833	1.055908537	1.70172763	NA	0.888435932	-2.813287667	-0.286195659	0.139380597	0.533267952	0.056500486	0.527754673	-0.239963715	-0.576524613	-0.600074477	0.685078228	-0.610247646	-0.650342413	NA	-0.108963897	NA	-0.076766899	0.859836575	0.182472834	0.639120932	0.023834322	NA	-1.040621708	1.872740006	NA	1.000434345	-1.942730497	0.438679601
met-39	13-HODE + 9-HODE	1.071100462	0.29482278	1.162227131	-2.923475962	0.102180302	0.071406351	-0.167325854	0.292893959	-1.232286852	-1.026012059	-2.327372798	0.396353381	0.931512341	0.634478062	-0.740069403	0.325514411	-0.801223641	0.057097928	-0.02528551	0.493233797	0.221259721	0.555438846	0.278446805	0.111671196	-0.233607215	-1.224985637	-3.708658164	0.694101826	-0.025417086	-0.404471143	0.613528037	-0.234311366	0.589491394	0.233592626	-0.247985016	-0.431187212	0.796359149	-0.728151286	0.106907074	-0.967046014	0.249454283	0.757165151	0.487605498	0.342585633	-0.187130896	-0.053300276	-0.578148752	0.266924936	0.006256834	-0.761537822	1.075172103	-1.210132633	-0.146743256	1.374799397	0.430607436	-0.039521744	1.112044153	0.004450914	-0.639418827	0.962651279	2.025748376	0.539516317	-0.890929155	0.103551845	-0.635886725	0.679798028	0.459343151	-0.279169395	-0.302464674	-0.473820438	-0.12442658	1.369535579	-0.245533195	0.492747332	-5.038638946	0.431193575	0.764700303	-0.301647278	0.256570352	1.381882332	0.268504955	0.471914983	0.628536726	0.017414922	0.557528758	-0.150724991	-0.399321034	0.353986611	0.524072356	0.508583014	-1.229558922	-0.014157263	-0.960220432	-0.173627736	1.394061091	1.17089788	1.013989059	0.143376058	0.655246346	1.214277313	-0.215965061	-0.205507791	-0.774779303	0.885915463
met-40	15-HETE	NA	0.888226958	1.888467588	NA	-0.006732768	0.766290656	NA	0.026303798	-1.588159379	-1.371768625	-3.174984436	NA	1.298551678	0.384352202	-0.950702464	-1.032041708	-1.44450536	0.545408363	-0.753305217	1.56744516	0.507700601	-0.065518464	NA	-0.41287834	0.536535552	-0.673757531	-3.203772851	0.742284285	0.034687592	-0.14383473	-0.424779745	-0.473747346	-0.532235852	1.206552842	0.737255283	-0.306673476	0.096276991	-1.147850865	0.221338505	-0.180830192	-1.471423094	0.445007537	-0.209220669	0.607628968	0.014348613	-0.224552184	-0.877696071	-0.007024806	-0.817340382	-1.414435448	0.342912697	-1.74401795	-1.974059267	0.847478183	-1.29874581	0.244746312	0.418675295	-0.214151637	NA	1.207515332	1.507220157	0.506492764	-1.078864633	NA	-0.03935011	0.599118332	1.265466086	-0.474224046	NA	-0.852427332	0.345642841	1.706720552	0.422130555	NA	NA	0.694887343	1.820904937	-0.03894865	0.063908542	0.237729473	0.965256287	0.210345177	0.224383633	0.846447909	-0.209300171	-0.383835962	0.051128504	-0.598564035	0.295502132	0.276345433	-0.209517156	0.184418306	-0.60430661	-0.785218644	0.654066847	1.453729427	-0.060776762	1.648101054	0.213909047	1.892800803	-0.814733471	-0.858074593	NA	1.486241709
met-41	18-HEPE	-1.133336181	0.746682441	0.021691876	NA	0.763559847	0.316858906	0.569439759	1.216305302	-2.115758655	-0.169813965	-2.012728342	-0.215306353	0.801479427	0.522258753	-0.112039895	0.096439903	-0.412999568	1.697941956	-0.414027098	0.229455094	0.009031275	-1.711367011	0.942242251	-0.090331422	0.633673962	-1.759232771	-2.520403044	1.564507277	0.246977532	-0.702211646	1.107992493	-0.44843715	0.245351057	-0.038745181	1.137462598	-0.972722178	1.639817978	-0.570053115	1.064289016	-0.25907035	0.118781405	-0.017402115	0.914672867	1.282195741	0.409950372	-0.358494585	-1.946810917	0.120959448	0.390649827	0.121594705	0.681988178	-0.873453298	-1.632969056	1.422625858	-1.009207173	1.933073349	0.206029727	0.153165496	-0.329602136	0.662668074	0.272006765	1.287794577	-0.416925007	0.028010635	-0.73525471	0.758191171	1.237058612	-0.221328132	-0.541165629	-0.457024122	0.042442744	1.984531088	0.558925472	-0.05007365	NA	0.702598456	1.707347363	-0.178384445	0.268648351	0.432418398	0.153097318	1.066540245	0.35094837	1.40569092	-0.353446927	-0.563681842	0.07050426	-0.052397126	0.349324458	-2.13891942	-2.25741624	-0.340440059	0.031818335	-1.52661334	0.263032805	0.467465886	0.721558962	-0.243890604	0.156089593	-0.23696477	-1.069584562	-1.822569983	-1.897137293	0.577885158
met-42	2-deoxyinosine	-1.074249196	0.519947275	-0.000278527	2.168313517	-0.130901868	0.602404559	-0.189235175	-0.614676164	0.625428691	-0.037977063	-0.035938769	-0.458626872	-0.064461882	-1.536020476	0.161157452	-1.481309708	0.416005356	-1.742105119	-0.461953545	-0.804569292	1.916633413	0.476645629	-0.145163678	-0.857040613	NA	-1.388131647	-0.959619687	-0.143395628	0.241994493	0.24479767	-1.564908117	-0.782386652	-0.303259574	0.047443281	-2.562130389	-0.582491388	-0.193914924	0.795368712	1.132084171	-1.588487292	0.983774349	0.984226624	-0.056832728	0.843301903	0.278061328	-0.508114626	1.79376771	0.324517616	1.023519954	-0.060449435	0.588923694	0.792768922	0.067092036	0.111717309	-0.119128986	-1.309605607	0.002758948	0.822647985	1.684166676	-0.183608193	-0.769028838	-0.516027546	0.352956186	2.686843201	-0.298145144	-0.365188769	0.657705539	-2.176539266	0.267231605	-0.768192083	0.092436675	-0.925828432	-1.321046082	1.093811016	1.763406454	-0.29239982	-1.103620964	-1.137383352	0.166798263	1.478411239	1.130378861	0.672516174	-0.673065936	-0.38566103	0.434554489	0.193195855	1.941267238	2.006075328	-0.902159639	-0.203867044	0.782975914	-0.055336396	0.252092987	-0.373905782	-0.587800754	1.637840547	-0.339358645	-0.022158154	-0.445462404	0.217996105	-0.802260615	-0.603614492	-1.260943188	2.227367086
met-43	2-aminoadipate	-0.71087127	0.440112382	0.147369353	3.73485994	-0.521061077	0.792961998	-0.647217645	-0.664752442	-0.450396225	0.048696378	-0.084128133	2.710113519	-0.728959661	0.47695329	1.600787131	0.111507931	-0.361931005	0.104785169	2.331370789	0.0335252	-1.399531055	0.667029362	-0.95635481	NA	0.857929671	-0.200744532	0.43924236	0.645006708	0.179470387	-0.086653744	-0.341004961	0.402365113	-0.281130262	-0.114446094	-0.825337577	NA	0.771758124	-0.146572135	-0.545852519	0.071083244	-0.200744532	-0.26306688	-0.460745515	0.011728007	0.893621033	NA	-0.32360401	-0.778239056	-0.307583944	NA	1.390530125	0.437986277	0.074409294	-0.715527267	0.008660216	-0.845907367	-0.950022733	NA	-0.699623654	0.310784697	1.541959435	-2.646600505	-0.100424458	-0.744071705	NA	-0.667109018	-0.713005517	-1.15060204	NA	-0.203985533	-0.023332933	-0.263799329	-0.690747769	1.072580155	3.839103809	-1.08046842	0.095507823	-0.487944494	-0.68679906	-0.495027765	-0.123806936	0.380980428	-0.207004144	-0.643490258	0.594500431	-0.496370069	-0.718803685	-0.370066065	NA	0.345359496	-0.42716258	-0.159517633	-0.845955127	-0.615372014	0.211714475	0.691535097	0.259907059	-0.780648919	-0.425557647	0.019472377	-0.587212396	-0.286840096	3.526073659	0.092605908
met-44	2-aminobutyrate	0.007196593	0.086543662	0.66601451	2.621425802	-0.53329565	1.20383863	-0.465977812	1.138739256	-0.863656691	-0.008676359	-0.442613941	1.835140252	-0.571307966	-0.281094005	1.542612026	1.488974335	0.727350503	0.770403199	1.583325962	-0.076668158	-0.765329312	0.712626219	-1.564408134	0.13137974	1.18669867	-1.147839884	0.114437902	-0.598519375	0.799770073	1.201493788	-0.762643674	2.352452349	0.394508826	0.185660768	-1.281323373	-1.55828174	0.46729775	-0.599307998	0.103183016	-0.498832757	0.573131791	0.05085337	-0.101230122	0.016409787	0.548462911	-1.896333606	-0.149159215	0.081459258	0.491295978	-1.087397989	1.54532061	1.824896341	0.147923163	0.307508496	-1.762393442	-1.842879859	0.154515859	-1.145894322	-0.108540122	-0.275241147	-1.502502224	-0.395147345	-0.292754382	0.404987498	-0.005423522	-0.597759012	-0.588678679	-0.807148007	0.918906046	0.526935487	0.332398845	-0.685143807	0.093313427	-0.139054105	1.591254894	0.22568567	0.019215755	-0.53252377	-1.397730637	1.288860464	0.921816425	0.188707851	0.200976793	-0.550578118	1.683147068	-0.064759869	-0.665572432	-0.211180586	-1.303692613	0.530384698	0.01778481	-1.857456424	-2.094581706	-0.249277302	2.940695329	0.693309695	-0.183186398	-1.192981342	-0.755112528	-0.976590336	0.155501361	-1.090945539	-0.694377993	0.183968844
met-45	2-arachidonoylglycerophosphocholine*	1.266482837	-0.622791368	-0.764021129	2.378077659	-0.206049017	-1.223356364	-1.591908152	-2.414341694	1.114748907	0.336860839	1.75155559	-0.268453898	1.020279562	-0.362819606	0.629725064	-0.981933985	-0.001671372	-1.057115912	-1.237095826	-0.011038257	0.493699938	0.235458226	-0.409987765	-0.778532711	-1.099662522	0.431863445	1.310875057	-0.197930058	-0.062155841	0.740779531	-0.915476703	1.085694824	-0.018553346	-1.352604607	-0.284111536	-0.088674549	-1.188114047	1.078487404	-0.594412256	1.125712367	0.137250738	-1.499820318	-0.27972344	0.018397136	0.178990801	-2.078314958	0.524212184	-0.468538659	-1.010425052	-0.551464485	-1.42624421	1.15172484	-0.564377991	-1.059134611	-0.133566477	-0.086118852	-0.688968113	0.231308124	0.285721161	0.5109228	-1.927824294	0.437167236	0.300427768	2.998797992	0.920753662	0.481240083	0.089779263	0.777177269	0.553020782	2.042921199	0.479863528	-0.326067363	0.997466319	-1.942998831	1.028372818	-0.18841387	0.449053354	0.796860406	-0.793521695	-1.100288814	-0.127593173	-0.54655697	0.222148204	-0.304469959	-1.12769697	-1.016409857	0.583358993	-1.458931494	0.369979112	-0.077684257	0.51096001	-0.185470944	2.140236357	1.211202458	-0.430849224	-0.069295249	2.230529113	-0.35464643	0.641075882	-1.122372277	-0.139157237	1.223365664	0.202043355	0.235656478
met-46	2-arachidonoylglycerophosphoethanolamine*	-0.459478171	-0.967452766	-0.394029952	-1.86675021	0.782671781	0.294356947	-1.96854621	-0.304614922	1.386921741	0.294828952	0.758612772	-1.124357734	1.210405536	-0.426560845	0.115087444	-0.13427227	1.570396341	1.411968302	-0.158692824	0.613380011	-1.998595551	0.657746435	1.605285751	0.546627245	-2.386275612	1.453480044	0.650159109	-0.339094477	0.316182638	1.605261286	-0.860781418	2.507297613	-2.563468595	-0.241904363	0.615121396	0.01985531	-1.930741125	-0.271377352	-0.489855751	0.10832956	0.909590792	-1.269885199	0.012064682	0.023535431	-0.800456187	-0.998721937	0.877668196	-0.545772	0.49556071	0.35181817	0.500503501	0.176259675	-0.315392464	-1.191762961	-0.640868468	-0.030990442	0.68360903	-0.017762688	1.533905999	-0.663233246	-0.98190804	0.894600773	0.323586613	-0.405735277	2.023847164	0.290337064	1.096793685	0.187396535	-0.612363876	0.169383954	1.314363148	0.75688012	0.997209682	-0.803692443	-0.572951813	0.026997456	-0.59363222	1.068086506	-0.793577809	0.398951905	0.62131585	-1.205549379	-0.00974219	1.572884647	-2.187393519	-0.010992957	2.052323274	-0.274387747	-0.886695585	-2.217356605	0.101384672	-0.030943475	-0.216141783	-0.563611396	-0.750523824	0.702106711	0.066837268	0.354245988	0.132081088	-0.949120531	-0.004824846	-0.489304248	0.177276122	0.687302848
met-47	2-docosahexaenoylglycerophosphocholine*	1.276136595	-0.396255481	-1.511224607	1.938664962	-0.394568292	-1.371198104	-1.263185842	NA	1.334575461	0.725054245	1.86588469	-0.386895032	-1.279938838	-0.257852352	0.455355603	-1.03054178	0.012350021	-1.227537518	-0.739395684	-0.438148757	0.038512408	0.262818025	-0.552181383	-1.290551389	-0.581006137	0.961002874	2.091819209	-0.559641792	0.174674485	0.530715577	-1.169709195	0.505438427	-0.559730248	-0.077740209	-0.209415791	-0.226231946	-1.107802967	1.710425152	-0.690200558	1.313554886	0.432156054	-1.644641228	-0.132704475	-0.131388961	0.377505531	-2.137182303	0.43661881	-0.279028841	-0.723604916	-0.356486802	-1.548685223	1.25956494	-0.730341762	-1.238851193	-0.667896531	0.16964152	-0.550011951	0.567519266	0.290263092	0.88931953	-1.967812652	0.486738705	0.206761192	2.505786049	0.777330558	0.66321298	-0.111493974	0.603348738	0.757728594	2.14287836	0.371692844	-0.258032569	0.243105988	-2.326108217	1.626882479	-0.366116642	-0.053484488	1.078481958	-1.001189953	-0.13385457	-0.264938209	-0.858165265	0.211631247	-0.433433996	-0.147285856	-0.369091744	0.846776953	-1.105418574	0.043881357	-0.077740209	0.616845082	-0.120510629	1.663686439	0.784712849	-0.770749341	-0.257081594	1.992876631	-0.780512154	0.469238156	-1.667832367	-0.157872819	1.52209903	0.321343894	-0.204777583
met-48	2-docosahexaenoylglycerophosphoethanolamine*	1.865005652	-0.953452533	-0.78027239	2.393371591	-0.196413045	-1.307970475	-1.183201968	-1.795598535	1.435819548	-0.014454201	1.841260342	-0.345052707	-0.08562748	-0.770660493	0.563047398	-0.519328958	-0.520487485	-1.42581166	-0.840084941	-0.277415811	0.677193615	0.155493685	-0.537175785	-0.462664071	-1.032272287	0.673023236	1.500669358	-0.731260157	-0.042276616	0.289791578	-0.94440372	0.56533787	-0.761564419	-0.72583216	0.01424469	0.0092678	-1.108695835	2.00863823	-0.437559756	1.68520018	0.237089285	-1.222369101	-0.014989556	-0.237433898	0.312754708	-1.835648585	0.366595721	-0.355411792	-0.731111976	-0.234843336	-2.24576612	1.104510498	0.492743699	-0.797338852	-0.80599453	0.149183736	-0.287802599	0.280918063	0.119105245	0.768771726	-1.613624858	0.418152953	0.51884679	2.286055678	0.619403213	0.425937062	-0.404018677	0.346993777	0.543688146	1.79767913	0.687815094	-0.58480124	0.100074294	-2.082174398	1.594516867	-0.003627182	-0.19522078	0.778104878	-1.017233005	-0.834048869	-0.036353928	-0.242027104	0.224702106	-0.703511244	-0.854042843	-0.210603009	0.947374655	-2.701979433	0.497536197	0.076947552	0.634240548	-0.187455444	1.296634683	0.549750745	-0.074793631	-0.432219319	1.576229177	-1.17255073	0.822375077	-1.115459496	0.454440862	1.568638767	1.029020832	0.42458972
met-49	2-docosapentaenoylglycerophosphocholine*	1.319721131	-1.220059389	NA	1.906949534	-0.289015111	NA	-0.451495311	-1.056309777	1.774919476	0.629904251	1.64008752	0.25520149	0.295615789	0.477853595	1.215191496	-1.014248868	0.22502352	NA	-0.939963094	-1.328683899	NA	-0.01473138	-0.85572597	-0.81886491	-1.588865201	0.281135063	2.679086848	-1.145228818	0.044839807	-0.118278959	-1.020751351	1.074958408	-2.48829415	0.829737242	0.153630506	-0.032761387	NA	0.678512429	-1.413463672	0.845615398	-1.366506542	-1.106342275	0.177176627	-0.855894343	-0.157405209	NA	-0.09295545	-2.116486866	-0.852113489	-0.187784425	-1.098249815	0.469553568	-0.56856135	NA	-0.883498268	0.016573324	0.143488606	-0.694473787	0.301664256	0.258854266	NA	0.369632331	0.609731444	2.08804982	0.657093615	0.555639868	-0.032761387	0.088316322	0.684081271	0.253862597	-0.032761387	-0.992463401	-0.157132066	NA	1.690166745	-0.248946682	-0.25424834	1.622722374	NA	-0.104764635	0.390438215	0.631310522	0.416062433	-0.91944978	-1.292810584	-0.379014491	0.723549137	-0.315978577	0.209130898	-1.149824825	0.574608812	0.576028472	1.402042873	-1.052465311	-1.367036628	0.177673117	2.062172247	NA	0.15612671	-1.580999087	-0.339615846	1.532814238	-0.123573196	-0.592702208
met-50	2-docosapentaenoylglycerophosphoethanolamine*	0.542460059	-1.310877597	-0.055968431	2.127029589	-0.90448957	NA	NA	-1.689952968	1.22108133	-0.168943047	2.193777534	-0.362651753	-0.316363556	-0.045430355	1.16438132	-0.631390202	0.029269697	-1.008514466	-0.724684181	-0.816280721	-0.274982999	0.063190489	NA	NA	-0.777205781	0.8129138	1.940901675	-0.560588688	-0.431209643	0.197685365	-0.76871817	0.399897439	-0.424143038	-0.194271857	-0.799736201	NA	-0.644754739	1.152442568	-0.797811647	1.203234686	0.065648672	-1.369964063	-0.040616021	0.435204643	0.88159301	NA	-0.055968431	-0.527592926	-0.805557465	0.123798552	-1.474693472	1.390833418	-0.104430828	-1.24281316	-0.066308452	-0.261135323	-0.424968798	0.032626007	-0.017866111	0.237171989	-1.646291584	0.62183318	-0.269314905	2.068426753	0.582316055	-0.092931806	-0.026955149	0.29445441	0.63588298	1.2026104	0.273914164	-0.015980036	-0.036008325	-1.570250032	2.033677941	-0.328404878	0.206227376	0.783170813	0.229032062	-1.087050096	-0.031866292	-0.505101137	0.01392151	-3.121595364	-1.23358493	-0.331353876	0.835119063	-0.927290231	0.107549106	-0.062129364	0.728706814	-0.004251229	1.646005379	0.83700171	-1.200151832	-0.462766885	2.148805438	-1.138956866	0.46481762	-2.279033775	0.083506558	1.709918898	0.948155246	-0.196870008
met-51	2-eicosatrienoylglycerophosphocholine*	1.121255173	-0.717945331	0.053327428	1.814649921	0.23943637	NA	-1.374020003	NA	0.529379994	0.262541874	1.040298073	-0.560653822	0.570609034	-0.09097573	-0.235610393	-1.090735583	-0.136633972	-0.627319419	-0.699218039	-0.047401737	-0.086779348	0.728195246	0.199871592	-0.593381262	-1.581504513	0.776934681	3.201080603	0.052893758	-0.623060172	NA	-1.159275368	0.65635893	-0.922898276	0.024670067	0.098165731	-1.682325234	-0.602199302	0.491942822	-0.916429408	1.022095943	0.220311889	-1.449245983	-0.03826792	-0.087449518	-0.045675836	-1.623909195	-0.154614616	-0.856200354	-0.739330382	-0.065908338	-2.279713945	0.515681019	-0.565334339	-0.369934303	-1.303217435	0.156474392	-0.384424157	-0.087449518	0.081947533	0.816870099	NA	0.827560795	-0.215753304	2.732294378	0.355990642	1.195398718	0.028378533	0.999040005	1.195675057	0.365475064	0.239082941	-0.347889967	0.451701384	-1.207398509	0.993328849	-0.318844965	0.815655552	1.988113239	-0.543491477	-1.047846732	-0.216105531	-0.307968833	-0.37102748	-0.836712956	-2.45073845	0.234240063	0.493506925	-1.158323059	-0.078139545	-0.165535779	0.587540256	1.29498538	1.278152324	-0.013040729	-0.446387338	-0.649470819	2.352142724	-0.510438215	0.377493181	-2.072037305	-0.538772178	1.70846087	0.025187328	0.102445944
met-53	2-hydroxybutyrate (AHB)	-0.938700954	0.632209093	-0.448773011	2.246871419	-0.416058492	0.058315378	-0.337711644	0.826833001	-0.414873257	1.004592359	-0.321138589	1.1961282	-0.873377594	-0.412378979	1.377103703	1.335831869	0.870846499	1.218705723	1.228169287	-0.111569092	NA	0.138495571	-0.622477488	-1.280963592	1.590887032	-0.795694909	1.555404736	-0.43065091	0.112982131	1.069013564	-0.646954259	1.879438318	2.069454279	-0.249749173	0.017137292	NA	-0.934047303	NA	-0.655265959	0.806638898	NA	-1.871525104	-0.552336133	0.062755561	-0.514938702	-2.059200762	-1.07463722	-0.716361225	-0.025740218	NA	1.481366551	2.044320393	0.125706748	-0.687084109	-0.853208249	-1.592293144	-0.371281186	NA	0.660614151	-0.084554402	-0.582836464	-1.117460669	-0.311767407	0.570856938	0.108168585	-0.359993209	-1.091861789	-0.746943043	0.519183149	-0.573537267	1.309439013	-0.88946881	0.062240991	0.279944837	2.017062846	-0.896877567	-0.168278722	0.467103936	-1.402240239	1.186619857	1.464403329	0.371238933	0.838138011	0.392774355	1.205561966	0.326033582	0.319395124	-0.027275231	-1.921214213	0.468783915	-0.816163382	-0.802339002	-2.635954384	-0.178772955	1.379814435	-0.140780038	0.475690901	-0.362525068	-0.387441506	-0.679987626	-0.995451453	-0.200631855	NA	-0.459519946
met-55	2-hydroxystearate	-0.069053444	-1.926974725	0.580213635	NA	0.403360267	1.076330976	-0.975063835	-0.247542899	0.161026593	NA	0.582663234	0.123042427	-0.742027897	-1.265683105	-0.160179074	-0.140281612	NA	0.034134789	-1.848799198	0.827201514	NA	1.198604327	-0.051816463	0.985298898	0.079566348	0.799024194	-0.113549028	0.568897504	-0.074578361	-0.690744581	0.216262263	NA	0.945113552	NA	-1.789937828	-0.383922379	-2.662392075	NA	1.08414486	-1.223939252	1.870902575	-1.101557328	-0.796974168	-0.24900222	-0.669475645	-0.302321829	-0.316554758	0.158454817	0.501873685	-0.283406386	0.036876482	-0.720687798	0.949900874	-0.029835933	NA	0.4335287	-0.143078686	1.632062207	-0.792912551	1.119280536	NA	-0.730935186	-0.690925674	0.298688476	2.090141176	1.17441467	-0.02921553	0.124884901	1.180713864	0.217253825	NA	-0.470542505	0.437296248	0.149639519	0.243124227	-0.602894439	-1.23640035	-0.20219586	-0.451191225	0.093622624	1.348759363	0.527526458	-0.621065173	-0.09045239	-1.341103398	0.128548075	-0.776726823	-2.021740797	-0.361019178	0.309457671	0.645512608	-2.854572582	2.067379391	-0.221343617	NA	NA	-1.116022879	-0.393522012	0.714375735	2.627065132	0.948569879	0.383808564	NA	2.11146077
met-56	2-ketogulonate	-0.659589677	-0.316247837	-1.88865894	-0.559538845	0.979017227	-0.669900302	0.97133706	0.104802506	0.71997472	-0.765408912	0.411367837	0.242720382	-0.20035414	-1.099112979	-3.495753142	-1.536242395	NA	0.085078137	0.203285685	-0.164296967	NA	0.093783011	0.247253086	-0.087704332	-0.037169703	-0.042151848	-0.368826605	1.015772811	0.675171522	0.085735509	-0.098426543	0.711121791	-1.017932271	-0.494381485	-0.576166266	1.845137945	0.54780164	0.519222682	0.38094633	-0.065155631	0.797890991	0.150892939	1.341026245	NA	1.355859683	NA	0.487702735	1.237037593	0.115884802	1.443790272	0.451137803	1.643503711	-1.063091411	-1.547021191	2.102921627	1.599552902	-1.859615669	1.340333347	1.479913191	NA	1.949615751	NA	-2.32732314	-0.924227783	-0.964325195	-0.501163966	-0.819591258	-1.719177329	NA	NA	-0.553233028	-0.950995551	-0.522424265	-0.317734225	NA	0.116083105	-0.542684702	0.101773372	-0.693766783	0.239650484	-0.204451006	0.378336472	1.119172838	0.465883962	0.396489655	0.820266037	0.05329938	0.305007552	0.604726516	-1.383394255	-1.305402285	0.082366158	-0.801914379	-0.733328847	0.663366159	0.178092128	-1.387675577	-0.534376482	0.088245024	0.320488896	0.403184343	-0.867713059	1.922738624	1.226595901
met-58	2-linoleoylglycerophosphocholine*	1.658238095	-0.96582642	-0.774634954	2.572449426	-0.345199123	-1.391489895	-1.435275704	-2.230151312	1.539627615	0.429416701	1.717338038	-0.354080457	0.623325099	-0.297777029	0.490496098	-0.693211977	0.016871203	-1.243317513	-0.79141615	-0.397449219	0.509780511	0.460633137	-0.599526371	-1.273879998	-1.005381286	0.804899047	1.576578946	-0.441361112	-0.10936347	0.435698324	-0.700389979	0.485504727	-0.209550282	-0.070623863	-0.609360309	-0.042451117	-0.948839682	1.712788396	-0.413539555	1.606789934	0.721205801	-0.692189141	0.245214033	0.085444015	0.628654204	-1.261353679	0.227710088	-0.47037626	-0.366038747	-0.197376244	-1.100270476	1.290696641	-0.557645067	-1.549023787	-0.695672156	-0.648273162	-0.316014685	0.518583664	0.39447531	0.705985558	-1.300643074	0.529524213	0.471311727	2.410164238	0.923688692	-0.098659874	-0.088024322	0.455108339	0.756146547	1.359589699	0.289539418	-0.551862693	0.231185214	-1.480588155	1.259959674	-0.517179753	-0.001494254	0.901362596	-1.178746441	-1.15595305	-0.366011333	-0.547635063	0.277784533	-0.687589275	-1.443694344	-0.236304423	0.722152791	-2.731358593	0.514489775	0.480964802	0.12154777	-0.223387795	1.272041026	0.559065798	-0.994831564	-0.38320096	2.232992957	-0.902889338	0.704618288	-1.835399081	0.268769841	1.392717899	0.971448301	-0.127174886
met-59	2-linoleoylglycerophosphoethanolamine*	0.769041017	-0.732725415	-0.901291696	2.03106424	0.224007398	-1.697911593	-1.573084945	-1.443388015	1.177938534	0.173264021	1.751190832	0.146077741	-0.03041956	-0.635174706	0.275706059	-0.178375962	-0.125512976	-1.681811969	-0.449515341	-0.59234729	0.298991384	0.461632691	-1.006779425	-1.475403872	-0.531738998	0.424793055	1.797242034	-0.607670266	-0.380087442	0.435286436	-0.294615864	0.155321788	-0.052903351	-0.348833689	-0.89258152	-0.185615503	-0.906574467	2.114185813	-0.662076902	1.840928789	0.43231263	-0.12286056	0.164130444	0.014201616	0.588322813	-1.086372045	0.260895351	-0.431237576	-0.557452461	-0.052903351	-0.900046715	1.422911978	-1.018626417	-2.016436259	1.251786193	-0.933568644	-0.687401699	-0.376730363	0.377124604	0.61736593	-0.880734201	0.53060614	0.477211133	1.698087534	1.002539119	0.449909385	-0.091534981	0.331261427	0.889792293	1.266073321	0.408590976	-0.690765938	-0.062032751	-1.108347759	1.252986893	-0.420019957	-0.097726246	0.817755761	-1.000759499	-0.790062414	-0.260895051	-0.452152745	0.070168188	-1.300737356	-0.218266095	-0.501144651	0.232615862	-3.303690441	0.152619971	0.878250916	0.109138873	-0.399151678	1.375554851	0.674025852	-0.955940158	-0.640438271	2.3007541	0.14049459	0.638746855	-1.90653265	0.491840778	1.744002685	1.262104313	0.213229812
met-60	2-methylbutyroylcarnitine	-0.637670615	-0.565582885	-0.372473891	1.39878187	0.135854764	-0.307597097	-1.409342024	-0.888904615	-0.297108003	-0.44124985	1.027094454	-0.602871258	-0.861975561	-1.283037863	0.602451596	-1.859175336	-0.452122867	-0.535998361	0.13522731	-0.826535725	-0.410281184	0.923474041	-0.49892934	0.530502871	-0.683310181	-0.741842743	-1.080922739	0.385536282	-0.233076006	-0.748780171	-0.87071644	0.298338013	-0.570223568	-0.64594675	-1.64090586	0.889507448	0.769322513	1.453169384	0.542691778	0.177903679	1.715377628	0.011841781	0.674836353	2.021258924	1.698672225	0.90209017	0.480689455	1.522571342	0.325181867	1.408951862	0.730960824	1.148261887	1.32532423	2.11887285	0.724647177	0.72096051	1.270186502	1.721839905	-0.100144389	1.3979674	0.309613679	1.374050208	-0.48273337	-1.124504422	-0.046410491	0.053227945	0.340866011	-0.52219174	-0.144462328	1.438424012	-1.064632405	0.263913836	0.004973969	-0.320861404	3.49099726	-1.654527729	-0.623311971	-1.617989704	0.109707459	0.174405269	0.407897624	0.110937386	-0.440700076	-0.825918719	-0.050388173	-0.97496205	-1.05471239	-1.417552376	0.480305313	0.790507955	-0.491274602	-1.849738716	-0.548279912	0.345891027	-1.965636771	-0.893576486	-1.128537288	-0.493857252	-1.32691955	-0.485036947	-0.125234007	NA	0.651678214	0.073793377
met-63	2-oleoylglycerophosphocholine*	1.34787985	-0.879017535	-0.811203228	2.372657801	-0.428184154	-1.110802069	-1.28583637	-1.911723005	1.214621849	0.578099583	1.915350233	-0.320596168	0.152967796	-0.217491031	0.634388124	-0.856754766	-0.032650859	-0.759039317	-0.988239299	-0.418834861	0.386874503	0.413615387	-0.153427827	-1.033120213	-1.093924831	1.560892545	2.116766791	-0.479714402	-0.085722692	0.6026167	-0.756087986	0.904085836	0.149015305	0.097738525	-0.548233589	0.029539426	-0.878526758	1.833341434	-0.900281811	1.575354019	0.495674227	-0.733609896	-0.150550128	0.161465026	0.894393428	-0.809993016	0.116564931	-0.623356664	-0.427566882	-0.249327959	-1.910595704	0.924742688	-0.944192878	-1.474829487	-0.591037165	-0.020890349	-0.871551627	0.171484612	0.698478755	0.573895374	-1.354991154	0.204216177	0.329657941	2.812644213	0.894300712	0.900741257	-0.59097162	0.407941043	0.504654944	1.128042101	0.583896555	-0.272414661	0.024274046	-1.3109194	1.386082818	-0.735159849	-0.113776737	1.146436207	-0.822281502	-1.445496457	-0.278976443	-0.785519736	0.391644899	-0.638600482	-0.902987401	-0.414166473	0.963974369	-1.80382603	0.314567862	0.029586662	0.639427255	-0.113664581	1.378849368	0.302574688	-1.071337261	-0.829729386	2.192156033	-0.867380558	0.065080266	-2.238681417	-0.246201363	1.473607796	0.625511168	-0.367744443
met-64	2-oleoylglycerophosphoethanolamine*	0.675922755	0.020585202	0.924300421	-2.748994563	-0.468049177	0.272113361	NA	-0.816546112	-0.351160066	-1.436071493	-0.868716049	1.086027357	0.37076518	-0.051701885	-0.454008006	-0.612719196	-0.869466909	-0.47041061	0.402535526	0.665232304	-1.343207367	1.75272321	0.598470397	0.817330253	0.505620082	-0.645453361	-0.903360613	-0.277752923	0.239287318	0.09723065	0.029072259	3.020288248	-0.855290739	-2.114942735	1.623226	0.059531187	-0.849812798	0.207564583	0.117653432	-1.625237662	-0.049603043	0.526508465	0.075674544	-0.597348746	-0.572266469	-0.536127471	-1.321265715	-0.466328713	-0.473612751	0.431401526	-0.655303691	-1.187854297	-0.960428768	-0.315545555	-0.003680935	0.518527605	0.532787501	-0.186614024	0.817452586	-0.427898235	0.032330532	-0.510067509	-1.53111471	0.135008752	1.152544615	-0.514530052	0.391384618	-0.801122798	-0.977292319	-1.4859286	-0.313614817	0.913644057	1.516102701	0.096004963	-1.208609832	1.45779217	-0.407539188	1.302764657	-0.391127547	-0.131740408	0.12729143	-0.188497584	0.386921523	0.607697231	-1.364077946	1.013931251	1.585418758	0.499771602	-0.055361436	-1.058991389	0.575036186	2.314755502	0.550952875	-1.76338913	0.308934648	2.568706831	0.044681826	1.12086845	-0.678509313	0.416970725	0.947827852	0.008796635	NA	2.434322915
met-67	2-palmitoylglycerophosphocholine*	1.740393846	-1.087769318	0.218821251	2.944030603	-0.984421145	-0.413218622	-1.630169091	-1.810399807	1.329509467	0.199100818	1.684627433	-0.189938806	0.67357416	-0.124641077	-0.240369127	-1.074977169	-0.036018747	-1.039182811	-0.745866822	-0.39455227	-0.140856059	0.949432678	0.099433322	-0.227252267	-0.851537247	1.396039968	1.729518772	-0.611334121	-0.308937545	0.121387323	-0.957824806	1.243229514	1.064411942	0.180299146	-0.258199947	-0.153386465	-1.056855411	1.10292331	-0.427792794	0.704121116	0.685542924	-0.785576116	-0.344916495	0.057180502	-0.139423501	-1.650077788	-0.163690598	-1.005172944	-1.060135051	-0.662659373	-1.643479673	0.543804141	-1.16146839	-1.371259151	-1.190491166	0.164556458	-0.189938806	-0.191731012	0.025133834	0.793369318	-1.050963068	0.288681769	-0.379381606	2.755018711	0.41139919	1.314254314	-0.45341806	-0.018941282	0.365666416	1.260789641	0.879472661	-0.298479	0.35614224	-1.331636716	1.268856681	-0.720992146	0.055353309	1.377429587	-1.423570796	-1.013186522	-0.336521558	-0.591437867	0.556336014	-0.856742405	-1.250170085	-0.344419225	0.875676393	-0.934364875	0.47491964	-0.067428116	0.079580314	0.579593979	1.05712754	0.280547119	-0.474528788	0.407800737	2.557018727	-1.831499323	0.512777398	-1.188620416	-0.249540233	1.408041686	0.987464758	-0.291632293
met-68	2-palmitoylglycerophosphoethanolamine*	1.462846832	-0.585692831	0.93318796	-0.738172947	0.263393155	0.865941949	-1.806599028	0.015698955	0.166246323	-4.893264809	NA	0.518429802	0.29709935	0.044784669	-0.169195519	0.092169287	NA	0.207872177	0.187034716	-0.283192504	-0.406100567	1.555630959	1.752531129	1.533492037	-0.528791017	-0.554214948	-1.515826413	0.391570451	0.212220676	NA	NA	1.526009118	-0.517564635	-0.563085952	1.400367797	0.498878986	-0.2247705	-0.867352077	-0.398759647	0.077130202	-0.713879718	0.987626923	-0.470770615	0.397286963	-0.932880344	0.306841529	0.394920952	-0.296806328	0.581785961	0.372128352	-0.132483041	NA	NA	0.008077546	0.588833466	0.356277286	1.090548481	-1.577209465	-0.046506714	-0.78323678	0.298118736	0.229308943	-0.475004965	-1.819500483	0.95813239	-0.953895668	0.184283962	NA	NA	NA	0.006529921	0.570953143	0.269507973	0.182788541	-0.517015848	-0.503274219	-1.491922273	0.863569306	0.154388582	-0.025389741	0.35001344	0.491935184	-0.265387559	-0.196767416	-0.60716566	1.032903672	0.910131836	0.473829047	-0.096023268	-0.706793622	NA	1.90571999	-0.535722486	-0.347380736	1.467161191	1.37220493	-2.740103511	-0.283060459	NA	1.646093261	NA	-1.063787148	0.177390058	0.202659799
met-71	2-stearoylglycerophosphocholine*	0.471507983	NA	-0.41616902	1.369639179	NA	-1.678101101	-1.923498253	NA	-0.022658973	-0.052080286	1.487786079	0.389014496	1.346523427	1.528538554	NA	NA	-0.934001053	-0.606509559	-0.844829117	-0.37424383	0.47676518	0.478691444	NA	NA	NA	0.45388299	0.873562876	-0.481351955	-0.047556922	-0.482639086	-0.959744773	1.888029436	0.390286089	0.369784727	-0.332102352	-1.69243041	NA	0.474114249	-1.19779384	-0.055112414	0.174219836	-2.648171522	-0.962834941	0.020265907	-1.141300109	-1.622356011	-0.783001	-0.424002672	-0.868324209	-0.451315259	-1.920189029	0.887128848	-1.112843468	-0.157077523	NA	-0.206055345	-0.430951401	-0.960257801	-0.850371279	0.365620056	NA	0.446655288	NA	2.189118213	-0.047556922	0.385093184	0.037694496	0.573453161	0.507366216	1.831169689	0.438363069	-0.362711393	0.21443504	-2.288074482	0.875588542	-0.795280156	0.187475149	0.543605362	0.66074585	-0.44501101	0.394720281	-0.709410597	0.449443865	-0.747342793	-0.699487937	-0.675447915	0.341846045	0.868006342	-0.255395596	1.036242793	0.124993498	1.140610801	1.344452119	0.832536324	NA	NA	3.288450895	0.034440699	0.838468053	NA	-0.270438745	0.147109676	0.955286121	-0.842484085
met-73	3-(4-hydroxyphenyl)lactate	0.492392611	0.763538328	-1.486721491	0.797869582	1.098343527	-1.506507819	0.539232251	0.995943016	1.316137603	2.940689574	1.169848251	-1.914438067	-0.44066808	-0.514686786	0.008607193	-1.003783908	0.814288417	1.520881533	-0.273067626	-0.401174329	-1.253265072	-1.679455492	-0.038567383	-1.786965686	-0.035061603	0.931777368	1.910010933	0.828853326	-2.159064772	1.353152393	0.304201595	0.97849082	1.859394578	-0.500924154	-0.792392547	0.6231894	-0.682406659	-0.219136982	-1.465150865	1.669216494	-1.328748799	-1.827118865	0.700071617	-1.335169452	-0.457198756	0.188284031	0.069114313	-0.02116082	-0.761554021	0.197731814	-0.01048064	1.713709602	-1.144025642	0.034978101	-0.61365817	-0.051650187	-0.695294805	0.801282828	0.865121222	-0.737639183	1.219969624	-0.201421187	0.718140325	0.100293758	-0.047189348	0.186922342	-1.114600597	-0.103363983	0.39547161	-1.073120086	-0.092950969	-0.616973691	0.810264667	-0.456580234	0.913695482	-1.198210507	1.503911063	0.56357433	0.18442929	0.597507579	0.973581663	-0.276953554	0.585598242	0.454574267	-0.624185046	0.828233833	1.296828378	0.21202099	-0.252195624	-1.540544692	-0.37627362	-0.099955473	-0.13565381	-0.322997345	-1.759929902	-0.895407388	1.317078366	-0.058246536	-0.017330201	-1.235510196	-0.390267798	-1.64045437	0.93972053	0.682122726
met-74	3-aminoisobutyrate	-0.675638415	-1.014692244	-0.90101755	3.568028537	-1.126456949	-0.108915103	-1.160177318	-1.034700081	-0.104446326	-0.658272251	0.237821934	1.937270287	-0.351434679	0.940284328	1.941319636	0.924688144	0.329056193	-0.456605777	0.60463829	0.840782739	-1.406998353	1.654859181	-0.844309879	-0.323105678	-0.650143634	0.255305332	0.47684363	-0.064002917	0.229884203	-0.095621398	-0.547816446	0.188564826	-2.605627622	0.089579297	-1.390653821	0.232160012	-0.094872182	0.575029363	-0.500263947	-1.283651283	0.119504351	-0.055219882	-0.394913579	1.306712244	0.472486471	0.14392456	0.213730413	-1.243532892	-0.295222158	-0.605846265	0.303721026	1.460123808	2.326740498	-0.047570063	0.017154068	-1.755739859	0.405065857	-0.867243671	-0.968088291	0.027485429	0.84003392	-0.987644141	0.062559494	-2.781546142	0.024602878	-0.568977859	-0.019937048	-0.358986735	0.315218678	0.581573791	-0.481006986	-0.699286729	-0.482442409	0.971656741	4.061762162	-0.013055202	0.93434886	0.540645311	0.486013154	0.442013358	0.802859878	0.707195989	0.597076469	-0.577103853	0.836884562	0.207131997	0.036473858	-0.217238435	-0.864662426	0.84168146	0.970705149	-0.029171811	-0.616292987	-0.633840078	0.097301334	0.300819411	-1.043778949	-1.054644357	-0.058191668	-0.649068636	0.09745065	-0.102883816	0.351571974	-0.398335392
met-75	3-dehydrocarnitine*	-0.304556186	0.021649146	-0.001040184	1.784457269	-0.654231869	-0.173126225	0.733402537	-0.490676427	-0.284227322	0.225956969	-0.921679755	-0.074808386	-1.898529753	-0.437892962	-0.396703548	-0.233705752	-0.016370061	-0.632424569	0.734155624	0.416490969	-2.483521197	4.9942384	-0.001392975	0.668577945	-0.491748023	0.149559008	-2.098655589	1.510780153	0.206792917	0.521411704	-0.298257156	-0.097721544	-0.550699368	-0.259342141	0.429382275	0.798332176	0.932292484	1.596695863	-0.522612491	0.16450615	-1.346419937	-0.545005219	0.468953705	0.662744597	-0.281194336	-0.363958226	-0.446806467	0.704127057	0.170764398	-1.386207155	1.372432798	2.75059815	1.629434368	0.537623448	0.485111737	0.388932561	0.81439574	0.558316388	-0.141718489	0.373058437	0.304444818	0.648332942	-0.337477438	0.136816065	0.192826381	-0.54194477	-0.643946253	-0.336684937	-0.279517128	-0.453083552	0.839973032	-0.527725767	-0.487417308	0.482466559	-0.18742622	-0.535819063	0.048863335	-0.190291452	-0.26288695	0.085348589	1.324994931	1.332103011	-0.306703971	-0.177744129	1.35479782	0.970176924	-0.800309305	-0.258961854	-0.574648103	-0.712598827	1.028825374	-1.870798375	0.09196116	-0.709674892	-1.553612507	0.296291747	-1.237139214	-0.490111567	-0.323306018	0.919423602	-1.907159408	-1.721144735	-0.529820628	0.01385242
met-77	3-hydroxybutyrate (BHBA)	-0.841322157	1.791565003	-0.33908873	0.634508923	0.284502884	-0.11312456	1.044597564	0.647948084	1.046211014	1.010173913	-0.955622392	-0.328826156	0.148646396	-0.240967699	1.958636721	0.11133166	0.792825683	-0.35722077	-0.288522055	-0.945033336	0.949809163	-0.0585596	0.581659006	0.423954439	1.057811896	0.204990033	-3.160111814	0.198182182	-0.860339303	-0.220662119	2.363167158	-0.984753201	1.740274989	-0.231185382	1.040772488	0.698969253	-1.899964567	1.683069147	-0.952554396	-0.136980864	-0.918514818	-0.239366912	-0.852707476	-1.482498418	0.935975735	0.638095184	0.939003362	-0.037000291	-0.051491506	0.719736316	1.000881718	0.046838226	-1.172437481	-1.777254268	-3.080103315	-0.176802632	-0.088051389	0.125375163	-0.544097776	0.761149218	1.039676431	-1.590796673	-0.780686746	-0.88414127	0.019479443	-0.047234767	-0.368097522	1.413889335	-0.119872017	0.265418313	-0.098737925	1.033840865	-0.354257476	0.561696701	-0.335726677	-0.255227866	-0.193998771	-0.508239923	0.517781332	0.730091856	2.010879277	1.574124921	0.253591515	-0.558791113	0.180099581	1.121233223	0.695575343	-0.269674277	0.097344642	-0.245280087	-0.613096227	-0.764375815	-1.75143032	0.551777356	-1.666186944	-0.643335857	0.744631948	-0.403682589	-0.985002114	1.032863576	-0.40209742	0.108855543	-0.086976186	0.057801168
met-79	3-methylcrotonylglycine	-0.579539277	-0.97298812	-0.752036431	1.214643822	-0.122308281	0.053829657	NA	1.136155546	0.44671056	0.641460296	-0.258393341	-0.030094574	-0.132487918	-0.082083339	0.846640342	-1.132313618	0.669014441	NA	-0.37293784	0.78119244	0.893312037	0.735625756	NA	-0.29963958	-1.173971582	-0.161850396	-0.296295143	-0.672432957	-2.310136856	-0.615331301	-2.217290075	-1.426726483	-0.690818322	NA	-1.263646428	0.091464041	0.498586993	1.121961841	-0.946911136	1.399155458	0.778944948	-1.493404273	0.37154626	-1.157355373	0.385525203	0.094308696	0.356863092	0.55010288	-0.628220457	0.607168644	0.144504491	0.482120385	0.167757625	1.485983432	-0.088133895	NA	1.897771026	0.8065417	-0.437739147	0.090417379	-1.045585223	0.119245311	0.304700671	-0.428464687	-0.645918885	0.218465957	0.296397356	-0.735940991	0.90562219	1.576227984	NA	1.202474919	1.553109129	-1.612869006	2.405624047	0.395572009	-1.586777736	-0.734315048	-0.164624955	-1.280851285	-0.230921039	-0.164340148	-0.62280264	NA	-0.438472504	-1.260955049	-0.66586588	-1.734678997	0.171301936	-0.743426178	0.796529821	-2.539713945	2.213758515	0.125811229	-0.030094574	0.188358128	1.189818523	1.148123742	0.611922002	-1.064771141	1.136169121	0.679455864	2.25873651	-0.200257901
met-81	3-phosphoglycerate	-1.360775941	-0.08764897	1.451975561	0.397795632	-1.355263152	-0.921426287	-1.307315569	-0.381685811	-1.311968328	-0.481178874	-0.876963765	-1.148736589	-0.132936754	-0.278383412	-0.82275367	-2.02584033	-0.679286421	-0.74064452	-0.887577881	-0.464791203	0.191841492	-0.485305024	-0.286650173	-0.946780174	1.307488123	1.044661198	0.230221452	0.237178471	-0.654924182	-1.352475373	0.359102791	-1.516090302	3.046668875	0.154581771	-0.504317337	0.690424619	0.977382912	0.186707518	-0.383570158	0.614785235	1.694885724	-0.213092726	-0.169994637	-0.187723861	1.398329573	-0.79082139	-0.195991236	0.970911727	0.123845569	-1.801499963	-0.085515762	2.966506395	-1.577398524	2.266399312	-0.31353067	0.33216692	1.357174907	1.050614311	0.537910275	0.5368947	0.833670533	-0.199178194	-0.11209221	-0.211729239	-0.346657487	0.359819915	-0.215922874	0.200560281	0.206778357	1.008607964	-1.175959203	-0.477144624	-0.350398379	-0.545367529	-0.290732927	-0.085111365	0.024179098	-0.411948737	0.914036952	-1.361593315	0.515594464	-0.295987906	-0.566316909	0.46340911	-0.959020753	-0.063710083	-0.626555166	-0.758415674	1.167301272	-0.869295566	1.009886313	-1.539012727	0.820245891	-0.475902167	1.0799277	-1.189954238	1.338097311	NA	1.034127219	0.567034968	-0.222040272	-0.756983149	2.285591675	0.765779934
met-82	4-guanidinobutanoate	0.061595326	0.27937368	-0.538845393	0.218101898	-1.120702163	0.000238869	0.103390154	-0.214078008	1.354884688	0.949906163	0.233227543	-0.53084617	-0.849762458	-0.958347687	-1.50478519	NA	NA	-1.108231126	-0.331903196	0.323361417	-0.132183588	3.530129683	-0.296431138	-0.907936617	-0.425452407	-1.199148426	3.484179127	0.788235842	-0.330803003	-0.933037229	0.420520795	-1.414753635	-0.172628576	0.316599066	0.352960531	0.029957692	0.098403271	2.855395089	-0.911148254	-0.162046971	-0.869913981	-0.665841044	-0.13735934	0.206646034	0.434322849	-0.355360916	-0.337466427	0.176910942	-0.880351865	0.273621527	0.582069953	0.46177341	0.742345911	NA	0.063712439	-0.054515599	NA	0.362688693	0.337795341	-1.118851221	NA	NA	0.283661624	0.946002387	-1.35905223	0.310720677	NA	-0.372475267	2.207039983	NA	NA	NA	-0.094964049	0.104149324	1.16305913	NA	-0.514035693	-0.151691101	0.052196979	-1.431416754	-0.600785853	-0.182935808	-0.622086665	-0.749497264	-0.172612051	-1.305476056	-0.135215	-0.237620426	-0.729132851	0.320210671	-0.1089714	0.88364943	-0.048565928	0.189775807	-0.868422536	-0.852746935	-0.127269259	-0.848692927	1.077094877	-0.53265911	NA	-0.489082134	0.23430023	0.15598595
met-84	5-aminovalerate	-0.610856409	0.186673932	0.166846511	1.321558352	-0.442758575	-0.484480908	-0.76483927	-0.278687624	-1.066419155	-2.437650974	-2.326329751	0.95230532	-0.29775858	-0.844188288	1.324724793	-0.563731989	0.452370637	-0.747948582	-1.165183873	0.812902083	0.139222121	1.130515004	-0.373523084	-0.534714793	-0.015208781	-1.73529719	-1.035175029	0.190188752	-0.758832351	-0.713966585	-0.342770803	-0.956999145	-1.044352341	2.174303658	-2.368882594	0.6168775	-0.208118374	-0.823062503	1.070070029	-1.571816657	0.001310173	1.083215517	0.150097909	0.516815224	0.707500492	-0.338364542	-0.621886609	0.770641184	-0.331196417	-1.586009392	-0.101137485	0.894746816	0.375233709	-0.259348825	0.403377478	0.662871168	-0.651279236	-0.089692563	-0.210143084	0.881892906	-0.201989204	-0.991996052	1.736280546	1.067905576	0.828859183	-0.208288172	-0.068089899	-1.311619702	-0.211205243	0.54564788	1.87287333	0.652127147	0.455082362	-0.419102186	-0.49061218	0.649907084	-0.918578216	-0.367473483	-0.232245963	0.491733719	0.708522403	0.233402041	-0.143707829	-0.064313867	-0.233177059	-0.821929907	-0.520712504	1.89659534	-0.107160356	2.382558193	0.407461507	-0.003828696	0.092434879	1.171648306	-0.152380157	1.412071046	-0.857924941	-0.051926781	0.017260761	0.595797356	-1.208716658	1.906407959	3.088104912	0.994581467
met-85	5-HETE	1.376154358	-0.130519234	1.032848281	-2.721330152	0.119643921	0.500136966	-1.241440731	1.14824772	-0.613021683	-0.241164465	-2.432712502	-0.214311491	0.555488541	0.660076823	-1.435767834	-0.328748286	-1.449464032	0.117383244	-0.764578096	1.151297626	-1.242834958	0.517184772	0.505748775	0.167058756	1.229486621	-0.42235186	-3.149052051	0.926061753	0.31563092	-0.206593031	0.958383656	-0.599677789	1.310328728	-0.272235742	0.599262747	-0.013292696	-1.174210836	-1.167812113	0.618597147	-0.072034147	-0.535772951	-0.65837544	-0.068000164	0.896509067	0.203047801	-0.616400803	0.030094134	-0.547762739	-0.256073292	-0.556675771	1.234324926	-0.750926068	-1.610201033	1.323888887	-0.753496047	1.009835703	0.788617617	-0.028834276	-0.683679704	1.694138754	1.599740275	0.006059762	-1.782805048	1.562159562	0.298583134	1.185012774	0.477249954	-0.412879927	0.169987877	0.795205139	0.232676816	1.478885689	0.514806929	0.809687335	NA	0.480522242	1.309958145	0.009710065	-0.447133944	0.52843033	0.561245713	0.471669086	0.471098063	-0.354151422	-1.083273711	-0.585197118	0.304416781	-0.422547586	0.19782387	-0.014781449	-1.436632123	-1.135235731	0.06874601	1.210445631	1.195944645	0.415089272	0.692624373	-0.246488821	-1.155497822	1.443809142	-0.085794671	0.101170399	-2.691036111	0.903108767
met-86	5-methyltetrahydrofolate (5MeTHF)	NA	-2.797019898	-1.414418053	-0.597455352	NA	-0.080205637	1.148096721	-0.424810578	-0.121513152	-1.094246995	0.069612121	0.159599235	-0.209670287	0.086776031	-1.458620668	0.093289049	0.159599235	-0.031181936	-0.291105014	-0.18262264	NA	-0.375814563	2.183751725	0.706513788	NA	0.516695307	0.159599235	-1.866514723	0.883927384	1.326071902	NA	1.210767532	NA	0.967360239	-0.429998193	-0.720437635	0.159599235	0.941962606	NA	0.837006125	NA	-0.89359973	0.274173972	0.371054805	-0.662464263	0.953420073	1.212991005	0.464910367	0.672381368	0.153291534	0.349994743	-0.254722587	0.060054694	-3.181652664	-1.637022733	0.283440549	0.462508249	-0.695396623	0.723274766	-0.481950009	-1.46505567	1.219837295	0.729334841	NA	1.987365298	0.008322987	1.436812847	1.015433559	-0.17188004	0.400728811	-0.063718659	-3.092181336	0.402044778	-0.667662827	-0.248706108	-0.24495906	-1.167076643	0.851899931	0.034832315	0.542381264	0.080972244	-0.394992275	0.562815632	0.126813228	0.985988579	1.899238384	1.173448122	1.233268103	-0.775387441	NA	-1.029283383	-1.513467054	NA	NA	-0.594763066	-1.311127012	0.281409943	-0.91466937	-0.109599405	1.052352794	0.683971672	-0.365427797	-0.671781491	0.209214204
met-87	5-methylthioadenosine (MTA)	-0.863087373	0.351410476	1.650775788	-0.023237813	-0.47938797	-0.738051548	1.590380635	2.283334957	-1.414413327	-1.111434024	-0.034532039	0.652122424	0.246244321	-0.344819048	-0.305658172	-0.548567079	0.160245539	0.183411253	-0.662506637	-1.136288475	1.920032185	-0.396348721	1.919837082	0.824866479	-0.991876562	-1.940815374	1.887371143	-0.251595028	0.427287085	0.317918658	1.251930046	0.736934114	0.706404433	0.683105995	-0.213852796	-0.990588516	0.020716785	0.651888681	-0.775134901	-1.870992799	0.144677841	-1.008696481	-1.378415023	0.153398126	-0.849065997	1.089543147	-0.449237466	-1.08990817	-0.022082944	-0.728642118	0.776861537	-0.667852996	-0.281890718	-0.349400511	-0.67951781	0.975343112	-0.450102469	-0.839939758	-1.452150574	-0.997354675	-1.258515934	-0.8628723	-1.310126373	0.617068484	0.457586618	-0.30921045	0.797407071	-0.091392402	-1.081721886	-0.319633223	-1.457908333	0.543274367	0.209830213	0.910295832	-0.303768561	-0.710138067	1.999363539	-0.034509569	-0.151052915	3.166831571	0.442192294	1.523582362	0.988706901	-0.395454905	-0.362115155	2.56725178	0.204918965	2.191149255	-0.18141565	-0.629112445	-0.68388517	-0.535943997	-0.269665608	-0.665294444	0.546142079	1.118657417	-1.362988108	0.294832657	-0.6828098	0.840383172	0.253715632	-0.620989964	-0.361432197	0.076338774
met-88	5-methyluridine (ribothymidine)	-1.392592566	0.863344464	0.257763739	2.366212139	-0.120174855	-0.434541359	-0.192244033	0.70214153	2.075986899	1.562478316	1.267604266	-0.169181092	0.173071149	-0.462995966	1.658370596	-0.423817533	0.493984464	-0.050078119	-0.801628453	-0.436882251	0.97504467	-0.974327826	-0.024535995	-0.228716223	-1.62188586	0.1621617	0.369508147	0.040244272	0.644658491	0.281269162	-0.986088844	-1.387836758	NA	-1.553900933	-0.100998724	-0.585989188	-1.573909764	2.02628775	-0.334697524	0.659739499	-1.575265165	-1.000797306	0.18395226	0.905744304	1.013509869	NA	2.269810764	0.041381036	0.873606981	1.116101328	-1.42568643	NA	-2.195078427	NA	-0.483698344	-1.107410188	1.46022547	-1.174215942	-1.874640577	0.740636579	-0.189256837	0.47812754	0.430529345	0.668529377	0.612510343	-0.495135398	1.069207645	-0.71189413	-0.975345809	0.24637093	1.154429083	-0.226423291	-0.763841456	2.104467176	NA	-0.504853508	NA	-1.017561213	1.20091928	-1.272596499	-0.35272597	0.065365351	-0.574123806	-0.446017349	-0.765355745	-0.559170774	0.495381268	0.657300483	-0.499344976	-0.07015761	-1.007736846	-0.644486506	1.11015519	1.733739726	-0.724119942	-0.224393455	-0.202325296	0.325132996	-0.061774208	1.056160246	-0.564918356	1.15579483	-0.30456197	-0.126117501
met-89	5-oxoproline	1.338834173	0.402696939	1.542490807	0.883538703	-0.530992838	0.026663338	0.022119205	0.551792781	-0.6542897	-0.783502204	-0.038758837	1.293531358	-0.146454338	-1.015782061	0.367983321	-0.516197434	0.676649345	0.293000803	1.267724077	0.286742558	-1.336869955	1.151629471	-0.900619132	0.26786871	1.031740009	0.615017234	-0.773504385	-1.017085346	-0.091197582	0.673513486	-0.095544042	1.328598967	-0.451390975	-0.051462289	-0.592576296	-1.059422174	0.576827594	1.491299676	-0.876051909	-0.694925488	-1.133790762	-1.204732798	-0.673526695	-0.010767327	-0.829737811	-0.698369243	-0.464059648	-0.024492703	-0.923614789	-0.384139635	1.018999603	-0.998249143	0.048872243	0.16402718	-0.801254673	-2.325215876	0.566005384	-2.39254606	-0.628535798	-1.433128907	-1.731362903	0.393351607	-0.583937542	-0.858319882	-0.177716029	-0.282098033	0.678779414	-0.735787737	-0.842636083	-0.312036968	-0.656314155	-0.135722144	0.714001368	4.952177007	-0.427692917	8.04E-05	1.194953671	-0.449640285	0.692216798	1.3521216	-0.023793605	1.542311612	0.007584807	-0.593946073	1.464826101	-0.571060995	-0.48373471	0.936518998	-1.27908298	1.028373386	0.029523718	-0.077892327	-0.036723533	-0.137957791	1.896830699	1.223781544	-0.049274482	-0.583375576	0.535397191	-0.472898408	0.965525846	-0.707016399	-0.541285348	0.267158307
met-90	6-beta-hydroxylithocholate	-2.247296186	0.03271785	0.867649324	-0.853046998	0.150206038	-0.017467451	1.341449437	-1.010120215	0.477862595	-0.770878566	0.415209209	-0.068118339	-0.151031699	-0.699226048	-0.502482076	2.010569483	0.447858062	1.363511151	1.185427002	1.872340979	-0.060666932	-0.505083024	-0.960383881	0.059562871	-1.240401104	0.470787544	0.893312822	-0.703775615	0.497973883	0.311296893	-0.181977858	-0.161200395	-1.254350492	0.774086724	2.50029658	-0.487958634	1.426481655	-1.529551211	-0.163502136	-0.101015872	0.937999429	-2.60950744	1.287262092	-1.285750036	-1.354898727	-0.300841402	-0.489453192	0.927330931	-0.499784955	-1.651359436	0.32452484	-0.297644385	1.367935939	1.053650165	1.970560072	-0.385387507	0.349185141	-0.760265504	-0.385153744	0.103369181	-1.164835665	-0.664389452	-1.805718894	-0.216168599	-0.549288599	-0.765866723	-1.277936959	-0.542231826	0.449314973	-1.184504439	0.923302522	1.72862749	0.731394519	-1.63963791	-0.070211558	-0.496509697	0.180775654	0.577006384	0.01145868	0.646104156	0.407144657	-0.523377613	0.256115985	0.878107314	-0.589901231	0.468489444	-0.289446082	-1.015913223	-0.079221525	-1.087413014	0.056574849	-0.12137454	1.932400472	0.333575745	2.517435629	-0.759644928	1.343710415	-0.008084535	1.011295006	-1.481455412	-0.349037461	1.055876026	-0.34876314	-0.339546273
met-91	6-phosphogluconate	0.954754016	-0.198154332	1.26132965	-1.384419215	-0.041831931	0.798220191	0.049314503	0.117915836	0.503739349	0.115359375	0.173468124	-1.805905296	-0.549561916	0.156249337	1.097276523	-0.596278747	0.051726732	-0.374596629	-0.797475664	-0.444982852	-0.276132282	0.766018505	0.352991481	-0.24038441	-0.700582994	0.435824341	2.049161557	0.489891553	0.432594133	0.246894767	-0.946950079	-0.129183666	0.607836555	0.34097635	-0.331454641	-0.188879007	-0.025241406	-0.728068603	-1.88062466	0.367987799	0.465696487	-0.563137717	0.461399709	2.643251524	1.909693706	-0.484003777	1.568500541	0.084952368	-0.038914193	-0.397498018	-0.9613017	1.689442412	-0.681869498	-1.214791627	-1.486766336	-1.319892223	-0.057711708	0.155258693	-0.164879753	1.925788121	0.400953498	0.360036666	0.039291909	0.579652663	1.635129027	1.498330115	0.841058535	0.710806749	0.970646654	0.979752108	1.07007412	-2.901389146	-2.122601885	0.695885506	1.489825877	-1.077672989	0.044458145	-0.161538524	-0.90372142	0.246989996	0.270726403	-0.514946647	-0.121598675	-0.955773821	-0.989700798	0.212165612	-0.626388817	-1.79373427	-0.307563988	-0.050265649	0.418848103	-1.604234013	1.247987831	-1.320413358	0.273171952	-0.673240525	-2.946723164	1.215999155	0.872009819	-0.63708625	0.055425003	0.868916238	-0.649516727	0.393674752
met-93	7-alpha-hydroxycholesterol	0.164022033	0.414521602	1.073850952	-3.009670122	-0.294178782	-0.116602569	-1.043906635	-0.482000045	-1.356423211	-0.898283032	-2.188798441	0.15377177	0.037937699	-0.257893357	-0.259665133	-0.859371584	-1.684341758	0.257150632	-0.510521433	1.461652082	1.224526267	0.120246066	0.088051249	-0.155505349	-0.000755256	-0.363388649	-1.519618045	0.291187223	-0.981675026	-0.530808589	0.354781641	-0.885208563	2.399661613	-0.454375299	-0.681217527	-0.506707101	-0.174386001	-0.388388625	0.635810758	-0.511776151	1.015839125	0.602775788	0.24180354	1.022658186	1.54272897	-0.172592353	0.187516961	1.025052682	-0.134101254	-1.455782257	-1.883955234	0.924040057	-0.17828905	0.289123749	-0.041027458	0.768411149	-0.080688153	0.041286223	0.440864382	-3.142019223	0.096204591	0.296061626	-1.555182798	1.212187985	0.846544314	1.428379111	-0.010719344	0.348076614	0.575307266	-0.018013464	0.646747407	1.214959965	0.783973489	0.015500516	-4.100553766	NA	0.83384266	-0.22827679	0.114942091	0.018915923	0.530622991	-0.178261154	0.538178693	0.365772342	-0.870364806	-0.517933412	-0.045433197	-1.021995503	0.217947229	1.135328515	0.192782045	0.306701406	0.717396451	0.89930433	0.73067093	0.458369987	0.732779058	-0.132227529	0.363915525	1.625359735	-0.1921451	-0.219119065	0.289442165	1.81883865
met-94	7-beta-hydroxycholesterol	-0.187020418	0.175305762	0.652156036	NA	-1.103145854	-1.307141818	-2.585038813	-0.064945017	-0.671653202	0.719164293	-1.590984011	0.145850021	-0.487238306	-0.689514526	0.427704628	-0.669511182	-1.138534577	-0.449831192	-1.119441953	0.883974174	1.105012167	0.231171052	-0.808097858	-0.638439383	-0.609309351	-0.298118143	-0.716040502	1.037994345	-0.391601089	-0.035167022	-2.181630237	-1.452567277	2.452254885	-0.714392746	-1.455192398	-0.392204662	-0.105127339	-1.0505317	0.768446489	-0.045809836	1.317637727	1.493476592	0.421206418	1.058162434	1.583613489	0.057908573	-0.384663627	0.675285028	0.559828224	-1.567995059	0.041184389	0.642749571	-0.404220572	0.018118905	-0.115277607	-0.542127999	0.484518398	0.42412674	-0.166864096	0.425229901	-0.385594612	0.209456454	-2.219954469	1.395996672	0.478823821	1.925886098	0.390699096	0.303861626	0.82083828	-0.249784665	1.576162984	0.726362344	0.694244727	-0.145923209	-3.545626952	-1.116132742	-1.138423354	0.189973237	-0.17145212	-0.176208723	0.418157465	-0.184149113	1.071954335	-0.005753709	-0.757334114	-0.330597764	-0.154434578	-1.106880167	1.145100989	2.438009849	0.471516386	0.87512936	1.193863368	0.507228812	0.217697529	-0.331916064	0.491270212	-0.642039512	0.935205951	1.281378277	0.162034382	-0.132069647	-0.078452448	1.590271024
met-96	acetylcarnitine	-1.011232915	0.825958801	-0.817381957	1.504893784	-0.029475047	-0.587711436	-0.488484316	0.428104524	0.845667583	0.292937266	1.024340188	1.711951292	0.05006403	-0.63143646	-0.046241099	-1.431943855	-1.720101722	0.806067243	1.427928072	-0.05118538	-0.778257923	2.632275233	-0.299267805	0.711710464	1.082585273	0.345362207	-0.078308388	0.1502583	-0.843745463	-1.197632581	0.698386786	NA	0.946268848	-3.534385171	0.199135996	0.226541764	1.535894677	-0.25722937	-0.262528207	-1.332909055	-0.109909416	-0.183021726	-1.102012388	-0.245319708	-1.036647113	-0.181888544	-0.024988303	-0.066658424	-1.049997475	0.301708343	-0.57414507	0.198712801	0.989849777	NA	2.571386656	-0.850051951	-1.426565415	-0.151163967	-0.913014485	-0.797058852	0.994010409	NA	-0.088213096	-0.916057062	-1.442623283	-0.430632476	-0.745782281	-1.480744242	-0.115207328	-1.259328665	-1.011675427	0.650045555	0.168494217	1.039309039	0.724886586	-1.014672523	-0.707049705	0.077795526	1.00978235	-0.566214022	0.404799969	1.746763437	0.545685124	-1.084946672	0.638471339	-0.112905208	0.001377729	-0.396469201	-0.064149982	2.978089538	1.083386116	0.185489688	0.167527178	-0.444235995	-0.271811347	1.13730084	0.194676938	0.034807528	1.47459361	1.237226375	-1.009832585	-0.918800405	0.257622303	-0.120136003
met-97	acetylphosphate	1.260479499	0.436843494	-0.936924976	1.359737417	0.239267735	-0.008280911	-0.459159314	-1.227241159	-0.6933524	1.236535613	0.18144814	0.412469157	-1.04556947	-1.002560429	0.61977947	-0.37259093	0.26934364	-1.339204779	0.023288466	0.42999582	-0.502813273	-1.261171743	0.579300113	-0.827967433	-0.080022414	0.635539915	-0.153451834	-0.796093152	-0.658435685	0.166243195	2.708788787	-2.509695471	0.199198862	-0.369001641	-0.820737704	0.680831312	0.926493584	-1.561518097	0.07286651	-0.552261251	-1.960875896	-0.291942384	-0.399074453	-0.192148632	0.159381796	-0.233725527	0.281282208	1.768696338	-0.592437127	0.731369304	-0.138985438	0.900773686	0.855682617	0.147145386	0.700092885	-1.735455244	0.162566678	-0.924671977	0.723442185	-0.11864496	-1.272564755	0.15745848	0.318216195	0.622171941	0.95423131	-0.63184161	0.800743804	1.04165861	-0.075646272	1.057481304	0.807003899	0.155946506	-0.091177281	0.325716818	0.301803208	-1.959297331	-1.11667176	0.377017832	-0.953440652	0.304889122	0.212140604	-0.085174289	0.830990989	0.853574942	-0.81971737	-1.884229149	-0.159433141	-1.049611617	1.081545476	3.00738059	1.091687263	-0.717100987	1.119190451	0.198804133	1.281355391	-2.641538422	0.403256101	-1.78152648	1.787519998	1.189681735	-0.696304128	-0.846587144	-0.386240818	1.15114171
met-98	adenine	0.039781273	-1.077813267	-0.260540644	-2.505391923	-1.269327779	-1.11929649	-0.717501508	0.196741763	0.006338186	0.488330562	1.061754691	0.893890413	-1.476413576	-0.516384698	-0.203020606	-0.696339663	-0.83953083	0.924779169	0.953738722	0.024526993	0.987389111	-0.228248132	-0.931017202	-1.780797178	-0.532323513	0.247135999	1.138271933	-1.275784001	-0.356132873	-0.748089748	-0.590188364	0.004820339	-1.051762373	-0.301199298	-0.222158641	0.208823812	-1.012216685	-0.196088113	0.358285107	0.969412344	-0.125529649	-2.047689957	0.53922616	0.230288292	NA	-0.471194	-0.117921045	0.210359817	-0.458476256	0.849456761	-0.240134284	-0.920328068	-0.476221228	0.605612402	0.886921224	0.022123212	-0.662636715	0.442637256	0.838137681	-0.643634579	-2.256434892	0.55112763	2.271895981	1.24425436	-0.314820149	-0.786059297	-0.898158143	0.198132966	0.032652909	-0.422005096	-0.026747129	-1.064444224	0.832303029	-0.311309109	-0.223929137	0.055405359	-0.191412938	0.061438669	1.091620387	-1.336203846	0.965312523	1.016762983	0.014364282	-0.552386007	1.770058246	-0.71677124	0.735438436	0.420314992	0.57883322	0.779760327	-0.350389103	4.261552794	-0.088650646	0.006109238	-0.576442655	0.436731629	0.892323123	-1.148723835	0.847666715	0.050780979	-0.079487617	-0.056271561	0.629090979	1.111465446
met-99	adenosine	0.655483555	-0.070838299	-0.76428456	-3.214830246	0.34883551	0.402561185	1.069984318	-0.689094868	0.058356608	0.167345584	0.147051989	-0.964032022	0.518563789	0.00491018	0.195302743	0.003730138	1.15939217	0.382929468	-0.03896718	0.149430643	-0.883475357	-1.854805379	0.313275375	-0.046398892	-1.294769235	0.235543499	0.061122958	0.222279501	0.262843833	0.572827433	-1.197165588	-0.17126742	-2.068347329	-0.152104532	1.223956199	0.021869329	0.450331127	0.317072033	-0.129147264	1.627558732	-0.854326443	0.00336529	1.095239713	0.580014241	0.661326875	-0.550067846	-0.081840567	-0.317713168	0.354991154	-0.115113546	-0.613758906	-1.014997055	-4.063312415	0.928971002	-1.172375399	-0.067739764	1.317882465	-0.100121524	0.174688546	0.164306718	-1.831630716	-1.009247464	0.965997846	-0.593978172	0.128738406	0.907438957	-0.079933976	1.270421356	0.095458875	0.124632543	0.158010131	-0.359333065	0.261853411	-1.23379537	-2.982072515	0.453171933	-0.210526319	1.063829107	0.748769134	-0.138450631	0.27911992	0.394785737	-0.263809661	1.167503385	-0.255177455	0.387466814	0.437000997	1.01586404	0.370944745	-2.456836785	0.152865386	2.569421093	0.378429925	-0.057882362	1.598126107	-0.313173621	0.50875554	-0.30528895	0.452572157	0.680898198	0.508553969	0.994425406	-0.687587909	-0.533871785
met-100	adenosine 2-monophosphate (2-AMP)	0.13566446	1.176953931	0.45290558	-0.111932332	-0.484194768	-0.623832743	1.587621514	-0.52098808	-0.196525516	0.581414922	0.729594901	0.069417168	-0.033561096	-0.282003815	0.263615163	-1.015027107	-0.079741059	-0.126881195	-0.38281823	0.511464495	0.277118751	-1.498648275	1.400891547	1.305930229	-0.441667003	1.000799329	-0.568037066	0.339728161	0.384697545	0.463643231	-0.097458195	0.097930997	0.125303807	-0.487658781	0.083634908	0.167288817	1.502460999	-2.050312244	-0.728068396	-0.75962533	0.098277481	-1.12066261	0.151121559	0.453023763	1.042915884	-0.639770646	0.699921402	0.753544831	-0.574919093	1.501191828	-0.137161265	-1.118194029	-0.753368268	-2.310667153	-1.068778294	0.87456918	-1.16643266	0.206154665	1.252653731	-0.813441226	-0.730925975	0.542445673	0.845958509	0.535150735	0.226950948	0.218200355	1.384754525	0.324028383	-1.519465863	-1.038499025	0.935473366	1.073207255	0.386965798	-4.920322639	-1.152595687	-0.607359251	0.680909425	0.568145084	-0.742690847	1.00458177	0.676934645	0.743638488	0.336587868	1.386599473	0.481051704	0.960043099	1.186113832	0.378596567	0.600307907	-0.593264635	-2.413405471	-0.97411501	-1.682406187	-0.535404826	0.406676577	1.732110446	0.181118462	-1.427153914	0.577398116	-0.069594657	0.801276821	-0.232675779	-0.151958951	0.691809645
met-101	"adenosine 3,5-diphosphate"	0.386150836	0.365495124	0.256950589	-0.808823187	-0.371913535	0.29888477	1.817615764	-2.253871225	-0.404613063	0.425232786	0.483555285	1.247508115	-0.372729253	0.923166937	0.233013504	0.347573215	0.113726711	0.292249434	-0.492784888	0.482211154	1.24931168	-0.646620948	1.496565417	1.423863787	0.157384937	0.790255521	0.10711503	0.531820101	-0.769558218	0.947485384	-0.382627259	1.091992175	0.415928453	0.415980894	0.810691336	-0.021848101	0.579700031	-2.195724804	-0.0166469	0.249759839	0.404493543	0.713776386	-0.037389661	0.27803741	-0.356303663	-0.065956056	-0.540517926	-0.03927864	0.225080987	1.117477618	0.606507885	-0.835003456	-1.766524114	-1.787541544	-1.996632983	0.877277652	-1.655254611	-0.255980021	0.263721627	-1.736087861	-0.666312819	-0.468806856	-0.119195111	-0.741207999	-0.043491762	-0.148013008	0.809464386	0.60749143	-1.869180766	-1.344983248	0.47247798	0.589190601	1.440321616	-2.362639686	NA	0.131852047	0.643343335	1.381680401	0.063866413	-0.140537439	0.919343984	0.628896978	0.434908704	1.223937075	-0.201583693	0.514476152	-0.017581919	-0.672382366	0.627294958	0.413435812	-2.212907558	-1.618277423	-1.546637846	-1.897529207	1.715683478	1.41538336	0.637420786	-0.124669165	0.736139451	-2.807467087	0.681763933	0.921351031	-0.967842024	-0.434860573
met-102	adenosine 3-monophosphate (3-AMP)	-0.296161919	1.936215721	-0.252613338	0.113685738	-0.846738251	-0.468216668	1.143194318	-0.117671338	-0.144420245	-0.72058242	1.151445421	2.134713971	0.444201045	0.312354255	0.799319533	-1.967240608	-0.570643727	-1.234229842	-1.101313205	0.81212438	0.084825889	-0.929435107	0.542094459	2.261654437	-0.044531659	2.136512408	-0.849918987	0.170959262	-0.902872028	-0.396178431	1.288690564	-0.046284049	1.160328992	-1.545011158	-0.232999761	0.202460954	0.83935447	-0.975134555	-1.830392603	-0.436365974	0.962512495	-0.683383345	-0.093370957	-0.162848314	0.098295419	0.217265065	0.946395045	1.168639104	-0.709763174	2.576876667	-0.138197438	0.01844132	-0.951720548	-1.734322258	-1.878030704	1.245500587	-2.069684425	0.559937392	1.02145664	-0.349989695	-0.642701318	-0.141683159	0.551950975	-1.674178757	-0.261723723	-0.613403374	1.472065804	0.026682738	-2.133013754	-0.2961578	-0.633924052	0.382107686	0.845317186	-1.708852561	-0.154405814	-0.639848496	1.780393031	-0.49535243	-0.393105235	0.162607473	0.107871047	0.237770522	-0.075168404	-0.11189454	-0.86261245	-0.177775769	0.342351886	-0.250467594	1.703676864	-0.297263284	-0.180459956	-0.829952354	0.025831229	-0.397124642	-1.186205277	1.751305913	-0.884164062	-0.460849768	1.060942693	-0.220324529	1.250019426	0.681305012	0.015342741	0.792289859
met-103	adenosine 5-monophosphate (AMP)	1.31101843	-0.561417698	-1.088267499	-1.412815567	0.405809697	0.054739085	1.048071506	-0.087764854	0.38922022	0.844916115	-0.284898004	-0.475431779	-0.439165306	-1.290013095	0.016310945	0.321203721	0.777377041	1.470021953	-0.29696024	0.831701139	0.819314372	1.312098678	0.04617372	0.060652497	-2.413669203	-0.204020307	1.097884134	-0.19379981	0.607090452	0.324161164	-1.047423229	-1.22229333	-1.047205341	0.230258993	1.582026204	-0.870463188	0.100310439	-1.739324976	-0.127997634	-0.026784061	-0.507720944	-1.046508747	0.567223999	-0.529498212	-0.817233611	-2.446661092	0.082242455	-0.291223641	-0.947455389	-0.662505271	-0.032612356	-0.785450109	0.834455368	-0.043465246	-1.276727461	-0.561681754	-0.165560667	-0.629403595	0.210720483	0.218447246	-2.152391344	0.032093796	-0.242286281	2.960200906	0.477068494	0.22599669	-0.090457561	0.941483972	1.206298776	-1.093127962	1.310134542	-0.549261571	2.071987682	-0.679431043	-1.292291988	0.831174643	0.746425119	1.355312165	-0.592719321	-0.648992746	0.271501408	-0.323698966	-0.0036288	0.476543141	-1.211555955	0.149776911	0.289984154	-0.880088615	-0.934308597	0.977544355	-0.626054826	-1.511006082	2.88711054	0.678347494	2.839284334	0.870639825	-0.079487937	1.237095328	0.724934929	0.158207966	0.028188708	-0.203074779	-0.617564981	-0.102206785
met-104	adrenate (22:4n6)	0.796733549	-0.162284144	-0.428846026	0.79464098	-0.578653657	-0.522706888	-1.076347636	-0.928032565	1.32944931	0.140327164	1.351420426	0.154115121	0.978141965	-0.37780896	1.243884096	-0.500677683	0.224519653	0.380959473	-0.13101227	1.243371644	-1.637856764	0.572152484	0.537352932	-0.174520945	0.095650086	-0.33176682	-1.144802526	-0.115530552	0.689873778	0.652738906	0.057701194	0.837493041	-1.230332426	0.30687545	-0.571588226	0.024838433	-2.96409178	0.26451954	-0.883085092	-0.98030959	-2.475601685	0.287646393	-0.677427546	0.990995778	-0.351611587	-1.769705299	-0.136043406	-1.475363631	-0.785513375	-0.448975617	0.777379328	-1.956130156	-1.383729234	-2.098971909	-0.499231158	1.477328278	-0.837893915	-0.206356167	0.526777949	0.122069014	-0.487737188	-0.268111735	-0.880025881	1.1657201	0.829771835	-0.65126861	1.151280929	0.112507724	-0.836111993	-0.435313816	1.051578151	-0.612290727	1.382705419	0.197880574	1.118994618	1.490646325	1.240634567	0.822643812	-0.417713681	0.097878172	0.884488408	1.29554677	-0.101591409	0.535182939	-0.466085801	0.593489006	2.19112037	1.730374773	-1.002984164	0.336308976	1.208806953	1.143953143	-0.31272464	1.500625183	-1.286567177	-0.194608284	-1.827664801	1.521023216	0.614629405	0.407720762	0.080053663	0.037870214	-1.489667619	0.720639
met-105	alanine	0.300792204	-1.293672486	-0.591288088	-0.314697815	0.797660798	-1.360789269	-1.774064489	-0.581078845	0.731325244	0.690685055	1.060353418	-1.317806551	-0.438768053	0.064922651	0.205522473	-1.550800561	-0.212499604	0.309492873	0.993359548	0.75232873	-0.050886948	-0.149530503	-0.799539501	-1.251754023	-3.405536455	0.269664949	1.229074683	0.660502591	0.475998924	1.205381972	-1.095519173	0.519585254	-2.093905971	1.158812328	-1.043099247	-0.440753821	-0.117687128	0.286281758	0.547752317	0.956320879	0.340750723	0.290432509	0.85451393	0.191171548	0.053594556	-0.823602372	-0.442125749	-0.999471738	-0.06740593	0.216330137	0.789764209	1.150006758	-1.419343028	0.979714811	-1.527688247	-0.628493445	0.436820304	-1.365826473	0.427132531	0.150328186	-1.313820913	0.911355043	-0.719534066	0.209878925	0.180370013	1.33350899	-0.014919237	0.041933332	2.13494067	0.343904738	0.59986586	-0.507347798	1.041414569	-3.353926683	0.981213083	0.272723752	1.56640436	0.97807098	-0.015991871	0.218566507	1.041560942	0.151545362	0.976374617	0.919339614	-0.044447405	0.61388636	1.335968457	0.850108895	-0.294175122	-0.690352093	0.976198271	0.077250799	-0.644152461	-0.577204148	-0.946320862	-0.305111324	0.616460125	-1.231239381	0.133302947	-0.824547616	-0.048997575	-1.976721305	-0.030139891	1.753120428
met-106	allantoin	-1.460507576	1.218558239	1.850676579	0.656731687	0.743905385	0.276911262	1.018904196	1.408835725	1.329633941	1.290109966	1.423232857	0.577479699	1.139054906	-0.517529209	0.033658541	-0.987686594	0.019802381	0.80258036	0.052174147	-1.476527205	-1.637554831	0.548169527	0.181280897	2.241043456	0.999528264	1.186499045	1.623664781	0.79386786	-0.215556038	1.054530134	0.6578144	0.959364572	-0.70654283	0.131523297	1.413144774	-0.29919221	-0.473098601	0.153874122	-0.616693241	-0.180877828	0.384672363	-1.232600823	-0.862913928	0.84933776	-1.123030488	0.375152548	-0.745640933	-1.648195218	0.046325737	0.629998343	0.471762025	0.789516879	-4.716738619	0.649694082	-0.176741389	-0.308647834	-0.75270794	-1.525760864	-0.228537099	-0.386578357	-0.55720878	0.146502539	-1.365262902	-0.19780085	0.014756756	-0.099131012	0.505516614	0.340539382	1.310465834	-0.056758405	0.31980174	0.656079972	-0.305391162	-1.210664496	0.16269711	-1.444011566	0.571224447	0.504976968	0.363941619	-1.399739222	-0.983441305	-0.084813255	0.543081044	0.556936089	-0.063747528	0.918232872	0.242650905	-0.840598559	-1.285204257	-0.363217064	-0.047656186	0.518419745	0.053730659	-0.431699707	0.91877965	-1.483306838	-0.383194373	-0.061814766	0.66866146	0.465173652	-0.527793327	-1.322832841	-1.678772034	0.093518359
met-109	alpha-muricholate	-1.863206902	0.139016316	1.06515775	-1.085089412	0.868857048	-0.039733206	0.427706362	-0.78899426	0.213614771	0.104451011	1.103841958	0.211817599	-1.20593794	-0.757123715	-1.201391221	0.518535383	0.032572965	1.046147499	0.911961047	0.841436454	-1.291893882	0.032572965	-1.343571844	0.753439379	-0.435833988	0.491522583	1.300427202	-0.977010227	0.270981181	0.192172274	0.012012523	-0.144169069	-1.519956276	0.135669967	0.937857268	-0.299909174	1.573310948	-0.871786888	0.022149482	0.200498963	0.578992109	-3.852256805	0.390482855	-0.603153424	-0.88379481	-0.655662707	-0.120971663	1.101504532	-0.640899161	-1.143621686	0.594000235	0.448620528	1.334274943	0.400330668	2.184192839	-0.521378218	0.092895577	-1.202041873	-0.264801779	-0.058207887	-0.500066552	-0.134303857	-1.990594973	0.763312129	-0.59914047	-0.248829862	-2.15445795	-0.819787431	0.840404321	-0.90740523	NA	1.844543947	0.112595138	-0.431195617	0.99831932	-0.805530908	-0.936886509	0.299758072	0.257436177	0.358299356	0.616465235	-0.812935837	0.591941656	0.518718474	-0.100044121	0.417728748	0.491946872	-0.65236397	0.2714782	1.168418367	0.93738054	-0.11016982	2.203513609	1.157809965	1.962195683	-1.249622714	1.435534167	-0.386421912	0.653085155	-2.284439976	-0.525317064	1.060716628	-0.093281217	0.020567061
met-111	anthranilate	-0.486355977	-0.405132612	-0.182080378	2.699453309	0.766850627	-0.311868538	-1.227353512	0.08077385	1.299421615	1.242169249	1.603365213	1.10105248	-1.076019591	-0.69264735	1.859112313	-1.802460538	-0.502406115	0.820808744	1.235798248	0.425858875	-0.440640702	0.71851471	-0.088613035	-1.336333989	0.327339666	-0.58689968	0.700843337	0.524612708	-0.113238873	0.828245534	0.267186288	0.549255103	0.074815744	-0.765590746	0.916038615	-0.822163516	0.308170835	0.246208675	-0.500998127	-0.566393072	0.071671715	-1.720710065	-0.835278178	0.128005228	0.47208892	-1.076962744	-1.000222293	-0.776290175	-0.50749281	0.443066924	0.700790746	2.196633836	0.234175639	-1.063847246	1.622940523	-1.218522621	-0.029288936	-2.59451396	1.04369876	-0.741171128	-1.314512391	-0.296781619	1.392662198	0.116141432	-1.202005252	-0.339848539	-0.617605524	0.158758145	0.682344536	-0.001727041	0.635497688	NA	-0.270763148	-0.466017459	3.215596943	0.051540113	0.334485945	0.186112478	0.085488227	-1.685047071	1.324672259	0.056327009	-0.326985736	-2.13623506	0.327717992	-0.129214402	0.806762284	-0.94547567	-1.099905466	0.648613536	0.462709696	-0.235499654	-0.008090393	1.081960359	-0.61231744	-0.899776581	-0.003253685	-0.217261899	0.549541943	-1.353379404	-0.981202937	1.611441614	-1.101896938	1.160016527
met-112	arabonate	-0.495787505	0.865855503	-0.707706246	NA	1.347419128	-0.439406242	0.599371806	NA	-0.540520296	NA	-0.287359386	-0.107279197	-1.315323692	0.523781266	NA	-0.529163312	-0.447759255	-0.342636856	0.099649629	-0.545238882	3.899544785	-1.375418762	-0.196535866	0.360527422	0.22723918	-0.465207479	1.437274319	NA	0.164904902	0.199025558	1.218437715	NA	NA	-0.044594348	0.145270245	NA	-0.894097812	-0.023999271	0.468650071	-0.949232431	0.859341064	-2.087481021	-0.019596792	-0.03871944	0.709054737	-1.281411909	0.051552143	-0.146785184	-1.1285585	NA	-1.748955469	NA	-2.52681561	-0.838163618	-0.235241553	1.762611132	-0.282689516	-0.581607569	0.757224869	0.668413477	0.954773782	0.316465115	-0.190087793	-0.029967248	NA	0.48428434	0.490344947	-0.064615103	0.876816254	-0.201586554	0.945549197	NA	-0.341345111	NA	NA	NA	-0.23867453	1.05642541	0.612699045	-1.263519254	0.527563023	-1.914491023	1.158464614	0.166278278	-1.594525732	0.879964855	0.219626988	0.177625944	-0.26171212	-1.364080665	NA	0.873957369	0.185726142	0.483181297	-1.637986762	NA	NA	NA	-0.991016269	1.867498484	0.082488062	0.796241222	NA	-0.777769525
met-113	arachidate (20:0)	-0.116891652	-0.588209382	-0.686541142	1.393799663	-0.38778094	-1.688718493	-0.745737747	NA	-0.491423835	0.018644697	-0.513932307	0.990933038	-0.111721718	0.347173656	-0.175908073	-1.17806039	1.204581232	-0.594906813	0.549579382	-0.128417127	-1.186230347	0.337397146	0.357477091	0.595763157	-0.392932788	-0.941810335	0.287405221	-1.679100937	0.681595036	0.33365465	-1.01634857	-0.719131552	NA	-0.462565353	0.44571714	-0.617693105	1.045920509	-0.06999988	0.357713444	-0.193977247	NA	-0.266768615	0.285515581	-0.519822469	-0.329739586	-0.594809481	-1.890469342	-0.049661178	-0.097886545	0.565062094	0.41033176	0.552495492	-0.075092213	0.153347262	-0.069269886	0.813669526	0.387211362	-0.152175984	-1.418104886	-0.686720822	0.051560951	0.890118458	-0.249672054	NA	-0.934551694	-0.085617314	-0.243262022	-0.308461856	0.078554738	-1.358594743	NA	0.044135426	0.246813158	0.135906871	1.235316066	NA	-0.44128869	0.53641064	-0.066326003	0.870396197	0.324717185	0.224178324	0.724809206	0.436260045	2.015046939	-0.019930869	-0.102019451	4.892820699	-0.519504492	1.106044378	-0.979415229	4.572857269	-1.250984639	-1.28759666	-0.154540035	-0.449930093	-0.882902381	NA	-0.268046796	-0.858012879	0.061516564	-0.180888509	0.917655891	NA
met-114	arachidonate (20:4n6)	0.849990258	-0.068793173	0.47043129	-0.26809443	0.214751064	0.900555738	-1.160549539	0.383879809	0.858376806	-0.593384554	-0.686447116	0.288526483	2.111241756	0.230268848	-0.542600405	-0.65341295	-0.026914092	0.331164489	-0.342759303	1.370449742	-1.52285993	1.212697857	1.711715128	1.876254725	0.465412541	0.077547853	-0.232394376	-0.326052146	0.15000681	-0.106289473	-0.581299901	2.280954499	-2.780191511	-1.170369262	2.359835415	-0.042687113	-1.215212814	-0.158425778	-0.434259156	-0.268072349	-0.266068115	-0.347098197	-0.683310964	-0.304303076	-1.370339481	-0.37080932	0.08348416	-0.891694163	-0.24364399	-0.851178687	0.817583436	-2.054244988	-0.647826768	-0.361692242	-0.30042558	0.884598017	0.255499543	-0.836776783	0.650368737	-0.518073851	-0.047400633	0.189595536	-0.32856468	-0.286971947	-0.039196871	-0.536847978	0.401368452	-0.327016085	-1.601345107	-0.145298563	0.506785911	0.792647935	1.216118422	0.733978499	-0.009891327	1.05224672	-0.192689601	0.9082483	-0.54548399	0.762512877	1.59818809	0.516787376	0.41130445	1.626217848	-1.63239973	0.353291018	1.778160654	1.233687849	-0.479453978	-2.521110741	-0.480559822	0.134693677	-0.782129829	-1.162222451	0.241926117	2.069805456	-1.221687047	0.440903788	-0.044818544	1.087210705	0.625913213	-1.157738907	-1.621053935	0.790812492
met-115	ascorbate (Vitamin C)	NA	-1.096695949	NA	0.145210163	NA	-0.713344177	0.205230886	-0.411294624	0.347088253	0.153893846	0.889405431	-0.805459729	0.021403377	0.42070729	-0.516627452	0.051271033	0.605331961	0.100029615	0.356721132	-0.176081819	NA	0.158213388	0.182064644	-0.949602656	NA	0.552122776	0.761166358	-1.373546571	-0.071870057	0.212941798	NA	0.812078784	NA	0.387406093	0.479303116	1.811293902	NA	1.411576432	NA	1.425067194	-1.389436905	-0.266185353	0.676913428	-0.587880038	0.879162385	0.29677877	0.580857864	-0.779996672	-0.220366988	1.343024548	-1.429337302	0.698454218	0.074964902	-2.598049211	0.213266082	1.207613215	0.136251093	1.250150386	1.077078607	0.341396549	-0.297334525	0.182064644	0.884493423	NA	-0.297064825	-0.354793783	0.544565412	0.828913321	-0.740206385	0.565480946	-1.089129591	-3.941810368	-0.61121086	NA	0.310971234	0.650214747	-2.276286224	0.346010125	0.569474297	0.182064644	0.634061639	-0.29715388	-2.126323073	-0.069179477	0.631986981	0.547296413	1.044824497	0.403222246	0.645260287	-2.981087715	0.204592414	0.921260411	-2.048248362	NA	-0.264011746	-1.587917853	-1.569409084	0.315951341	0.297795969	0.152170723	0.737067982	0.256406282	0.918735299	-0.06570258
met-116	asparagine	-0.519912812	-0.574708764	0.268549605	0.745731509	0.248860995	-0.640049676	0.030222096	-0.536520975	1.211359318	0.032443861	1.333895599	-0.035594914	-0.057131372	-0.641584565	1.560603861	-0.796804128	0.057501783	-0.483198698	1.015066337	-0.327837595	-1.370228454	1.529325794	-0.073055787	-0.363118491	-2.257150113	-0.274744352	0.089644901	-0.843028995	1.528571593	2.285244219	-0.854382414	0.374970002	0.029854633	0.86822431	-1.005531795	-1.034232266	-0.03211239	0.927217896	-0.829884568	0.414894986	1.402565739	-0.081472418	-0.7866745	1.159696601	0.247280022	-0.907499128	0.694574372	-1.102483131	1.453466466	0.012547997	1.533820422	1.847668407	-0.168573363	-0.716513879	-0.92584547	-0.210779711	-1.160184707	-0.157269717	0.419971982	-0.421882846	-1.056168517	0.119547818	-2.062720447	-2.17237384	-0.199590633	0.944777649	-0.652399537	0.157162016	1.074816789	-0.711481858	0.890356169	-0.483068235	-0.250603919	-1.562070552	2.046004518	-1.874848394	-0.92778715	0.22442137	-0.263363173	1.456554017	1.172771396	1.234790872	1.059208408	0.607740574	0.161671504	1.1358081	1.784894742	1.492594988	-1.064037712	0.436486216	-0.997173321	-0.539669553	-2.285066083	-1.677270145	0.818317573	-0.175422252	0.219281017	-1.004072842	-0.318713516	-0.465222642	-0.082426234	-0.826215049	0.269399421	0.986510497
met-117	aspartate	-0.383707439	-0.299509041	0.427697565	2.120893157	-0.206673118	0.812064683	0.130950299	0.132597105	0.944890891	0.097911549	1.669916033	0.762498636	0.03156098	-1.307388677	1.287244624	-1.549693525	0.420055522	-0.876580869	1.176793174	0.993100581	-1.422055468	1.457854287	0.124755795	-0.502645451	-1.655136366	0.513376185	0.615183621	-0.673484868	0.719627016	0.260968634	-0.801263047	0.131269803	-0.871442286	0.763559944	-1.785724522	-1.862172124	0.138777213	0.733228698	0.817803612	0.756302898	0.011937583	0.039427991	-0.754751898	1.478015218	-0.14107885	-2.812497075	0.465703433	-1.415084831	0.658683458	-0.01421099	1.14348189	1.206407335	-0.151389365	0.132277724	-1.220483703	-1.756479138	0.83791445	-2.707036647	-0.291582078	-0.354077468	-1.597463107	-2.12143899	-1.149676415	-1.008823629	0.193237862	0.731609454	0.700752265	-0.159163883	1.118414155	0.746911035	0.388525635	-0.183800747	0.165360449	-0.278169679	2.702379822	-0.26686941	0.215201588	-0.259721144	-0.819943273	0.356927406	0.717332433	0.484101841	0.167747888	-0.520160582	0.32157392	0.109317644	0.568145738	-0.16173959	-1.889389471	0.315551122	1.297351798	0.442687111	-1.065056104	-0.162303166	1.70990235	0.92408859	-0.283616467	-1.429001436	0.800126082	-0.525797296	0.166910211	-0.260195756	0.436659394	0.597756132
met-118	azelate (nonanedioate)	-0.251997738	1.61555919	1.334363471	0.469142546	-0.392095011	-0.508304822	-0.323042823	-0.291396852	-0.780331286	-0.790215522	0.021052547	0.008136	-0.310229545	-0.016523388	-0.232633189	-0.360386602	-0.739267472	-0.017021596	0.350657857	2.283891292	2.949719407	0.005702402	-1.141690988	-1.18758024	-0.512348227	2.891604379	-1.019798669	-0.372310747	-1.102685681	-0.591215329	1.188862576	-0.749531381	0.247705165	0.021603456	-0.789433472	-0.358853669	0.093318382	0.960020419	-0.704606161	-1.688372354	0.039785801	0.813787826	-0.905126533	0.184645038	-0.540332212	-0.209437151	1.416081492	0.058432198	-0.632151862	0.416597722	-0.985437339	1.194214799	-0.091652456	-0.304062722	-0.427877454	-0.900042491	-0.136663402	-0.462165743	-0.494260518	-0.640482945	0.13317421	-0.298933832	-0.565897466	-0.275393459	-0.633472881	-0.420858501	-0.424135881	-0.236477136	-1.073753781	-0.590655168	3.754471987	0.055972934	0.123267105	-0.347693876	-2.070178326	0.348232941	-0.364397936	-0.337644415	-0.477684207	0.136644375	-0.680171321	0.2544341	-0.167785943	-0.503747637	0.395808057	-0.718077281	-0.727803818	-0.407610322	0.481541755	1.051983414	-0.522403745	1.847930665	-0.145945484	-0.754640315	-0.110375411	1.800514615	-0.173895365	-0.341257419	2.2518693	-0.416881149	-0.539879709	-0.114031994	0.942516166	0.715683008
met-119	beta-alanine	0.701331329	-0.739802377	-0.868854813	1.018782682	0.668815268	0.615896103	-0.380032092	-2.191802104	-0.809381933	-0.391322605	-0.44147962	0.563894624	-1.195671771	0.018991439	-0.597576235	-0.818458544	-0.498602339	0.295080953	1.665969319	0.551559118	-0.890151614	0.143846843	-0.086492576	-3.08299758	-0.397638567	0.498015685	0.367435199	0.16656225	0.486620618	1.190567686	-0.328591779	-0.550145179	-0.540622987	0.68041474	-1.013891626	-0.76304043	-0.278211394	-1.879028074	-2.211686507	0.401463374	-3.338339032	-0.194294276	-0.745739054	0.625781294	0.820318382	-0.531702616	-0.656163027	-0.307346328	-0.380550785	0.028792329	1.049550543	1.641137224	0.890794279	0.660137391	0.190257662	-2.642806903	0.650201673	-0.739083427	0.197248701	-0.243057096	0.043432338	-0.745591571	1.062968651	0.689862008	0.560512512	-0.225823819	-0.001096978	-0.137135658	1.368695465	0.848948048	0.59711685	-0.072926627	0.18485768	0.509268423	1.708071853	-0.468816075	1.507661531	1.598681494	-0.013795892	-0.095315243	1.416841851	0.319016013	0.95045695	1.370221599	0.737784092	0.154663119	0.199153006	0.754379741	-0.877740233	0.62430829	1.721091661	0.561193632	-1.886988204	-1.030068985	0.276025935	-0.529885703	1.01666694	-2.245750261	0.173809757	-0.190474782	0.206978773	0.304168847	-0.205109611	1.324793253
met-122	beta-muricholate	-1.602226586	-0.056654447	0.672192342	-0.420865287	0.249671399	-0.675309889	0.197821833	-1.21496644	-1.206812863	0.004868789	1.040079705	0.401538218	0.269898471	-0.462538852	-1.271928637	1.099954173	0.533496992	1.069266973	0.619424609	1.423564721	0.830586256	0.153113966	-2.284918416	0.373310423	-0.157332189	0.539878261	1.778851507	-0.837400449	0.353368881	-0.308282331	-0.108555672	-0.908756912	-2.62715373	-0.13932041	0.145497097	-0.498313674	1.33684627	-1.564846352	1.444285304	-0.740156004	-0.236622132	-0.99380194	0.731761913	-1.435702626	-1.000847985	-0.943737107	-0.129233595	1.058900408	-0.952364393	-0.928825837	0.737236563	0.250463321	1.170971489	-0.409171607	2.260069126	-0.546731202	0.023727291	-1.827464676	0.427618238	-0.487982083	-0.256235364	-0.129415058	-1.115369024	0.710121477	-1.068150378	-0.786148943	-0.686789708	-1.269067259	0.657657343	-1.656753635	1.007346468	2.305797784	1.288206055	-0.670938488	-0.538416104	-0.735984033	-1.413466198	0.814428536	0.219965383	0.356597011	0.155429177	-1.380061082	0.45649894	0.321148148	-0.043458546	0.475241846	0.226034475	-0.115357389	-0.395264828	1.18237225	1.154909755	1.655523202	2.197603534	0.851275199	1.131576071	-1.481715558	1.86592401	-0.9678757	-0.039120968	0.122259957	-0.330594561	0.466684224	-0.192530647	0.626029124
met-123	betaine	-0.719511723	0.759205052	-0.510983896	1.392867822	-0.938559431	0.405183347	-0.73323894	-0.089961578	-0.120531244	-0.065931286	0.256978484	0.753390212	-0.367245211	-0.438248389	1.473828722	-0.12959748	0.971284103	-0.494431575	0.032324119	-0.287192721	-0.965741081	0.347151333	-1.492981498	-0.446441367	0.019804531	-0.187221339	0.431601482	0.036458031	-0.742251376	-0.633105275	0.273074077	-0.218592027	-0.155013608	0.432971356	-2.353987021	1.140419414	0.28448319	1.200991456	-1.369041014	-1.486481676	0.394036184	0.573001971	-0.913108692	-0.541726678	1.156735583	0.23331449	0.944238855	-0.73921136	-0.439553594	-0.165938821	0.336802992	1.395516267	0.671458856	-0.945445137	-0.05605613	-2.118145968	-0.563761875	-0.343168692	-1.637283387	0.510254778	1.036492351	-1.926162621	-0.687324419	0.024753321	0.804121641	0.133786301	0.227866589	-0.543099852	-0.919134968	2.178869675	-1.91749861	-0.624554209	0.03385055	-0.180771786	3.58229697	-0.766819453	0.189799937	0.195807814	-1.19573168	0.994697089	0.707777306	1.14672732	-1.946679051	-1.047659077	-0.571997953	0.521544707	-0.536138673	-1.179053746	-0.020642319	2.913329914	1.080354085	-0.782269475	0.407714219	1.249295044	0.075359834	1.500883486	0.521756962	-0.194229954	-0.400936742	0.291449881	0.010434296	2.368321915	0.105049255	-0.008526774
met-124	betaine aldehyde	0.204633195	-0.382872404	-0.245997173	1.312174685	0.208710794	0.43091308	-0.020160286	0.895936712	1.526501852	0.042072968	0.268614842	-0.898763587	-0.1946599	0.136362265	0.49291769	-1.744173367	0.086396545	-0.148207105	-0.008259685	0.190958439	-0.100902512	0.544585877	0.934393831	0.936915482	0.845385987	1.291638484	-0.025915142	-0.584204603	0.989183149	0.823374349	-0.788942724	-0.747989304	-0.293603647	-1.746635304	-0.298197526	0.312428276	0.833567718	1.045039554	-0.534238501	1.010565524	1.056885263	-2.824241881	0.396792839	-1.278128774	-0.345678626	-1.653981904	1.150106548	0.38991686	1.219644692	-0.200853127	-1.075958941	-0.246313603	0.321042964	0.450273946	0.076112308	-1.222750625	0.099431974	-0.99847767	0.468499941	0.722829762	-1.87698544	0.12410893	1.479738233	-1.170799415	0.663539833	1.201319896	1.811658776	1.314120069	0.460099663	1.563022005	1.214608992	0.946298377	-1.330185795	-0.301402312	0.036115532	0.701748631	-0.674152228	-0.480676989	-0.593022959	-3.333448669	-0.276208054	-0.31047962	-1.84099984	-1.408488061	-1.498463652	-1.014173555	-0.841492712	-2.496389388	-0.479599128	0.123957617	0.417336514	-0.187530711	1.607676992	1.668954205	-0.299096301	0.070766077	-0.32592121	1.074763544	0.748654911	0.455986203	0.215456205	0.643153223	0.37979115	-0.360591657
met-125	biopterin	-1.253672041	0.296477771	-1.313234308	-0.227379936	0.796443602	0.342632431	0.368610113	0.906567009	1.596733025	1.161559383	0.4898653	-1.886758281	-0.274608035	0.56495525	2.115212511	-1.828121067	-0.829665704	1.642381047	0.430439701	0.053944457	0.982235997	0.95228478	0.235732451	1.297546868	-0.634252738	-0.952700236	0.64282091	0.698377662	-0.921467592	-0.364175855	0.449474768	-1.165580754	0.083887226	-0.195296077	-1.666234992	-0.777143467	-0.571919893	-0.971458199	1.291686305	0.601903099	-0.443364931	0.175214388	-0.498227489	-0.125276415	-0.73901615	-0.603956291	-0.226102933	0.641545754	-0.267230844	-1.574365985	1.311567568	1.071893396	-1.796093912	1.689042842	-0.033850381	-0.797857143	0.604455933	-3.103811354	-0.223733557	0.148872309	0.09024883	0.035182141	-0.311541274	-0.938291014	0.490296027	0.953124572	-0.196627049	-0.34052231	2.057391833	0.282915773	1.087927894	1.776546485	0.347130641	1.769504647	0.675399188	-2.128231378	-0.291791011	-0.113083423	0.627113289	-1.029722808	0.097081361	0.046641573	0.74604303	-0.216274928	-1.385191868	-1.198895488	0.030548386	0.525544085	-0.610335205	0.078965526	0.609077531	-0.269088749	0.161181214	1.546103406	-1.285261717	-0.469301426	0.103689594	-0.523861265	-0.259612545	1.60895862	-2.070996075	-0.145195116	-0.963167983	1.369209174
met-126	butyrylglycine	-0.430622619	0.787778504	-0.339311103	-1.575375191	0.291034165	-1.400952841	1.800634469	1.358206866	1.470986325	0.671581869	0.330853519	0.463960822	0.433229484	0.05548936	0.57659127	1.154377316	0.594241009	1.043514259	-0.034608365	0.087474951	0.254609453	-0.597818648	1.142929191	0.238841094	1.80270949	0.103607678	-0.185672717	0.210650737	-0.757626002	0.681675223	-0.209968875	1.381781159	1.732315529	-0.519225165	0.540724381	-0.876543691	-0.206523571	0.684812345	-3.952334994	-0.058881389	0.372040322	-0.060713584	0.223579446	0.415340676	-1.112470052	0.542786341	-0.951730346	-0.692966987	0.240913775	0.868690922	0.39550613	-0.067827345	-2.236446586	-0.559970374	-0.324657672	-0.669874528	-0.02335421	0.189228371	0.010569706	-0.52665759	-0.649507672	-0.39577246	-0.287084874	-0.318710099	-0.066054058	1.339570233	0.188244945	-0.762872106	0.338736108	-1.105046125	0.151287467	-0.759079869	-0.427972312	-2.012706074	-1.039555761	0.152286348	0.364645916	1.290519213	0.328544012	1.269256554	1.42683823	0.956074567	2.0333889	0.900897052	0.600352703	1.182119139	1.160382622	0.604200481	-0.557608113	-1.747019854	0.503827961	-0.556581553	-0.93032489	0.186133164	-0.963213144	0.102410303	0.679967538	-1.371139717	-0.360257551	-3.073920905	0.460003081	0.075345244	-1.166123711	-0.812744648
met-127	C-glycosyltryptophan*	0.30123813	-1.123455126	-1.892677679	0.725194231	-1.147467136	-0.634240015	-0.23695111	0.530914879	1.445932039	0.750811455	2.823888074	0.27371234	-0.332163868	-1.080099826	-0.320166355	-1.30723821	0.503761492	-0.898719348	0.574527533	0.055181682	0.238824702	3.406199704	-1.723174515	0.033206638	-1.960827651	-0.737291854	0.690351184	-0.225334181	0.821651696	0.595307959	-3.128401715	0.048018537	-0.743174021	-0.650232536	-1.508488188	0.3511286	-0.915208212	0.908680668	-1.146800534	0.057991631	-0.319668474	0.732291623	-0.065882459	2.037512491	1.204084894	-0.546747711	1.722672666	-0.411070388	-0.774661283	0.905157616	-0.092635141	1.322345764	0.273290352	-1.17012925	1.021960297	-0.060349786	-0.552353202	-0.23171637	0.196555366	0.748080424	-0.508845387	0.053837726	-0.882995066	-1.558505065	0.819692833	0.148163538	1.207821281	0.488699976	0.341573945	-0.380272506	0.14383433	1.013750398	0.033167376	-0.59376769	2.22607087	-1.265827154	0.214305538	0.22510649	-0.264647891	-0.028428505	0.977316837	-0.33296435	0.297093888	-0.296462934	1.12855047	0.420324357	1.136783074	-0.16357874	0.066588423	-0.130576128	0.492707274	-0.927916072	-0.37013862	0.019877977	-0.45619584	-0.053146974	-0.571395108	0.256967598	-0.2291299	-2.745034927	0.037378681	0.228179674	0.665767363	-0.006502627
met-129	caprate (10:0)	0.84182462	0.072872977	0.511266215	0.686959219	-0.612527582	0.30214418	0.583912741	1.209709849	-0.066383767	-0.995123127	0.540523215	1.058330064	-0.612844691	-0.925906488	-1.861606056	-1.026845708	0.618534834	0.436570422	0.767809317	0.539050375	-1.584445296	1.38214615	-1.526381793	0.051199323	0.607609571	0.368135839	-2.583435466	-0.641457162	-0.797912113	0.271911834	-0.528560314	0.70505449	-1.634369776	-0.589987267	-0.173884248	-0.455194011	1.68176774	0.476808174	-0.78844646	-0.806199558	-0.525445245	0.071927691	0.046011878	-1.08031252	-1.635383053	-0.671591701	-0.736526091	-0.234231168	-0.08425476	0.870463214	-0.593052338	-0.162368423	1.349787838	-0.230733524	0.60492309	-1.174398899	0.981321777	-0.78393968	0.046639735	-0.145925549	-1.812143169	-0.102786557	0.067066559	-1.286418713	-1.253500936	-0.629124572	0.569830548	0.176184454	-2.227825948	0.811157663	0.069589458	1.152482567	0.148119877	1.03141166	-1.323697744	0.886992282	1.519444175	0.580659791	0.260256932	-0.040044287	0.002781106	0.950751986	-0.803806689	-1.597052205	0.514343479	0.333571447	-0.934347098	-0.332039005	0.429751487	0.462999874	1.647664883	1.588915869	0.369611709	0.545873622	2.484882668	1.128728148	0.061500033	0.056789277	1.364925999	0.223611928	0.291208414	-1.759123694	3.117776729	0.734636795
met-130	caproate (6:0)	-0.084936902	-0.192405575	1.782333075	-1.622900004	0.55988631	0.955495917	NA	NA	NA	-0.516683152	-0.250383414	0.116005324	-0.15607175	0.059331261	1.139045707	-0.018767214	-0.219753987	-2.034439451	-0.65970287	-0.144990331	1.884510585	NA	0.929726902	-0.3248599	1.886530763	NA	-0.996791957	0.616771272	0.770257651	0.260336657	-0.280924972	-1.320126597	0.121065838	-0.055225957	-2.062138287	0.480395199	-0.373062531	-0.406455272	0.650565236	1.390890813	-0.390823315	0.095059901	-1.02010855	0.601924285	0.791656744	-0.694258879	0.40408512	-2.02167179	-0.032311708	-0.299572458	-1.706506902	0.612353189	-1.47338997	0.446731428	-1.440162594	-1.084056843	-1.286041865	1.281133683	0.349650301	1.496455094	-0.063319803	-0.318717771	-0.440101883	1.880047364	0.530895477	0.474042682	0.355165648	1.133858003	0.261449028	1.464345865	1.646783562	0.863264831	1.614410171	NA	-0.607733559	-0.350183455	0.136295118	-0.065084338	0.047458307	-1.190424969	0.809267327	-0.11703418	-0.775217443	-0.455504406	-0.823478847	-0.605829887	-0.694509766	-1.933134132	-0.3229052	-0.857682704	NA	-2.292927059	1.918570155	1.444030349	0.040409948	-0.96112584	0.994328754	-0.112277751	0.722156893	0.867809204	-0.102612765	1.748335867	-0.938424811	-0.420011551
met-132	carnitine	0.726568056	0.910749765	-0.597198804	2.35136254	-0.517762202	1.036388984	-0.144113385	-0.131449537	-0.305604211	0.22917622	0.222176815	1.787293227	-0.692657434	-0.35241087	0.045584335	0.803324458	-0.072613328	-0.057249077	0.60946622	0.616696794	-0.425689015	4.533451067	-0.975406995	0.130830118	0.083890007	-0.786754412	-2.141732661	-0.213712063	-0.235897568	-0.63097228	-0.07143072	0.177107361	-0.169037742	0.113186994	-1.824781843	0.667705766	0.642698226	0.86154878	-0.644349912	-0.587862399	-0.429261176	0.553863277	-0.922928586	-1.619069118	0.174523056	1.221169814	-0.489258192	0.097005364	-0.43565496	-0.559805453	0.55373363	0.314582331	1.483566667	-0.801003857	1.215777484	-1.066088155	0.432096953	0.254276286	-1.645126014	0.609271949	0.587029799	-2.129449578	0.151455648	-0.440251703	-0.616088264	-1.103100849	-0.905859124	-0.587930294	-0.198344906	0.883007728	-1.127276717	-0.550655745	0.731045856	1.678255429	0.877737574	0.935024116	-0.034571826	0.363595701	-0.848215767	0.158835856	0.163892023	0.284902839	-0.762669132	-1.129001055	0.801294307	-1.120983493	-0.44578407	-0.374709106	0.252733362	2.657505112	1.529141982	-0.551175787	-1.439367761	-0.210950927	0.485224892	0.649095135	-0.007743027	-1.100456745	0.536371054	0.473379229	-1.169126532	-1.951776167	1.041807814	0.299192895
met-134	chenodeoxycholate	-1.106882707	-0.678710744	0.61845156	-1.845079932	-0.55617818	-0.727309329	-0.003006454	-1.130784731	0.572094127	0.507137775	0.214379803	-0.854008426	0.054447907	-1.647228705	-0.905253955	-0.85478811	0.265372934	1.812734878	1.703954634	0.925979898	-0.408037106	-1.809264927	-0.087505286	0.073212932	-1.783912919	0.823228066	1.183358595	-0.177045472	-0.026371904	-0.992359219	-0.267050515	-0.474664207	-1.977476652	-0.553802692	2.600999871	-0.405350341	1.511829295	-0.049953914	0.512725535	0.5775655	0.106081984	-0.168943968	1.491139065	-1.01191602	-1.188543256	-0.826935914	-1.034173267	-0.391489492	0.276428566	0.412276058	-0.23145518	0.442485235	0.86221481	1.308310925	1.113381009	-0.336561	-2.104793593	-1.176983919	-0.320566239	0.708442644	-1.178516254	0.519811194	-0.270048338	0.005391239	-0.350428159	-0.83659551	-0.33576657	0.247215458	0.0503312	0.580753487	0.461000222	1.002108929	0.103480216	NA	-0.887066678	0.55080966	-0.155322097	-0.111905221	-1.109494633	-1.01046476	0.954168684	-1.495467668	-0.134472083	0.328256779	-1.627692566	0.228644224	-0.329846798	-0.590215079	1.498933801	-1.457120818	-0.11184839	1.224752417	0.669767869	1.750994817	1.740989739	-0.335795278	3.135792512	0.976552579	1.008325364	0.914176228	-0.228694533	0.934967866	-0.284128853	0.792257517
met-135	cholate	-1.642720249	1.226230383	-0.12546701	-1.244929588	0.183256443	0.705858753	0.114282607	-0.194546883	1.101990436	0.234093698	0.799374645	0.755482203	0.694448592	-0.13084623	-0.180673413	-0.492376723	1.077873047	0.584357483	2.63255425	1.551285336	-0.160274029	1.306699705	-0.741819365	1.558390436	-1.513829195	0.3873368	1.315629787	-0.668028658	0.275727185	1.359009338	-0.739739722	-0.516696579	-3.494573171	1.229990282	0.429328717	0.402575538	1.164616	-0.354344134	0.527180822	-0.289088111	-0.302049651	-0.311607758	1.303077368	-0.968972862	-1.512707865	-1.081201353	-1.162892656	0.104318357	-0.757864165	-0.574571143	2.06671938	-0.919384351	0.084755383	-0.227190801	0.868864593	-1.099956723	0.035971187	-1.557605976	0.087078031	0.008672963	-1.34101878	-0.836013529	0.408010148	0.053901517	0.007259404	-0.095347011	-0.31687299	-0.369844956	1.744576962	-0.846657508	0.147464417	1.025189564	1.33842345	-0.79484527	1.365091161	-0.790016666	-1.334333601	1.018700464	0.013972635	0.658462743	-0.295765428	-1.174409992	-0.271015191	-1.413264074	0.492312037	0.498244683	-0.826518747	-0.461794215	0.078526885	-0.459059954	0.459340896	0.746819499	1.367342783	0.133274485	1.987349144	-1.570462084	-1.327253396	0.349090013	-0.016080545	-1.158771279	0.327331017	-0.734282329	0.87412263	-1.620225298
met-136	cholesterol	-0.899173815	-0.092828337	0.225646094	2.159661181	-1.104791656	-2.673101494	-0.598211484	-0.032135433	1.064016328	1.118022566	1.931250079	-1.226543871	0.324278532	-0.658205388	0.028762361	-2.034228022	0.833457823	-1.080754828	0.300824091	-0.106084292	-0.344862579	0.55298454	0.335553517	-0.442413002	-2.169369898	1.105562579	-0.169337634	-0.165997201	-0.251793598	0.505560955	-1.465116944	-1.164923215	-1.077027165	-0.180822576	-1.773665256	-0.339448501	-0.458763076	1.514774427	-0.589471797	0.554727776	0.09536537	0.011567713	-0.361954783	1.582400448	0.831579535	-2.013006884	0.457204388	-1.008910959	-0.224366564	0.787188261	-0.84123825	1.410743915	-0.44987381	-0.763239465	-2.357141688	-0.049503782	0.387649483	0.062075841	0.011745421	0.572391846	-1.966981899	-0.423156928	-1.412709258	0.574857286	0.183049478	0.892988655	1.030746906	0.28796703	0.676048079	0.684313969	1.337214286	0.642792899	0.537779068	-1.581852987	2.500934214	-0.655717454	-0.461173489	0.481340112	0.516673668	-0.87875343	0.753127174	0.006899472	-0.603473054	-0.701212885	-0.683426445	-0.215764043	0.593691945	-0.228384181	-0.321552068	1.405105872	1.334344137	0.183377015	0.286662304	0.457205678	0.343945235	-0.433435547	0.563287692	-1.104892849	0.906184888	-0.336698673	0.835855287	0.182358353	1.380113304	1.672752573
met-137	choline	2.366943101	0.030653522	1.500738843	-2.341020232	-0.339177854	-0.605935175	-1.000318165	-0.723890812	-1.67543718	-0.960492533	-0.665058799	1.470635014	-1.140415979	0.01852983	-1.341841278	-0.051075538	-0.649314371	1.156557098	0.377870476	0.337884947	0.427079543	0.934823853	0.012729665	0.033420783	0.476032249	-2.116026554	0.611478495	0.163403212	0.336912726	0.878853428	-0.554936535	0.562312324	-0.088281643	1.280874479	0.758811334	-1.301002102	-0.182402384	-0.49738408	0.454035058	-0.561015495	-0.201291465	1.367033868	-0.218135557	-0.413043211	-2.106780521	1.195482668	-0.579391995	0.186467833	0.644402565	-1.455700341	-0.063336979	-1.114042076	0.49277456	-0.215037327	0.13999458	-0.136272432	0.294724728	-0.061465037	0.729890985	-0.01990989	-0.72314228	0.44314866	-1.161013492	0.100218268	-2.407613864	-1.019428259	0.588616287	1.208154802	1.072431773	-1.05846717	0.33841878	-0.828459372	-0.471726829	-0.616167011	-0.983215644	-0.875271567	1.149673262	0.811234119	-0.043480827	1.201082274	1.10347139	1.559909604	1.012934995	0.847618697	1.681899103	0.927881172	1.93544676	1.790184243	-0.847153431	0.806607676	-2.856595111	-0.404076124	-0.880977824	-0.297126311	0.515372109	0.512752147	0.878502712	0.285829407	-0.456016068	-0.475453363	0.274474901	-1.422042037	-0.542620876	1.116069604
met-138	choline phosphate	0.154060123	0.588272001	0.796607676	1.562888143	-0.874274355	-0.527607702	-1.447550692	-0.470165889	0.390770933	-0.382128756	0.935126494	0.296901742	0.177547478	-0.080002299	-1.06930756	-1.493470899	-0.359882427	0.175206156	-1.078094051	-0.386403117	-0.431079985	1.206922697	-0.832160324	-0.465572538	-0.355907042	-0.198422325	2.308490958	-0.820427901	-0.750013919	-0.860303491	-0.813075082	-1.652047177	-0.79628428	-0.6185998	-0.526630224	-0.403115063	0.75152687	-0.086604058	0.849892254	0.239103177	0.739911743	1.300494974	0.193537793	0.9482316	-0.905630256	1.695859822	1.035234187	1.18970107	-1.043505017	-0.248850235	-1.638419091	-0.552856648	-0.755657206	0.847761226	0.403071306	-1.343731643	0.18302615	-0.767926377	-0.07928021	0.065919419	-1.223008776	0.263686158	-0.119373403	0.448313307	-1.075271924	-1.226676813	0.021327724	-0.548492862	-0.275479313	0.211792279	-0.974737985	-0.316501317	1.268387381	-0.207995043	-0.623753442	0.193348289	-0.170964474	0.311497535	-1.287281051	-0.494308897	0.317446376	-1.31605244	0.107424235	-0.288471479	-1.181309158	-0.937946011	-0.667479194	-1.617848553	0.603574368	3.301049684	0.060883832	-0.601254317	1.190727599	0.672188025	1.04883012	-0.318816271	0.582093203	1.47967326	0.651341527	1.512943506	0.817390868	0.502037124	0.902655979	0.874889626
met-139	cis-aconitate	0.165567994	1.643656689	1.080869368	0.583192522	-2.216585389	1.446310227	-0.021583258	1.011256202	1.349752385	0.064937647	1.096055366	0.363131204	1.419960168	0.459243194	0.074594251	0.150262662	1.07034313	-1.076451725	-0.348126954	0.621277409	0.317572213	-0.106749809	-1.010936123	0.499180299	-1.593010178	-0.21138025	0.274546924	-0.175158264	0.175056375	-0.878398683	0.150262662	-1.908662538	-0.247845458	1.783619306	-2.288378563	1.287589229	-0.813943182	1.235259206	0.134822579	-0.209291576	NA	0.247143817	-2.111378634	-0.486267844	0.51218795	0.77200665	0.084303916	-1.350767603	-0.188750952	0.121805094	-1.85328096	-0.308104065	-1.837954802	NA	-1.132708771	0.3107453	-1.040917739	-0.955021183	-1.339923414	-0.195154185	2.038254685	0.002741864	NA	-2.063404915	0.308527967	0.448901489	0.527898996	-0.019817385	NA	0.150262662	-0.477372631	-0.818333505	0.152747	-3.078372683	0.381654518	-0.043855513	-0.451270821	-0.163801793	-0.927473112	0.936346779	-1.237516788	0.335411804	0.40887232	-0.632391183	0.221438409	1.507093028	0.263373871	0.771653519	0.795637696	0.372971546	1.142675584	0.464448129	-0.402179379	0.275984731	-0.780968144	0.869365462	-0.547307785	1.211637489	-0.14367823	NA	1.083827636	1.663788451	1.150929562	-0.504402246
met-140	citrate	0.250377037	1.38981129	1.030197114	1.529717978	-1.298716118	0.761954026	-0.221408497	0.49270057	1.096894014	0.209415387	1.069195587	0.488178338	0.87952167	0.250327699	0.083535948	0.314974056	1.022843469	-0.940869289	-0.345304324	0.763542626	0.524052515	0.148646884	-0.878361289	1.352084388	-1.113288362	0.053126173	0.073541249	-0.325132096	-0.417672441	-0.547185588	0.254742412	-2.108813187	0.437695654	1.429360228	-2.903509931	1.493001513	-0.611684303	1.506554042	0.801416578	0.115301087	-1.829516533	0.375390379	-1.478930279	-0.474680518	0.708255292	0.742816896	0.342537619	-1.086554996	-0.267008949	0.26720692	-1.742021677	0.134368781	-1.718952704	NA	-0.620859176	0.109157133	-0.65277666	-0.526946637	-1.145033139	0.135225653	1.974266961	0.036106769	-2.670649744	-1.607443981	0.160213004	0.308984255	0.492468385	-0.125200359	-3.878506762	0.174586125	0.019107474	-0.290410638	0.245870408	-1.780666016	0.857945514	-0.309059968	-0.477866954	-0.115862096	-0.269305811	0.241345443	-0.882837806	0.15470591	0.25020038	-0.417778874	-0.041221085	1.192139525	0.346506868	-0.181320563	0.895686154	0.808578859	1.273537795	0.497660387	-0.151337319	0.165187201	-0.545211102	0.27912355	-0.407591822	0.550916721	-0.105490742	NA	0.838953431	1.616375165	1.313074161	-0.116190108
met-141	citrulline	-1.657505817	-0.375626089	-0.36188322	2.934729228	-0.383864692	0.431587358	-0.496013073	0.220004831	-0.30678238	-0.540189332	-0.51420435	1.853851355	-0.394770471	-0.210629276	1.090156013	-1.195979957	-0.572857524	-0.745184589	1.105872999	-0.95198299	-3.160689656	0.547494156	0.049961475	-0.531433859	0.303371081	0.106582743	-0.624522414	0.294442395	-0.480771249	-0.279128114	-0.126908298	0.388662917	-1.938000423	-1.624217484	0.838470632	-0.290327323	0.084262154	0.987089011	-0.307657116	-0.088675701	-1.132584937	-2.587826553	0.127559702	0.96066125	0.808194821	-0.794432546	-0.266454774	-0.62557044	-0.259776554	0.799035333	0.77047917	1.041911844	-0.093939412	1.227270654	3.594057995	-0.439969672	2.079530369	0.167679057	-0.917093507	0.201175558	0.577015613	-0.676206722	0.549332029	-0.86969466	-0.587118465	-0.017010438	-0.251175849	-1.117121846	0.863871702	-0.162139535	-0.856605822	0.011203907	-0.227312765	0.810060333	2.836574724	-0.079903152	-0.240042945	-0.281911859	1.007127247	-0.176243241	0.878520268	0.618159208	-0.237187448	-0.193286655	0.669937514	0.734735056	0.765926602	-0.191539965	-0.832538549	-0.556042769	0.28753916	1.113965402	0.880030119	-1.636867309	-0.946574164	-0.867673359	0.149112033	0.252357171	-0.098124448	0.994666074	-1.106801963	-0.549762987	0.855724658	-0.372016112
met-142	corticosterone	-0.370354868	-0.239514618	-0.252570693	1.840855393	-0.031408026	0.297145344	-0.878856148	0.818360823	0.817296412	1.491934557	1.913422235	1.508106742	NA	-0.916451617	0.097585347	-0.926775404	0.153783711	0.0391833	1.153050534	0.614799901	0.090510751	0.186751777	-0.589464538	-0.204083267	NA	-1.091986162	NA	-0.105523011	0.097585347	NA	-1.060359683	0.985033675	-0.009632572	-0.011407301	0.442116497	-1.885372473	0.253238881	-0.692096761	-1.228415467	-0.360356934	NA	-2.726396097	-0.48104698	NA	0.759820217	NA	-0.327349203	-0.443871514	-0.330465708	-0.24630771	-0.527441427	0.001186087	-1.935977456	-0.430728753	-1.257750908	NA	-1.428336323	-1.579462929	0.452646212	0.647289636	-0.546012039	-1.007214785	0.415412967	-0.179009729	NA	-2.062081958	NA	-0.165060293	0.724355451	-1.215201168	1.390121436	NA	0.324740122	-0.261964431	1.524099646	-0.546522423	0.329917685	1.732376654	0.097585347	0.506872908	1.741927401	1.639884285	0.854598912	0.205321318	1.608513515	-0.410913536	1.167803217	0.743798568	-1.592942544	2.612667103	NA	-0.122567528	NA	0.861165346	0.331521371	0.551773215	6.57E-05	-0.643566244	-0.571004303	NA	-0.880573373	-0.873466137	0.888234348	0.297982979
met-143	creatine	0.233195116	-0.091086286	-0.230313138	0.102145456	-0.357241049	0.758467285	-0.683353071	-0.477353484	0.784613533	1.850801945	1.228691572	0.734647594	-1.016332476	0.485050576	-0.809215145	-0.323296894	-0.382986875	1.618511181	1.043412478	1.284766822	0.13370842	-0.552108097	-0.634491812	-0.908394369	-2.499685288	0.216497476	-2.510230637	-0.261767508	-0.753696524	-1.042966241	-1.362943593	-0.208485752	-1.107133154	1.004166915	0.261802147	0.726481857	-0.163448121	-0.161814456	-0.227916547	-0.72877157	-0.853866673	2.122774286	-0.135491084	-0.597766532	-0.773875221	2.061775302	0.962916307	0.21012013	-0.302076639	2.164910607	-0.903073274	-0.08623352	1.387356182	0.777914753	1.457609363	0.426444699	-0.655014401	1.265528761	1.423692647	-0.534795029	-0.458537715	0.434367923	1.513185609	-1.396290336	0.399971944	-1.368190411	-0.251401157	-0.877455673	1.386615487	-1.211625496	0.091260139	-0.782131276	0.151890305	-0.055681536	2.32324575	-0.671373535	0.593737516	-0.293501722	-0.179884947	0.073956713	0.077385453	-0.328014661	0.011122909	0.509314006	1.136092416	-1.142755007	-0.081760627	0.254698263	-0.057323251	-2.500785429	-1.07266656	1.285989605	0.578253996	0.434419527	-0.432042491	-1.121977848	0.765322027	0.505531833	0.201629858	0.234004988	-0.516741417	-2.834456191	-0.173180755	0.012130071
met-144	cysteine	-0.145736675	0.37343815	0.152400708	-0.266387231	0.085554222	-1.045701043	0.592054379	-0.166107988	0.430733575	0.767923151	1.71526883	-0.219783852	0.514489634	-0.203029647	-0.240141966	-3.575567695	0.737846811	-0.205290093	1.036491905	-1.289685988	-0.674382338	0.041097204	0.241162262	0.118013588	-1.193566988	0.069232683	0.490233307	0.234593993	0.760730309	1.418948797	-0.714233431	1.177525176	0.969851762	1.411695682	-0.925184204	-0.518783043	-0.46671097	1.231542802	-0.231516554	0.105551263	0.21916626	0.057585763	-0.705269228	0.419658206	-0.394033109	-0.423519235	0.385493702	-0.605172025	-0.212551166	-0.091112094	0.67978783	0.705106053	0.086845713	-1.258515225	-0.470222554	0.615787542	-0.448535541	-0.917656204	-0.282848963	-1.690979381	-1.013893663	-0.413199164	-1.795060101	0.217224708	0.851511819	2.234529749	1.011794797	0.965724373	-0.097467216	-0.18882788	0.084240902	0.369058781	-0.48029658	-1.813529304	-0.247753688	-2.954341223	1.120809384	0.726253348	-0.055967336	2.035210866	0.578335203	1.929656764	1.462409821	0.639342376	0.100849031	0.578710382	0.765640601	1.940949504	-0.517430991	-1.621299314	-0.363796193	-0.718916953	-0.383813135	-1.010807106	0.006244015	0.011444327	-0.613980963	-0.755123449	0.461978894	-1.664873112	0.014104064	-2.601719522	0.467780655	1.018006976
met-145	cysteine-glutathione disulfide	0.19303399	0.465164137	0.366638127	-0.801629004	0.484498223	0.100536656	1.088095283	0.781922738	0.155397005	0.959427434	1.312274527	0.025431536	0.457538621	-1.073166136	-0.492797125	-2.907922824	1.032170752	0.479205412	1.117406676	-0.967230777	-0.589541394	0.740932361	0.606849296	0.596732501	-0.399348272	0.324573735	-2.888536944	0.444627577	-0.126469743	1.107720864	0.135032364	1.15489794	0.667994888	0.913371779	0.199419996	-1.13037128	-0.437659919	1.066096119	-0.154316532	0.188308965	0.435322555	-0.320262975	-0.327059324	0.862751906	-3.465817588	-0.046583039	-0.881253069	0.262683135	-0.45353778	0.543695114	0.826149528	0.190924279	0.605540242	-0.427901393	-0.202994924	0.503533616	-0.162010838	-1.46259516	-0.630461581	-1.858066991	-0.556977258	0.188500251	-0.384980206	-0.724848992	0.086938158	0.825047803	1.310443503	-0.377315684	-0.727999945	-0.324558177	-1.729654573	0.326600901	0.0019782	-1.090319597	-0.674792762	-1.913240314	1.209314797	0.71326624	0.494086884	2.044867333	0.374949904	1.79121187	1.216505032	0.133001766	0.535768744	0.294448887	0.659115733	1.96828639	-0.117260273	-1.011852172	-0.056838249	0.151463595	0.007246449	-0.069188676	0.190420403	0.622375565	-0.12490112	-0.282485156	0.32485372	-1.699373634	0.00156268	-3.402139907	-0.494813239	0.336858804
met-146	cytidine	-0.722464045	0.226666972	-0.635869714	0.469398418	0.517454964	0.598051325	-0.916710929	-0.314248672	0.091917314	-0.651139089	-0.524205775	0.76685139	0.510835986	0.435818374	-0.464472695	-0.413077276	0.825096165	-1.011995746	-0.354165709	-0.628607803	-0.538767744	2.598732615	-0.970443075	0.222846811	-0.15323429	0.291198165	-0.156334732	-0.517049326	-0.86190163	0.092492276	0.864108735	-0.226532975	-0.352033491	-0.331583434	-0.523501586	-1.167648963	0.051434423	-0.54335188	-0.62668322	-1.11498043	-0.772016858	0.284147002	-0.26948858	-0.455482248	0.208075437	-0.579610383	-0.398604133	0.099096599	-1.141654041	0.344236312	-0.614488998	-0.809615837	-0.891886303	-0.792949452	-0.244910536	-0.571669551	0.029467019	-0.113373474	-0.736857145	-0.294573452	-0.954923065	0.465321958	2.656749351	0.823488609	-0.822628895	2.713448783	-0.416054428	-0.13506895	2.057016012	1.64965329	-0.573220386	1.721930104	1.91636347	0.911396619	0.460359723	1.803435222	0.757303074	-0.495419325	-1.147197119	-1.211269552	-0.748967592	-0.706493901	-1.182531229	-0.714583315	-0.719788418	-1.041242541	-0.588620294	-1.929779424	-0.435742032	2.730739814	2.288474674	-0.859156993	0.994116918	-0.647041887	1.908802626	-0.991566275	-0.30318755	1.828978974	-0.191664256	-0.469188322	-0.047272977	0.09689192	1.81436595	1.570628175
met-147	cytidine 5-diphosphocholine	0.424943371	1.181637314	-1.003262254	-0.931446617	1.111394651	-0.311919711	1.216449869	1.312116935	0.365022593	0.957412927	1.156898746	1.31318926	0.626009775	0.973709475	0.614423474	-0.647012378	0.598232958	0.990310882	0.67051012	0.815570639	-1.31158085	1.366843057	0.718888569	0.547520098	-1.284621999	1.765089774	0.919690541	-0.034425398	0.250851081	1.359823115	0.560163531	0.931815224	-1.560382823	0.483778368	0.526426204	-0.198005356	-0.654820909	-1.432233851	-1.563801905	0.191910143	-0.106899358	0.312353947	0.097717918	0.228655875	-0.621511253	1.21044529	-0.283544468	-1.651073281	-0.498076665	-0.209970595	-1.224325664	-1.918744507	-1.715517476	-2.053017915	-2.216269457	-0.565777413	-2.461636617	-0.421106131	0.485966274	-1.45349685	-1.070953883	-0.917970845	-0.055803898	-1.150124451	-0.136220987	-1.028074268	-1.086784707	0.134281717	0.067761878	-0.873100563	0.267624284	-0.227728702	0.334514383	-0.883057401	-0.806653757	-0.190807003	0.657740432	0.82857799	0.367709565	0.939097631	1.588004344	0.365860852	0.889628083	0.592581351	1.424136068	0.766517889	1.117163273	1.305212411	0.577075068	0.555494007	-0.067927475	-0.164930901	-0.484847448	-0.970296164	0.742712129	0.305109862	-0.702360281	-1.001322255	0.677018513	-1.857018984	0.791378039	-0.679311415	-1.093041835	-0.084629899
met-148	cytidine 5-monophosphate (5-CMP)	0.525807249	0.188208729	0.538794883	2.282862584	0.381687951	-0.714950492	0.906196879	0.616748734	-0.198701023	0.863596227	0.816546809	1.764299622	-0.059934474	-1.79641876	0.008756952	-0.831474015	0.080864402	0.781072984	0.380022712	0.695195339	-0.270695869	1.714978079	-0.79545441	-1.569078357	-0.712620806	0.875302314	-0.524942674	-0.544991947	-0.651985264	-0.090979177	-0.030576111	-0.246100124	-0.227838959	-0.520917241	0.039454569	-1.427636277	-0.153596399	0.492036202	-0.601601989	0.878384575	0.039847767	-0.527132478	0.340438926	-0.172382721	-0.576752108	-0.766053374	-0.977287453	-0.309767132	-1.059682927	-0.232094871	-0.16985809	-1.018810059	-0.659453434	-0.203053513	-1.297639762	-1.318536446	-0.368724126	-0.399410208	-0.414166653	-0.221186288	-0.932511412	-0.578735411	-0.669600409	0.412122547	-1.281554428	-0.237057635	-0.154843508	-0.246843488	-0.015795385	-1.055752687	0.089830623	-0.701281148	1.298574878	1.281778177	5.374441829	0.538776889	1.060133598	-0.412938833	-0.275298787	-1.52732658	0.347307883	-0.239003137	-0.94718869	-1.556267839	-0.436225948	-0.641397835	-0.152216459	-0.915154078	-0.604900384	0.846246738	-0.320510859	0.19611137	1.769204013	1.080336629	1.477450852	0.269967645	0.118471776	0.219643722	0.623197308	0.761447152	0.563142073	-0.542386398	2.938412991	0.903259783
met-152	dihomo-linoleate (20:2n6)	0.698228944	-0.61972318	-1.489459203	-0.241942537	-1.183875509	0.144918584	-1.158455808	-0.039973372	0.983448244	-0.323677027	-0.096005276	1.651539757	0.679409106	0.560589422	0.533778966	0.448911025	0.962701928	-0.305609166	0.392403737	0.499992334	-2.233146599	1.387491117	1.257875324	0.001294326	1.315233979	-0.827805722	-2.073492895	-0.100820087	0.280675553	-0.595054492	1.090590307	1.542354807	-0.603066541	-0.483266983	0.285783001	0.385817063	-1.403490588	0.295486766	-0.512190132	-1.830675597	-1.5795679	0.273946905	-0.393370065	0.457255724	0.041641805	-0.254097485	-0.244672667	-1.232475649	-0.292284262	-0.020202677	1.42405682	-2.186802133	-0.36187506	-1.122205244	0.896448214	0.461054939	-0.401418834	0.464359631	-0.260869244	-0.097954401	0.965428581	-0.263634999	-1.094542626	-0.543387575	-0.2490759	-0.545078246	1.419727419	-0.912380071	-1.32858878	-1.190972334	-0.015846331	0.146250296	0.105874016	2.468464489	0.172195969	0.834296119	0.865031293	1.142459772	-0.303297128	1.119171411	0.62302185	1.97138135	0.939156386	-0.169833334	0.184995412	0.284213222	1.37674833	2.18460792	-0.494446633	0.028816963	-0.341347921	2.605868853	-2.160631202	-0.122758833	-0.265490353	-0.16395857	-1.886020226	0.126948517	-0.234900441	-0.246013148	-0.044692381	-0.056564862	0.024517734	0.358735994
met-153	dihomo-linolenate (20:3n3 or n6)	0.423724032	-0.62535434	0.025307803	0.35250892	-1.081906057	-0.371755486	-1.243476485	-0.91578924	0.61270743	-0.825527883	-0.680890249	0.075787904	1.29214452	0.029203971	-0.146104274	-0.518434349	0.852015983	0.008901889	0.448082493	0.737769658	-0.606043529	1.031449588	1.479058805	0.063851142	0.699711543	-0.726168544	-0.042282707	0.448292467	0.90857738	0.550515545	-0.27212149	1.626861053	-2.10717303	-0.360799948	1.635998961	-0.051080933	-1.190336902	-0.188153616	-0.770924997	-0.331357114	-1.686137958	-0.563872468	-0.780330592	0.264158525	-1.198791337	-1.058374571	-0.932997152	-2.127643998	-0.950480278	0.301494411	1.304983148	-2.390701873	-1.431528798	-0.769546722	-1.06811914	1.283664123	-0.492593855	-0.188314572	0.183530503	0.068119931	-1.17061853	0.843798414	-0.232147148	1.162234682	0.129197164	-0.252615888	0.824943045	-0.453706752	-0.823750247	-1.141497788	0.197892926	0.539331656	0.483880901	2.582879749	0.833009902	0.671357238	1.418846782	0.937610328	0.017155876	0.825661401	1.057629213	1.623659775	0.336007834	0.771435397	-0.164345771	1.090907056	1.734081489	3.006951252	-1.545013828	-0.721646229	-0.984713948	1.3663907	-0.894473337	0.04412804	-0.285894575	0.314223382	-1.189604666	1.588589453	0.020979409	-0.355645751	-0.244030169	0.147670911	-1.379931694	0.472860549
met-155	dimethylarginine (SDMA + ADMA)	0.040758281	0.02354159	-0.272293325	2.396041302	-1.082116597	-0.349661372	0.705638434	-0.812896006	2.167978343	1.20899911	2.70611839	0.694849541	0.594849819	-0.697183311	0.792074429	-1.12241869	1.985225315	0.342665354	0.003314437	0.442151674	1.106569491	1.843623868	0.41115165	-0.788160103	-1.348931092	-0.507595651	0.838471654	-0.119530694	1.241398277	1.289384649	-1.002705547	0.817537934	-0.140697515	1.603148667	-2.132100676	-0.616325837	-1.269463716	0.347076804	-0.91740753	-0.629754553	0.35873142	-0.222132941	-1.036198594	1.396164753	0.224125843	-1.620487609	1.864783561	-0.882397547	-0.018128838	0.149335915	0.658241426	0.022498417	-0.598807341	-1.418009102	-1.054403779	-1.309549505	-0.022662175	-0.466371428	-0.112821151	-0.59650458	-0.131440288	-0.309823904	-0.110902111	1.140883725	0.94193147	0.442094465	-0.496031257	0.361980734	0.816702065	-1.20839699	0.042480199	-0.916178228	-0.195857994	-0.764826425	2.047084165	-0.462779819	-0.565453613	0.115604311	-1.240340177	0.615131241	0.028170882	0.377533662	0.869152111	-0.974993459	0.572548118	-0.163498508	0.464715384	-0.409729142	-1.209996846	0.569940753	1.693298467	-1.792758943	-1.667993045	0.628418844	-0.172239357	0.351174036	-0.539717822	-2.091799357	0.355464651	-0.169478585	0.589817253	-1.034944258	0.195776528	-0.538814345
met-156	dimethylglycine	-0.361123066	1.196939005	-1.299146049	1.174207961	-0.01599803	0.264477669	NA	-0.581287993	0.383911851	1.917741001	0.526470193	1.23450663	NA	-0.533866152	1.201418486	0.589596505	-0.142352692	-0.069870679	0.899608666	-0.162807466	0.057367482	0.010776836	-1.453944938	-1.724156905	0.223940873	0.2017757	2.359914377	0.960783344	0.39796115	-0.240699907	-0.921513029	0.223087496	-0.043520663	1.127294358	-0.575868078	0.299342407	-1.021793948	0.00274312	NA	-0.226354692	-0.938729644	0.381985483	-0.034398266	-0.078763257	0.816834634	-0.227391514	-0.09070043	-1.626345524	-0.21543203	-0.349815943	0.105490713	1.514740422	-0.933316567	NA	NA	-0.721474647	0.068588986	-0.854487787	-0.980736229	1.005779304	0.82827291	NA	-1.488322691	-0.671606515	-0.482474724	-0.350876412	-0.711729063	-0.29280081	-1.69199395	1.105807633	NA	-1.647094824	-1.217551291	-1.412766434	2.248703282	NA	-0.684598476	1.460749076	-0.666479892	0.548152792	1.764723272	1.442559214	-0.72925843	-0.488438052	0.314139151	0.308016096	0.649544433	0.317775484	-0.481253171	2.558322529	1.029980166	-0.407997611	-2.467860016	0.734516093	-0.786277044	0.049122239	0.710064625	-2.177032847	-1.081442061	NA	-1.017925927	1.117858148	-0.238890837	0.229476406
met-157	docosadienoate (22:2n6)	1.429656221	-0.979040508	-1.169796928	0.586784931	-0.193517208	-0.423630201	-2.395690025	-1.70778516	0.546233744	-0.488191416	0.325271035	0.369305563	0.224723627	0.335421676	-0.218379709	-1.341961055	1.587656986	0.265105479	0.117160822	-0.21007948	-2.15468489	0.831300149	1.841366879	-0.14533722	-0.229117623	-0.793256343	0.714796184	0.192308561	0.569535235	-0.259516809	0.615388763	1.13952707	-0.224542906	-1.281705489	0.823023839	-0.096545967	-2.436638265	0.536585419	0.192264611	-0.786409402	-1.130605551	-0.040429596	-0.304228404	0.809936216	0.396422775	-0.732314661	-0.541750641	-0.9301911	-0.543194627	-0.745357324	0.376231582	-0.952577676	-0.937968343	-0.04466848	0.045665195	1.429424099	-0.235030631	0.025972311	0.070394727	0.227087604	0.48402456	0.438704252	-0.476915145	-0.021091758	-0.715761344	-1.717617865	-0.000858074	-0.806584154	-0.751471168	-1.274903496	-0.047887135	-0.462558079	0.61913384	1.912701519	2.323252016	0.446819553	0.394479021	0.504124834	0.063452595	-0.028236515	0.410625966	0.53209377	0.816179574	0.604282976	1.049445503	0.387515505	1.307852376	2.834243004	-0.465536687	0.896690642	-0.278261907	4.109414544	-1.182367618	0.236952752	-0.343221768	-1.04208738	-1.535969053	0.48907876	-0.714268467	-0.998497022	-0.069222876	-0.141775474	0.523470623	-0.305108536
met-158	docosahexaenoate (DHA; 22:6n3)	-0.943736246	-0.433197521	-2.273531621	0.252944772	-0.610732817	-0.405780526	-1.430414591	-0.19419544	1.149473656	0.349716671	0.722578154	-0.320609468	1.341721568	-0.371604496	0.9646663	-0.702954312	1.350202178	0.704640043	0.145159516	1.057471592	-1.529589361	0.303301819	0.815919225	0.312757933	-0.641519648	-0.002863678	-1.685514589	0.079572853	0.075413447	0.174132202	-0.603852701	1.917526381	-3.179344118	-0.811338855	1.481911897	0.563906592	-1.306734822	1.162194439	-0.051520476	-0.011855484	-1.260829188	-0.27481993	-0.558983902	0.949331161	0.869792855	-0.220833617	-0.738647667	-1.211032279	0.209303673	0.168890138	0.722410026	-0.336872758	-0.345841026	-0.38973827	-0.145041535	1.773321065	-0.242550536	0.691807716	0.199019018	-0.054410003	-0.706698962	0.710112246	-0.321302348	-0.383534125	-0.448494783	-0.30350079	1.404946408	-0.270212069	-0.675999938	-0.358000472	0.899405411	0.196652346	0.02569996	1.079931782	0.381356464	0.403451108	0.666585877	1.177624245	-0.548325002	0.779494325	1.050183342	1.81458145	0.256198177	1.554777414	0.028477468	0.397508719	2.292165975	1.83648322	-0.67406443	-2.419104372	-0.117919341	-0.103014423	-0.850936129	-1.398201138	-0.819734807	0.805042282	-1.467891341	0.924565745	0.243044273	-0.511920144	-0.293692123	-0.786598886	-0.15211681	0.517317209
met-159	docosapentaenoate (n3 DPA; 22:5n3)	-0.517851086	-0.410739704	-1.415719622	-0.213668555	-0.195299231	-0.375850609	-0.021660621	-0.747608835	1.334435362	0.428319752	0.200521978	-0.094613269	0.683069901	-0.056164033	0.954048989	-1.093613313	1.591374571	1.166570913	0.213003731	0.551847757	-1.134967899	-0.500081692	1.73913208	0.086008548	0.495519735	-0.518071834	-2.734960966	0.29730148	0.664694716	0.56540246	-0.24636444	0.802213053	-2.362472222	0.00323842	1.684439331	0.666363188	-1.382618377	0.26987373	-0.541433396	0.1261549	-1.927983875	-0.243512835	0.063852321	1.123402005	-0.480803379	-1.010049047	-0.709070015	-1.666231498	-0.191305923	0.088322483	0.616983496	-1.548635702	-1.489272554	-0.413108479	-1.326832664	2.229318916	-0.581212241	0.024622383	0.197681192	-0.423120286	-2.084900161	1.014849778	-0.030613273	0.385807631	0.560857106	0.596247636	0.745535744	0.072338662	-0.321063478	-1.148940323	0.581784966	0.312981653	0.498571244	1.132711954	-0.596311586	0.4535716	1.191075121	1.498881007	0.250886674	-0.096086598	0.945777536	2.144144929	0.450852739	1.458364294	0.398132633	0.873964194	1.556120983	1.496370171	-1.333355015	-1.128728463	-0.244315745	1.196743072	0.50637878	-0.631549537	-1.150861755	0.087060371	-0.922086731	1.05229113	0.086553701	-0.295350271	-0.76064036	0.125616908	-1.179431443	0.408022122
met-161	dodecanedioate	0.759839329	-0.311562386	0.988790661	1.174795815	-0.481741099	0.851404369	1.568099919	-1.819753705	-0.837620228	0.269172389	-0.655985393	1.05805817	0.929138291	0.103629067	0.608224886	-0.011671565	0.784005667	0.821647361	0.385546049	0.348085295	1.503698232	-0.271066676	-1.833351127	-0.862040382	0.857483099	-0.288411589	-0.838777898	-0.728178447	-0.53795382	0.376472158	0.998328029	0.015725032	0.784723117	1.064140749	-0.192136356	-2.01136284	0.537431379	1.325281418	0.197520058	-0.447786457	-1.120659098	0.220861622	-0.72971194	-0.331761371	-0.459160696	-0.319633108	-0.728003249	-0.027428908	0.654378783	0.537933454	-0.218948566	1.181618823	0.884999858	-2.536480836	0.426847773	-2.303892957	NA	-0.724472597	-2.771623743	1.066613673	0.25671421	0.219929546	-0.893281174	-1.473278851	0.487842362	-1.588072164	1.349330056	-0.002702242	1.216337345	0.292551368	0.453489481	-0.2641708	0.998470673	0.156061708	0.358071099	1.18479304	0.860018307	0.589543967	1.245421802	1.338222898	0.409731069	-0.056519324	-0.746963946	-0.376000368	0.104024673	NA	0.606060123	0.685847469	0.592735074	-0.464061972	0.093116391	-0.235222969	-1.789648191	0.190048033	-1.119164977	0.19410402	-0.689801721	0.464763587	-1.037758735	-2.240482616	-2.823336008	NA	1.303265255	0.159797792
met-162	eicosapentaenoate (EPA; 20:5n3)	-1.507678605	0.485768203	-1.112337615	-1.655335055	0.712750671	0.771425241	0.388362895	1.181582857	0.823549107	0.093154892	0.300394113	0.151138834	1.039984597	0.640985611	0.101570155	0.410939748	0.760718042	1.533010196	0.309918871	-0.356857982	-1.040431257	-1.507754492	1.77631177	1.037430641	0.88490513	0.180736638	-2.419593956	0.752379124	0.177407317	-0.192248421	0.812860206	1.383811038	-1.664205829	-0.266396466	2.182992271	0.878264782	0.716931538	0.178979263	0.552392265	0.442428263	-0.967353471	-0.869873767	0.55814991	0.621263522	-0.739169328	-0.026975961	-0.540385626	-0.491314513	0.082641011	0.434788221	0.393022663	-0.683619858	-0.827296676	0.766370773	-0.338317643	1.793605494	-0.056015283	0.244667419	0.482070646	-0.419758029	-1.122643444	1.014923119	0.000427572	-1.302133299	-0.5845225	0.147779315	1.223163383	-0.266241273	-0.742750851	-0.38678002	0.117478493	0.978467126	0.29973305	0.543369077	-2.826764778	0.893218617	0.722019736	0.834154959	0.330712439	-0.172721338	0.185049178	1.062974389	0.370884526	1.343504485	-0.790471352	0.23463723	1.10598433	0.88752152	-0.560248574	-3.368811421	-1.556151163	-0.044900658	-0.62811099	-2.558236663	-0.777024736	0.6287942	-0.222893599	0.268570248	-0.068877862	-0.473418564	-0.615162465	-0.897868908	-0.845583023	0.412411715
met-163	eicosenoate (20:1n9 or 11)	0.273766755	-1.42276859	-1.291928157	0.171330653	-0.731373507	-0.172448476	-1.368927664	-0.216831902	0.885457237	-0.096005775	0.322160849	1.749973489	0.42702994	1.02047509	0.316593243	-0.334548886	1.069561505	-0.210264857	0.626920082	0.569474731	-2.194455343	0.70796667	1.103318453	0.126953528	1.26129736	-0.341967561	-2.357605747	-0.096574452	-0.121935659	-0.279730329	1.320266173	1.644855228	0.629982705	-0.560376268	0.527032735	-0.517240721	-0.864461733	0.120418693	-0.668272775	-1.116802045	-1.034614737	0.023100269	-0.337230982	0.170113147	0.076390115	0.210588972	-0.592083138	-0.786532657	-0.01082499	0.223964665	1.18406099	-1.855034563	0.157922451	-0.5152591	0.257535685	1.133213713	-0.038889218	-0.840210415	0.463882805	-0.43976979	0.853016091	-0.737296098	-0.946450157	-1.136598783	-0.375060741	-0.768008373	0.498570841	-0.834405884	-1.347436423	-1.219129717	-0.934248769	-0.131515736	-0.238990238	2.310060717	0.355075229	0.434498743	0.019247789	1.250363779	-0.031510058	1.203635936	0.747114412	1.667025357	0.901875196	-0.147977174	0.63490633	0.587519531	1.35742408	2.502689272	-0.147040482	0.812780129	-0.344408072	3.001937803	-2.007875464	-0.703829521	-0.15524058	-0.794383499	-2.086687884	-0.316665931	0.272683494	-0.2889233	0.075242266	-0.369325014	0.823420683	0.878984167
met-164	ergothioneine	-1.358865008	0.008518223	-0.26861234	2.060918641	-0.227355591	0.717113014	-0.066960707	-0.020536931	0.814095348	0.375738691	0.974937356	0.777580678	0.890694166	0.381243661	0.597320362	0.615231906	1.366833382	0.499908802	0.211265393	-1.116015833	-0.539998314	0.526496584	-0.033890666	0.198467554	-2.755059774	0.768287773	1.184109823	-0.013637438	0.027441878	0.003779596	-2.044477749	0.472255436	-5.126311752	0.658407011	-0.482894404	1.137545905	0.372382149	0.942970046	-1.812653561	0.092065803	-1.539535328	0.954067632	0.255518975	-1.206228763	0.758904887	-0.671722919	0.445791407	-0.656512969	-0.207436132	0.077854688	-0.040274183	0.364751043	-0.080054277	-1.196209162	1.443290444	-0.097984972	0.632750866	1.149281975	-0.028890019	0.353313882	-0.137356311	-0.436048166	2.160492	-0.669853463	0.294358216	-0.611195748	0.763329542	1.249537773	0.097170826	1.106823155	-0.402458844	-1.598343516	0.017631971	0.433367265	0.23409482	1.265483177	-1.862768059	0.804729578	-0.398715945	-0.382566022	0.077429235	-1.05572207	-0.963364748	-0.411780144	0.509772454	-0.527571756	-0.084993898	0.011634753	-1.2799748	-0.029259917	0.708742817	-0.13697215	-1.131798055	-1.583552016	-0.032677871	0.045568632	-0.43043865	1.063531375	-0.097345781	0.087267884	0.58707261	0.664070575	0.751822811	-0.828900115
met-165	erythritol	-0.340921189	-1.195973489	0.90211526	-0.844052499	0.151017024	-0.868755755	-2.178405944	-1.347483602	3.715094632	0.854095748	-0.004278428	-1.173574279	-0.723971829	-0.3914145	-1.21477109	-0.934914652	-1.292218224	0.275882201	-0.047520106	0.041033261	-0.453206149	0.503240438	0.941921729	-0.342420727	-2.243352734	0.024455038	1.212574661	-0.417452928	0.47246267	1.296960847	-0.203257979	0.805490041	-0.228315855	-0.932701309	-0.543066024	1.3798047	1.099495064	-1.045226835	-0.582361133	0.815104947	-0.496045275	-0.897475529	0.075871761	0.622301526	0.000940919	-1.154637739	-0.094483308	-0.755310626	-0.232968647	0.370395617	-0.258568428	-0.295750687	1.086092299	0.85686252	0.03815049	-0.83891755	-0.770879876	-0.75186147	0.494837265	0.113217552	-0.459083977	-1.492935664	-1.195118461	-0.300704743	-0.076749471	0.4947405	-2.921916489	0.035830617	1.692146453	0.3637665	-0.623204338	-0.274598054	1.118571188	-0.169601146	0.210724115	0.16854459	0.018229472	1.530562617	-0.016958656	-0.720733839	-0.463246347	0.504805626	0.366077732	1.842907359	-1.418327867	1.423441247	1.267855312	0.963090826	-1.302247202	0.575230741	-0.37106435	0.817843742	0.95432519	-1.677552707	1.699844844	-0.362587919	0.927148376	0.072206623	0.461152477	0.296439445	0.174459713	0.016661718	0.425179856	2.113167236
met-166	erythronate*	0.022836103	-0.318831001	-0.225662243	-0.885059192	0.24241602	-0.749727035	0.729439577	0.714248134	-0.680463007	1.631501697	0.26386385	-1.205091026	0.252292845	1.951187311	-1.017065322	-0.104427545	-0.198200588	-0.376133085	-0.161463627	1.092487624	0.505727811	-0.720314044	-0.045602032	0.353902247	-1.973148759	-1.147391961	1.205021311	-0.277949025	1.038616931	0.583308874	-0.22431196	0.342848961	0.788622483	0.405423713	0.040970916	-0.573344312	-0.033645718	-0.813842179	0.394727851	0.045725431	0.016512055	-0.201324796	1.571065105	-0.567663056	-0.380401837	-1.30272294	-1.363525406	0.166489591	-1.669552855	NA	0.964545629	1.638485581	-1.340249864	-0.655867514	-0.386581228	-0.362893905	-0.422745832	-0.058626993	0.86943547	0.820813269	0.689883986	-0.108428944	-1.35167272	0.577140421	0.174411536	1.244735944	-2.582254068	1.206398645	1.142072003	-0.771051988	0.432866722	-0.596023319	0.571416366	-1.054535011	-1.285469137	-1.985710318	1.288643711	1.339392842	-0.311879756	-0.278540075	0.817110407	0.816919624	1.422053078	1.063013122	-0.363829946	-0.149317902	1.013457756	0.016569913	-0.268583993	-0.164307162	-0.090744377	1.494713027	-0.229257245	-2.148184364	-0.008478072	-1.986382335	NA	NA	0.168662964	2.899392476	-1.856082215	-0.924530502	-0.626318484	0.676539208
met-167	erythrose	-0.315031524	0.512537305	0.231044394	-2.797171641	0.169333027	-0.132192027	1.202163291	2.062736687	0.591196229	0.249177755	0.310741643	-2.506967417	0.221223979	1.532945554	0.125266676	0.739631369	0.51744071	-0.139200264	-0.677323488	-0.543233797	0.582762721	-0.734825	0.988172503	0.785409206	-1.324548054	-0.146575389	-0.223225572	0.063425743	1.086550015	-0.342473667	0.710245378	0.971937483	-2.591876047	0.550319296	1.067518552	1.010151154	-0.980079862	-0.24118669	1.11202274	-0.189109239	-1.002344259	0.083271588	-0.045525432	0.656657932	0.071861843	0.198531995	-1.312490709	-0.865803159	0.314024425	1.235476151	-0.416632286	-0.860621435	-0.947467516	0.0986109	-2.612331425	1.743181935	-0.947945737	0.197259209	0.910561109	0.393163247	0.582386119	0.377047803	-0.034735176	-0.449815181	0.030879741	0.846720174	1.180034241	0.654733131	0.934269118	1.883739518	0.770778522	0.555310314	0.230096317	-2.475316998	0.824293684	0.640646527	-1.86152638	0.484162447	1.086062167	-0.484740175	0.885473545	-0.213648795	-0.363254267	0.672512973	0.262111792	0.623562669	-0.082748534	-0.440432865	0.348716992	-1.651598809	-0.214311943	0.553113105	-0.426015559	0.502497499	-1.101826059	-1.201085963	-0.899386979	0.757913195	-0.454292711	1.347578363	-0.770004965	-0.542578597	-2.4458219	-1.388877386
met-168	ethanolamine	-0.117333713	-0.166475946	0.138119045	-1.095574357	0.748002698	0.699746764	-0.240394887	-1.419359185	-0.522311737	-0.883889908	-0.166695165	-0.17707476	-1.004707396	-0.040558359	-2.867756174	-1.075171646	-0.513195159	0.707488923	0.14308802	-0.040007766	1.294196549	-0.041301683	1.166423352	-3.275524511	-0.404969903	0.240824876	0.681895568	-0.541209385	1.388371473	1.765202568	0.034497557	-0.074110691	-0.251113162	-0.020345617	1.008346258	0.67541542	-1.187235104	-0.801630004	-2.137608268	1.662963061	-2.813357874	0.147754367	-1.038579486	-0.308067402	0.253677691	0.714456815	-0.416827978	-0.125387738	1.916450759	0.15850057	-0.265827061	-0.539492611	0.679547079	-0.139865043	-1.683180322	-0.064935273	-0.466511193	-0.075171067	1.606920117	-0.43513529	-1.039420795	-0.200473118	0.490194672	1.858692703	-0.283382158	-0.002232338	1.175873103	2.08706813	1.474533141	0.289377864	1.206905095	-0.037614468	-0.065604407	-0.778816437	-0.061972156	-1.423061271	-0.364266768	0.395720307	-0.133600089	0.226117701	-0.465855802	-0.633823518	0.54408358	1.622083259	0.800071362	1.278628369	0.781250976	1.002438706	-0.191830073	0.589280539	0.206974644	0.745461341	-1.562727432	0.546443356	0.241957518	-1.860562091	0.549676959	-1.439264538	0.457155356	-0.032794974	0.368674028	-0.445234035	1.031832903	0.071557131
met-169	flavin adenine dinucleotide (FAD)	-0.396369096	0.332631783	0.735620769	0.325651325	1.400327792	-0.324218932	1.522706895	0.523297039	1.190927212	0.831788615	1.810649257	-0.674836102	0.010438902	-0.511546124	1.33442902	-0.68842217	1.561264342	0.04413865	-1.006210799	0.697045452	-0.222296305	0.319833811	0.852935303	-0.102561473	-2.344574456	1.841574149	-0.142836819	-1.056591293	-0.112764962	0.003600087	-0.372499006	-0.746742961	-1.100418472	-0.867187681	-0.040003122	0.287094804	-0.224543705	-0.000911654	-0.480344761	1.025632251	-0.08354764	-1.80961156	0.137132304	-0.59367967	-0.3319968	-2.592358148	0.445287012	-0.513725702	-1.036940774	0.395822761	-0.869279766	-0.193364982	-1.047363923	-0.839464736	-1.080873287	0.113414505	0.254325762	-1.098265328	0.031069456	-0.46533383	-3.242491842	-0.044223261	1.279729379	1.426870976	0.973106329	0.493387819	0.654124254	0.146695691	1.846520182	0.37710496	0.216727621	0.268416699	1.08449129	-0.042980854	0.11281687	0.426401847	0.104273147	1.344976349	0.320308678	-2.360553498	-0.346103437	-0.854289821	-1.391862219	0.052910095	-1.958830277	0.137981739	-1.056564866	-2.186552707	-0.739249991	0.027862911	1.729106987	-0.236565148	2.194407202	0.902863571	0.600434796	0.313339191	-0.102764868	0.592442655	1.307203185	0.24770123	-0.253719139	0.370595823	0.810566408	0.300200914
met-170	flavin mononucleotide (FMN)	0.743410776	0.192843888	-0.007566885	-0.546004879	0.192207735	-0.749706406	-0.280234396	-1.533613139	1.474457617	-0.578653053	1.247839064	1.101271048	0.350980663	-0.522903409	0.50449548	-0.022059096	0.792685379	0.466304669	-0.262003995	0.40916774	-0.178250259	1.793604752	0.230509705	1.090633634	-1.890816929	1.248513721	-2.178513511	0.702799712	0.569729644	0.138526376	-1.329731486	0.307712205	-1.411379953	-0.577687408	0.375294547	-2.451130641	-0.378954413	-0.261436339	-2.30408571	0.231352444	0.350237318	-1.714030827	0.032083655	0.268315181	0.235395932	NA	0.442198357	-0.801766761	-0.570884062	0.54987506	-0.84185792	1.399054869	-1.465171474	-1.392966381	0.84292347	-0.057604499	1.285114276	-1.711342709	-0.143683282	0.637325802	-3.234352661	0.213714287	0.698633721	-0.382130226	-0.87952869	2.178056194	0.799964881	-0.833334161	1.23222956	0.119236347	-1.187993174	0.696530149	0.099711195	0.080813165	1.373799233	0.37340246	-0.738188086	0.526800963	0.474358873	-0.540245075	0.629739144	0.535240733	-0.760151756	0.514868704	-1.571459686	-0.62314587	0.215460745	-0.492716383	-0.63254255	-0.015203828	1.265390721	-1.264235329	1.878836503	0.648098479	-0.455740845	-0.334948379	0.350402513	0.04213996	0.852267552	-0.564859233	0.748124915	1.409016558	0.181935056	1.087059271
met-172	fructose	-0.384062803	0.168406301	-0.097884422	-0.742184473	0.15130837	-0.380485992	-0.297728075	0.063283864	1.182323453	1.440795112	0.842660537	-1.071967631	0.264092895	1.488215579	0.487214741	0.114270674	0.642131671	-0.547983079	-0.417912351	-0.316738923	1.675315873	-1.314040024	0.500651281	-0.002297692	-3.432329287	-0.584579672	2.533401823	0.423354176	1.839647287	0.7613007	-0.30697597	-0.384551023	-1.362676646	0.68736699	-0.22178575	1.293917396	-1.697815879	-0.422287544	0.854944575	0.259328039	0.023334063	-0.449514243	-0.051571635	0.051219539	1.16913502	0.298396909	1.865967787	-0.801505406	0.982720952	-0.067282926	0.12925201	-0.21930153	-1.089852802	-1.046386924	-2.334836643	1.570436642	-1.45573909	0.710890285	0.849007646	0.660127287	-0.156705693	0.665576287	-1.403347113	1.546400528	0.808294193	0.794323179	0.29984627	1.745129227	1.417599221	0.080884836	1.596714569	-0.221868803	0.100137575	-2.345144618	1.152441221	0.030573817	-0.622820916	0.113934542	-1.315055121	-0.61280612	-0.291365635	-0.734034812	0.152796687	1.160904325	-1.342423204	0.558515873	0.650224971	-0.647785973	-0.277052945	-1.007694702	-0.132019325	-0.258691667	-0.445722275	0.344654413	-0.724975433	-0.908771356	-1.170407944	1.009529924	-0.74117638	-0.900667437	-0.688740519	0.245882023	-1.521293572	-0.25870645
met-173	fumarate	0.348547628	-0.978957827	-0.65987454	-0.11216528	-0.006930873	0.238410262	0.732122537	-0.372313344	0.273997781	0.736713285	1.478346221	-0.828570923	-0.75808196	-0.225811521	0.884876918	-0.346874631	1.425881179	0.588025527	-0.472922227	0.024821837	-0.790538134	0.332247711	-0.502438189	0.516193483	-2.128920079	-0.049639547	1.896638277	0.09741051	0.252964543	0.209746931	-2.04896481	0.406294385	-4.513436438	-0.142207377	-0.629810216	-0.165477318	-0.530666451	1.1080081	0.842761148	1.086315273	0.407194645	-0.314057775	0.947808145	0.686249891	0.734192268	-1.131021437	0.537304218	-0.705605425	0.383567461	-0.292869663	-0.656825836	1.66908691	-1.955667562	-0.711724473	-1.470685849	-0.396511962	0.778247367	-0.362660782	0.013179587	0.916528487	-0.770584671	0.475963803	-1.100548707	-0.670915438	-0.068614092	0.881597675	0.414913062	0.207388846	-0.193991795	0.557354654	-0.213933728	-0.8942165	-0.119088434	-1.007929669	1.498109826	0.171672113	-0.223255616	0.771203145	-0.145066789	-0.409902779	0.551779854	0.141456776	-0.603544327	-0.390525669	-0.364642259	0.975596793	0.904822908	-1.089436909	-0.347303648	1.241335091	0.731868982	-0.157065285	-0.899906457	0.119746005	0.130631695	-0.325892918	-0.616717739	-0.13139575	0.389540031	-3.092475989	1.520337679	0.880226695	2.581172809	0.342146662
met-174	gamma-aminobutyrate (GABA)	2.067996909	-0.305506526	-1.223349485	-0.846485881	0.567281604	-0.041214345	0.557663886	-1.039336756	0.095673718	0.37694618	0.668129905	-0.604743005	-0.531724329	-0.020993162	0.835392019	0.265104121	0.193866895	0.41687345	1.055191702	0.465988768	0.459634872	-0.303783271	1.202481352	-1.615083489	-0.913926681	-0.091551962	1.071641887	0.351953475	0.893758509	1.482772063	-0.175244662	0.46030464	-0.384211227	0.785244685	-0.838473616	-0.866642668	-0.330567376	0.256279655	-1.122541746	-0.293872954	-2.003867353	0.753776554	-0.335365643	-0.281153279	-0.560371361	-0.644519708	-0.144706235	-0.484156882	0.636183455	-1.213794459	1.172070123	-0.702816536	-0.586205136	0.180317824	-2.413764142	-2.081829765	0.785015964	-1.822864624	-0.062270746	0.165600693	-2.568510235	1.03186203	0.817663687	2.449623811	0.919135188	1.192731749	0.317664814	-0.0222735	1.169736717	0.493241723	0.191219528	0.020097585	-0.032770488	-1.115252996	0.528020621	-1.761222105	-0.105715921	1.025240454	0.20426172	0.080722428	0.643618181	0.104982114	0.482954789	1.911130769	0.780449666	1.151211212	0.437275266	0.75209331	-1.118219441	0.389144317	0.282121788	-1.148453629	-0.953089551	1.00582921	-0.366514823	-0.84135146	-0.377547368	-1.488801188	-0.10482085	-1.330681159	-0.438692161	-1.066926676	-1.450006049	2.259614505
met-175	gamma-glutamylglutamate	0.651218549	0.302841341	0.179344437	-0.394280573	1.479181646	0.899028342	0.610619369	-0.157599151	-0.039215285	0.205197159	-0.310979659	-0.595023091	0.17365177	-0.491284838	-0.055013355	0.365970674	1.152661441	0.394820937	-0.493725155	0.846991926	-0.722444724	1.31315897	0.587781337	0.884021548	-0.425816297	0.639129463	-1.013070364	-0.420988899	-0.343210216	0.321696083	-1.270525393	-1.97891955	-0.068224354	-0.035592796	0.357733356	-0.653848614	0.344219492	-0.89867585	1.124129178	-1.122998663	-1.440103954	-0.121916851	0.336551805	-1.121358502	-0.478421839	-0.858108215	0.80437804	-0.408234225	0.109001808	-1.317716366	-0.546907688	-1.536707395	0.866061509	-2.886714717	-0.835490207	-1.66641632	-0.199546619	-0.42842398	-1.028935956	0.888120634	-0.454593465	-0.552034522	-0.417068987	-2.593089322	-0.221988905	0.332999411	0.230775348	-1.04868235	0.71764345	-1.627169217	-0.206328441	-0.155668844	0.722859085	1.162426449	1.22952949	1.093158771	0.318445687	-0.812081986	0.008398495	0.420063249	0.395777926	1.899527784	0.322954311	-0.451972509	0.279235846	0.717358632	-0.052962768	0.05952824	-0.257199415	1.152369444	1.629313966	1.169436496	1.118661218	0.129472459	1.806601171	0.939083802	-0.562906656	0.835643958	1.168470272	0.812307681	0.911916524	1.040192657	1.099241709	0.461825147
met-176	gamma-glutamylisoleucine*	0.435210144	0.72082277	1.338883197	NA	-0.943025966	0.990293445	-0.445123958	-1.286062052	NA	NA	0.957482648	-0.38821142	-0.502916369	0.814790527	0.507075376	-0.090411196	0.744564684	0.834407832	-0.508503173	0.604454696	0.314382661	0.523151076	-0.659604953	0.86289602	0.250504635	1.139944822	0.816752665	-0.696928402	0.123254469	0.740137382	NA	-1.063026443	1.339108252	-1.02858941	0.933375601	-1.309864003	0.219088786	0.024589541	-1.074074505	-0.291317249	NA	-1.334428797	-0.348611747	-0.935284019	-0.090243813	NA	-0.739421834	-0.981337778	-0.236125163	-0.616259038	0.21303751	0.197189349	NA	-0.318626108	-3.038892857	-2.228387855	NA	-1.630509197	0.078431339	-0.611890405	NA	-1.31823869	-0.860534632	1.696325804	0.494532986	-1.460573569	0.868412306	0.66504635	-1.61427506	-0.248869707	0.123254469	-0.089637123	1.02475997	-1.728222584	-0.274693518	2.079378444	1.576494934	-0.788020646	1.069610972	0.527140551	0.262342399	1.877653452	-0.228249856	0.01212888	-0.714196361	1.106889872	1.264051237	1.395978908	-0.109660181	NA	1.901086119	-1.946604568	0.22292957	0.123254469	-1.367904955	0.390242799	-0.159487316	0.570069377	1.201680264	0.371217704	-1.402277682	1.037685684	NA	0.132172822
met-177	gamma-glutamylleucine	-0.385230543	1.088900365	1.712678631	-0.691761259	-0.431786531	0.334600502	-0.160048668	-0.225095892	-0.136826561	-0.29361796	0.570703146	-0.945003288	0.513282418	1.198564892	0.052168202	-0.978465974	0.789653714	-0.20395231	0.751936804	0.397954547	1.293173985	0.87292435	-0.223440679	0.995749518	-0.332825738	0.197371255	1.506945575	-0.003689143	-0.596668796	1.012755101	-1.63374893	-0.884991156	0.158918431	-0.582098738	0.587320764	-1.320492394	-1.009665588	0.123517389	0.07540143	0.206180728	-1.110853505	-1.620874611	-0.509398443	-0.108193109	-0.492116961	-2.562334524	-0.952982669	-1.006163483	-1.001507383	-0.14870312	-0.020322295	-1.158591369	-2.612845247	-0.622885419	-2.578977846	-1.091378075	-0.607882237	-1.856052703	-1.318135095	-0.096935825	-1.591876963	0.017760033	-0.120215848	1.532384006	1.366538917	0.052317773	1.127083813	0.894669716	-0.242616113	-0.26730762	-0.030492828	-0.235522433	1.57155292	-0.449080651	0.496052629	1.478896947	0.333661785	-0.318000344	1.187941349	1.331182004	0.712459233	2.611603835	0.520056173	0.200722584	0.480304776	1.056120304	1.091380777	1.625945637	-0.775326255	0.328904145	0.608898482	0.290779522	0.483661325	-0.050151021	-1.307493802	0.501215051	-0.635714808	0.305008289	0.447011095	0.499536657	0.65386083	0.923943498	-2.325644871	0.291878166
met-179	gamma-glutamylthreonine*	0.215378111	0.427210385	1.80186889	-0.823286307	-1.200668559	-2.207186824	-0.068952078	-0.095590224	-0.768605967	-1.747140548	0.858087388	0.352701432	0.043994991	-0.630388364	-0.81695909	-0.450491539	0.063894136	-0.377287191	-0.209661403	0.325724186	-0.551899406	2.064564826	-0.797789167	-0.012063258	-0.500775563	1.198436033	0.634176498	0.460310341	-0.07269606	1.735421643	-1.833843752	0.05114372	-0.958400663	1.000572009	-0.240600549	0.254919032	0.951547022	-2.062958841	-1.364320854	-3.032858465	1.082736922	-0.649219978	-0.507706556	-1.158404882	1.21704319	0.15999547	0.78790587	0.196515869	-0.403711356	0.491500828	-0.912747684	-0.132232052	-0.488183593	-2.234194759	-0.073329938	1.818739524	-2.492556596	-1.254343453	0.925909469	-0.342879639	-0.945477372	NA	-1.562696243	0.532267542	0.23898821	0.468827322	-0.045082199	-0.521725794	-0.125400122	-1.013405348	0.144858986	-0.291562826	0.518593398	0.071641155	2.265514749	0.753876433	-0.626133446	-0.315377556	-0.740887299	0.253360243	-0.232651362	0.608195227	0.230092237	-0.047361713	0.565134667	1.175375306	0.459632582	1.331693206	0.380379401	0.128483969	1.725645711	0.418378611	-0.417895496	-0.001938996	1.006820224	1.130263309	1.067686706	1.877698377	0.415639344	NA	-0.050372619	0.991686165	0.273350686	0.871672301
met-180	gamma-glutamylvaline	0.17604345	0.935588096	2.133950655	-0.452402522	-0.49092309	0.031371629	-0.13956243	-0.045771522	-0.37321731	-0.569096999	0.964541839	0.256862153	0.712971511	0.898313331	-0.019561607	-0.840138053	0.756374897	-0.259014078	-0.166561532	0.604731631	1.10660473	0.966314067	0.425360399	1.323657995	-0.611169777	1.139088728	0.725382141	-0.069894415	0.658552401	1.586842261	-1.798071379	-0.799340998	0.12162815	-0.061571621	1.167047543	-1.135827843	-0.212030432	0.146992661	-0.033613663	-0.455178605	-0.683961507	-0.797602106	-0.845031659	-0.643276899	-0.112997422	-1.633585088	-0.612249455	-1.361466042	-1.195081198	-0.060994487	-0.47744403	-1.28460956	-2.908103045	-1.694343281	-2.700131952	-1.513316093	-1.042431876	-2.400925944	-1.184532083	0.450857744	-2.02538711	-1.034939731	0.015351806	1.689881131	1.239556963	-0.150900974	0.561645738	0.536367204	-0.669747773	-0.894884623	0.113912582	-0.320710065	0.613227126	0.30042936	0.596832308	1.641759931	0.141907239	-0.049673183	1.054545986	0.151226743	0.333241318	1.608243049	0.477041982	0.246914044	0.586340612	1.688864938	1.239200663	1.422222472	-0.85328465	0.470647853	0.942766121	0.644150176	-0.077418627	0.31577179	-0.463845114	0.566815529	0.251707468	0.815037982	0.558295109	0.325888873	0.179437632	1.56948604	-2.253043626	0.302916432
met-183	glucarate (saccharate)	-0.719853369	-1.057066788	-0.145333465	-0.011278278	-0.270873013	1.024670649	0.487537037	0.954061509	0.777780469	-0.343992203	0.895721744	-0.841475813	-1.053224477	0.45580612	0.575919974	-1.814470494	-0.896829793	0.163098538	0.841634565	-0.34959253	-1.220687411	-0.7376748	-0.691293697	1.495851237	-0.913310112	0.261748064	0.860616093	0.433752855	0.672886023	0.216683429	-1.335014382	-0.79118063	0.204575952	0.314379052	0.393982603	1.513525139	1.821317772	0.020261944	0.66308633	-0.738600715	-0.277145205	-0.016758607	0.410260762	0.565940046	2.61691912	0.721644745	-0.595776748	1.647706051	-1.039292645	0.449664274	0.33802935	0.714338773	0.027609559	-1.303160502	3.079058695	2.331425918	-0.405052584	2.601265438	-0.170184623	0.919058854	2.478350313	-0.949230309	-0.082754558	-0.229443114	-0.854206639	-0.573261186	0.532710263	-0.985929123	-0.840547091	0.326636884	0.087669648	-0.987574536	-1.083617964	0.555837842	-1.095031682	-1.441006478	-0.554391997	0.34445033	-0.95500678	-0.498477148	0.740131527	0.830672524	-0.126094309	-0.214784747	-0.461799634	1.058240488	0.606992565	0.357559035	0.433677265	-1.503352969	0.569010315	-0.046106697	-1.256562902	-0.745151561	-0.995594259	-0.877785648	-1.084137444	-0.97233373	-1.05893479	-0.083677377	-1.195750389	-1.186174024	1.629955495	-0.16290976
met-184	gluconate	-0.938036908	-0.191372678	0.058830414	-1.658942095	0.11838243	-0.034269484	0.604118142	0.531089138	0.353160509	0.248870839	0.685936068	-1.80877372	-0.66419103	0.488308899	0.869063577	-0.930879707	0.124127847	-0.576404632	-0.650161731	0.142584146	-0.278536731	-1.659783533	1.061854338	1.40253994	-4.068784642	-0.21916739	0.832474601	0.530543845	0.900593912	1.403861507	-1.672940491	-0.261302652	-0.887009501	0.719795488	0.04424395	1.448024637	-0.220148464	0.70890836	0.942122119	0.640591691	1.84231036	-0.464816618	0.771867494	0.683043128	0.565402759	-0.4278339	1.480080941	-0.050167333	0.10923541	0.614413003	0.2559717	1.645724618	-0.238140385	0.064400854	-0.936089939	1.420097812	0.690866206	0.138973998	0.581501618	1.34400957	-0.105865823	1.080077905	-0.017942642	0.08029692	0.697662766	0.460930552	0.45344912	0.625605297	1.024599957	0.9757134	0.206887054	-0.420580234	-0.624309732	-3.783947751	0.293919163	-0.831717692	-1.154253737	0.158668253	-0.61608939	0.109075008	-0.134000074	-0.818268947	0.31297748	1.177469535	-1.425701213	0.919055734	0.13209411	-0.445196771	-0.221734174	-2.345990323	1.103457005	-0.164357669	-0.023078295	-0.283650247	-1.438490794	-1.68435017	-1.103274537	0.534658668	0.201407354	-0.529008343	-0.495745608	0.074463077	-0.757538293	0.681527839
met-185	glucosamine	-1.619392388	-1.107113905	0.038497143	1.7492109	NA	-1.220088045	NA	-0.569032679	1.228196932	1.019607572	NA	-0.863811897	0.867003017	-1.289262719	0.840979374	-0.420681896	0.304121909	-0.82801475	-0.81051	-0.475927643	0.214767672	-0.692126219	0.412632572	-0.149655471	-2.31815091	-0.089020842	NA	0.763173481	1.333104182	-0.177128543	-0.793307934	0.555644601	-0.364061742	NA	NA	0.512054495	-0.950268554	0.308614662	0.589350809	0.7745484	NA	0.279590377	0.719462879	-0.085286622	1.030491817	-0.028547743	1.953901748	-0.605645798	0.867907448	0.513650468	0.213868321	-0.124557984	-0.539996474	0.545780504	-1.117765788	NA	0.421345349	0.708784944	NA	NA	-1.662340477	0.74533155	-0.193570094	1.178990168	-0.159811612	1.880936759	0.031503994	1.612580418	2.563106372	NA	1.695844026	NA	-0.472483996	-0.894931516	3.387557275	-0.447377344	-1.634112921	-0.582751377	-0.054448921	-1.010751802	-0.713138222	-1.651558955	0.14810337	-0.029100032	-2.030044733	0.04489588	-0.308969212	-1.258246328	-0.35413308	-0.454281372	-0.10916805	-0.150730035	0.176588171	-0.305772132	-0.854782883	-1.495779302	-0.224830732	0.490264901	-0.110140991	-0.489752868	NA	0.863348107	-0.191860479	1.361302983
met-186	glucose	-0.674537588	0.071561001	0.512882415	-2.90688073	0.361662999	-0.13654405	-0.139594541	-0.197994432	0.744338779	1.016182897	0.66702321	-2.199331718	0.167671327	0.788342654	0.091411465	0.35926788	0.452197245	-0.524782638	-0.860833309	-0.305739665	1.19463378	-1.113986903	0.816037807	-0.218805125	-2.04265574	-0.12428121	1.226413924	0.640119989	1.201260196	1.066010629	-0.136820337	0.13910511	-0.970585081	0.48829715	0.119522401	0.906424414	-2.195283106	-0.985464188	0.831900664	0.9984054	0.484295819	-0.305214657	0.360012664	0.383453026	0.377993326	0.402593143	0.657890373	-0.591222707	0.879910003	-0.223191485	0.221369554	0.230876434	-1.703609917	-0.10591487	-3.041289173	1.086051517	-1.691258527	0.738228275	1.003572869	0.759727407	-0.066981516	0.699866959	-0.644651103	0.979292224	0.741764473	0.733841599	0.202527369	1.207067478	1.333615993	0.63426903	1.594350402	0.286650664	-0.271011111	-2.460562475	0.80926686	0.301006295	-1.109421917	0.594677856	-0.287460821	0.132706384	0.244536455	-0.338147219	0.752590789	1.162773479	-0.70000731	1.065758631	1.027199015	0.067128462	-0.231661789	-2.073647322	0.168955017	-0.82737748	0.256481168	0.684753493	-1.579760814	-1.561626577	-0.522673385	1.099065369	-0.846006395	0.199860833	-0.430787678	0.465457537	-2.68869096	-0.140957288
met-187	glucuronate	1.459726803	1.572191596	1.26804687	1.073309651	-0.533430465	-1.253245314	0.841559138	1.103204084	1.087883476	1.183090667	0.827785747	1.031073092	0.707148545	-2.029345249	0.840651466	0.418495035	0.16708355	-2.583400594	-0.330785818	0.015447974	1.212432231	0.669193052	0.330588514	0.568059034	-1.313029837	-0.5010007	0.044442584	-0.100617548	0.824962988	-1.11949915	0.951495415	-0.252096293	-0.0205386	-1.227884167	0.215647312	0.787967515	-0.182598611	2.568089442	-0.079713936	-0.013394071	-0.204253782	-0.125581431	0.223438663	-0.048876287	2.686852336	1.001580638	0.057228047	-0.950040471	0.744248453	0.588829431	-0.250222108	0.987433561	-0.073208593	-2.354696679	-1.785017749	NA	-1.312224966	0.840923416	-2.220080367	-0.155434376	0.313767214	-1.966477262	-0.894779259	-0.253286758	-0.573862421	-0.54437061	0.51588675	0.152985914	-0.136771976	-1.871936315	-1.413611691	-0.282422131	-1.156951736	0.067391245	0.475790623	-1.00254713	-0.620547684	0.096717855	-0.546461135	0.399248161	0.01483653	0.928328049	-1.039795839	-0.982269804	-0.867046525	0.332777541	-0.178479975	-0.914224899	-0.253028973	1.18517508	1.16336683	0.510472826	0.519268503	0.434324341	-0.050365894	-1.18151383	-1.427365068	0.640840885	-0.221583218	0.725945105	0.4294844	1.002753793	1.428184187	-1.094653639
met-188	glutamate	-1.27770277	-2.489359902	-0.231369358	0.531102444	-0.706473114	0.163979131	-1.350772288	-2.204442553	-0.756572411	-1.270579474	0.136275074	0.454072276	-1.149744946	-0.984977753	0.574277385	-1.058063748	1.099466017	0.270006656	0.604417206	0.551769492	-0.924647192	1.975764466	1.026019473	-0.369167627	-1.297841324	-0.142989135	-1.744819269	-0.427093012	0.756421113	0.77228905	-1.428312462	0.456899292	-1.976783688	1.446685397	-1.065181371	-0.532699985	-0.347954554	1.201446466	0.340036999	-0.31902988	0.69231832	-0.439599583	-0.223683956	0.70286335	-0.074985327	-1.735022626	2.295242463	-0.095429885	1.349195018	0.099486384	1.550552584	0.205592778	1.236505015	1.003344321	-0.217841851	-0.696612539	1.876558852	-0.983498376	-0.101758445	0.271328188	-0.664478974	0.26653963	0.604859435	-0.011783674	-0.120825503	1.380360663	1.177000982	0.215824544	1.505319364	-0.372737683	-0.684617629	0.002476597	-0.854710559	0.160052788	3.773993236	-0.929669478	-0.711850767	0.054251699	1.112115763	0.204526951	1.172379004	0.704789661	0.400856653	0.10900515	0.755895346	-0.602926071	0.106660043	0.810913267	-0.671927173	0.481962938	-0.135012826	0.834730803	-0.612187613	-1.497741464	0.135705497	0.387211372	-0.918268638	-1.098287144	0.161698898	0.085041527	-0.551576554	-0.472548213	0.002841207	-0.092062383
met-190	glutamine	0.846049166	-1.459841411	-0.290502541	-1.397550862	1.196761488	-0.181019202	0.159754457	-1.362348775	0.559443117	0.269308778	-0.259892845	-0.561092438	0.638866165	0.251657937	1.586537852	0.494735788	0.237508468	-1.430498749	-0.676049377	-0.931061818	0.342100944	-0.609906762	-0.363703897	0.837905739	-1.630177177	0.199570453	-0.23106522	0.472775224	0.397366613	0.779339573	0.147331617	1.101119029	-0.408731986	-1.70515053	-0.90434496	-0.282520413	0.241945923	1.348452165	-0.694438027	-0.53160682	-0.426269355	0.265766507	0.334287548	1.737004722	1.88146255	-0.444526437	-1.157811929	-1.444152851	1.220706061	-0.053669611	0.420943858	-1.103838363	0.895263793	-2.844953614	-1.638419727	1.14822147	-0.870782491	0.985482825	0.874912816	-1.152600835	-1.695228799	1.094951629	0.116857717	1.372321839	0.653101492	-0.193863542	0.203487708	1.206166299	-1.678317246	-0.628999952	0.750882486	0.550319267	-1.063530118	-2.005854259	2.089658749	-0.692114564	0.89788064	0.703514919	1.090527015	1.195260838	0.398583688	1.146622845	-0.395861794	1.236335333	0.192577896	0.750687452	1.109189897	-0.287628208	0.121744462	-0.471524359	0.036097646	0.790725915	0.175614506	-0.952589453	-1.575360065	-0.108118381	-1.685245281	-0.542594519	0.523966087	1.719768263	0.307620962	0.374045656	-1.294661572	-1.085066485
met-191	glutarate (pentanedioate)	0.771276983	0.33203308	0.193809971	2.955644286	-0.739875409	-0.841132354	-1.141035436	-0.547748447	-0.277270608	-0.035271365	-0.170193603	1.552704806	-1.262264315	-0.013354481	1.347869156	-0.163126034	-0.825967097	0.422669955	0.472381332	-0.078461889	-0.879339984	-0.212143368	-0.818239963	-0.674824634	0.43306848	-0.182106435	0.189466413	1.037761068	-0.453531425	-0.430872809	-0.377128188	0.314165406	-0.248885046	0.011273054	-0.692069171	0.163335224	0.602742142	NA	-0.156673729	0.231261764	-0.318393531	-0.6066393	0.534421746	-0.371195156	1.847496032	-0.163126034	-0.211506053	-0.141273012	-0.90224267	-0.470676408	-0.02315368	2.10549427	5.232126135	NA	NA	0.007140493	-0.315095629	-0.019287241	-0.121933401	0.53616194	2.121797836	-0.968218476	-0.444243714	NA	-0.703809913	-1.183139733	-0.412409931	-0.23657851	-0.637201599	NA	0.034836596	-0.805567096	-0.013610961	0.644313978	2.39639685	-0.971238893	-0.114744076	-0.346030944	-0.900383681	0.233964954	-0.178948672	0.512884863	0.101982152	-0.969503068	-0.009158058	-0.650313945	-0.358262865	-0.124798959	-0.104994232	0.358713117	-0.438294527	-0.12802515	-1.44830337	-0.578366053	-0.369754606	-0.038831938	0.717244881	-1.087523864	-0.862946531	-0.128218813	-0.935488584	-0.808022163	3.319455071	0.502021939
met-192	glutaroyl carnitine	0.572674485	-1.217207995	0.280302979	0.018743918	-0.010612783	-1.139228246	0.13666138	-0.311473056	-0.219368207	-0.268007033	-0.129478944	-0.085394436	-1.034449652	-0.433818219	-0.225639743	-0.380417452	-0.169599017	0.969723648	0.392382124	-0.377099704	-0.576287259	1.912464617	0.089784231	-0.731676055	-0.308173073	0.561432032	1.631805401	-0.681100969	0.558215133	-0.404092644	0.775713418	0.38840143	0.159652993	-0.480553472	-0.45869571	-0.347932624	0.376145041	-1.100155137	-0.910423141	0.022808594	-1.157551472	0.650776432	-0.157748346	-1.209835031	-0.264317474	-0.600992663	-0.518930521	-0.622860389	0.941445372	-0.195189179	0.572486665	0.258949814	5.902203175	-0.156507348	0.601325217	0.514477449	0.896651974	-0.609135883	0.21193722	-0.214864995	-0.996421002	-0.903594621	0.08595464	0.086006662	0.48607848	0.94794797	0.088575817	-0.706315345	0.31879514	0.329235183	-0.628791406	0.392544485	0.246818568	0.3494301	2.016982268	0.231808436	-1.377602875	0.446615026	0.470645562	-0.509340486	-0.809411701	0.933185573	0.485388604	-1.506422088	-0.429250427	0.595027656	-1.43373571	0.791886062	-0.841331514	0.584056833	0.345085436	-3.042212424	0.34958	-0.882215452	1.097540847	-0.321212677	0.38630989	1.141908458	-2.053832154	0.84420982	-0.92124955	0.173006195	1.834431052	0.719447186
met-193	"glutathione, oxidized (GSSG)"	0.764947291	-0.222898433	0.198818673	-0.323020253	0.094877532	0.569726444	-0.045199394	0.211957442	0.644574873	0.001623501	-0.103770522	0.544139606	0.375124523	0.185764661	-0.137754384	0.233957248	1.531440425	0.186712152	-0.163150613	0.478809923	-0.465979151	1.701854759	0.013090639	0.304430057	-0.206393842	0.144474957	2.656347077	-0.31540343	1.103732955	1.136670973	-0.56129557	0.123831919	-0.606002287	0.253770589	0.034729345	-1.691488879	-0.767015157	1.122153196	-0.647564599	1.432798274	-0.893249171	-0.306354214	-0.114111685	0.314282607	-1.182047632	-0.665272453	0.073268751	-1.733832744	-0.078635138	-1.188743489	0.135667304	-0.941935008	-2.009812411	0.306530095	-3.622540756	-1.183877245	0.305233769	-3.705154599	-0.828687962	0.776293577	-1.803910971	-0.016016291	-0.292376294	1.133093348	1.283760093	0.810590571	-0.467320527	0.860934795	1.075309628	0.3045001	0.435089435	-0.147556825	0.649036305	-1.399281623	1.948505829	0.207118943	0.594749997	0.813535332	0.004480667	-1.487453919	0.000800364	-0.812998747	0.730598386	0.6822176	0.267144571	0.243046773	-0.083509257	-1.140755216	-2.024190491	1.650821619	0.953570036	0.489455922	0.677093049	-0.060646706	0.009140258	0.564287849	-0.198390238	0.943246505	0.655904073	0.082017635	0.081443879	-0.477501118	-1.921717691	0.340725806
met-194	"glutathione, reduced (GSH)"	0.679292211	-1.295701309	-1.380957783	1.434204347	0.021535134	-1.313563691	-0.897303453	-0.579487062	0.742123875	-0.134718769	1.224635808	-1.280656726	-0.541092506	-1.152379504	0.229289002	0.696251783	2.848102083	-1.445619384	-0.934375752	-0.435415363	0.73729553	-0.877839371	-0.522925612	NA	-0.152201379	0.556954419	0.673776692	0.496421652	-0.405436072	0.11569855	-0.401240261	-0.257736523	-1.547221247	-0.442257168	-0.958130163	1.514505511	-1.09041931	1.312301006	-1.566085558	0.774005526	0.024371687	0.434399435	0.920434186	0.440713731	1.751350591	0.886888283	0.651697355	0.047977553	-0.616858655	1.090005626	-0.770244732	1.296718184	0.415266207	0.831801837	-0.254785656	-0.848161194	0.069825876	0.497108706	0.004443087	-0.177953524	-0.713468426	0.606436836	0.535625661	NA	0.765966021	0.41602916	0.060761984	0.401393008	-0.035794547	0.893175207	-1.559226862	-1.870970159	-0.21752807	-0.409491579	2.019017354	-0.345012504	0.582780187	-0.670287721	-0.070813058	-1.003337762	0.064328467	-0.759292817	-2.162315926	-0.172051949	-0.186849105	1.145827235	-0.25826374	-0.819424188	0.893879776	0.221130676	1.226007564	-0.456496614	0.099264532	0.489383232	-1.438767346	-1.62318436	-1.158226599	-1.060899873	-0.910136372	-0.630852513	0.360254489	3.506336799	1.124251231	0.462708515
met-195	glycerate	3.349536566	-0.274914049	0.229211689	-2.034605663	-0.317398793	-0.248953846	-0.742606247	0.912232415	-0.541775479	0.660529869	-0.746869431	-0.648784364	-0.89971322	-0.486015607	-1.153749566	-1.927329471	-1.126591138	-1.423698365	-0.579604439	0.581491649	-0.129825362	0.053990728	-1.020068459	-0.301587539	0.063328345	-0.40431494	1.70005417	0.345969033	-0.799795494	-0.621550066	0.343747559	-1.522290234	0.202069265	-0.674763686	-0.741271441	-0.044700783	0.053880543	-0.560573834	0.832392804	-0.371273385	0.656724366	-0.312998563	0.402361654	-1.261416053	0.407128142	-0.03090049	0.074280933	0.152031308	-0.287492821	-0.320609692	-0.418921817	1.211825686	-0.676075537	1.027069837	0.176781493	0.163404407	0.498206743	0.188871682	0.387000857	0.233269862	0.131623629	0.037377319	-1.638753405	0.28223455	-0.273351894	0.735930015	-0.019932502	-0.61473907	-0.340741724	-0.003042781	-0.013945681	0.065090938	0.48578548	-0.432330849	-0.788682928	-0.009104669	2.046617379	0.00058879	-0.394896184	-0.455505535	0.155593344	0.263212631	0.377725894	0.803078947	-0.916278225	0.503553275	-0.001150992	0.339916081	0.650762055	-0.733605748	0.428899981	-0.598879766	0.169687042	3.258808612	-0.365486313	-0.66044427	0.376482372	5.062294913	-0.536115176	0.106352494	-0.65218178	-1.574810182	0.248428127	1.26258906
met-196	glycerol	-0.651358556	0.073559032	-0.277316647	-0.540106303	0.062776024	-0.58605938	1.212642359	0.984660606	-0.648523017	-0.423636688	-1.581278879	0.296167541	0.5269552	0.48121611	-1.052261541	0.270319871	0.49476244	0.101022845	1.276439891	0.048769609	0.275868606	0.459383391	0.984109763	0.062505872	0.101554816	-0.958973043	-2.534267704	0.254042453	0.746036399	0.528838887	0.244442284	1.353740713	-0.832109872	1.16891723	0.412969145	0.39436707	-0.126410826	0.195336847	0.468050097	-0.4360126	0.062601702	0.525048598	0.091975379	-0.471889852	-0.774184466	0.468720489	-0.814441448	-0.312104972	0.940814341	0.038540299	1.355591947	-1.26803031	0.013595113	-0.263539339	-0.155268691	0.969323448	0.26887997	-1.106678571	-0.128234823	-0.213904205	0.241460196	-0.61158867	-1.160679425	-0.164548366	-0.317954316	-0.165656638	0.214440088	-0.183741447	-0.796622827	-0.876463233	0.011468557	0.027936014	-0.548517942	0.111610565	-3.037698693	-0.078146003	-0.323692871	0.628845613	1.19777598	2.335681423	0.890282674	2.010180118	1.022244869	1.18620762	2.052039852	0.987568369	1.281287442	3.675727339	-0.481163864	-1.543704595	-1.670610269	0.644918342	-2.060859249	-1.368169331	-0.113965467	0.221222361	-0.344065669	0.196857924	-0.123194355	0.277288895	-0.615927707	-1.764497114	-0.457949812	0.112140514
met-197	glycerol 2-phosphate	0.019563905	-0.833233151	1.375788818	-0.290867434	-0.189437638	-0.584112172	-0.828065834	-0.163862755	0.822802301	-0.783333944	-0.058292899	-2.499464724	-0.763923926	-0.877471363	-0.985393181	-1.65472062	-1.422164418	-1.221618413	-0.560952491	0.316672239	0.355986506	-0.089803188	0.180193586	-1.963698625	-2.300008344	-0.530113138	-0.491818025	0.601391991	0.810149392	1.631674124	-0.662300253	-0.060714159	-0.496119643	0.218921275	0.283664044	0.300046853	0.663088979	-0.497428997	-0.451016056	-0.057885038	1.641893066	0.117839309	0.859912993	0.457051447	1.139037836	-0.448953431	1.895641695	-0.137179877	0.985136065	-0.226893693	2.303277797	0.2659395	-0.099985554	0.828089655	-2.75029733	0.417624026	0.707451705	-0.84628303	1.022799107	0.729786692	-1.176375031	-0.288850079	-0.967634256	0.04103898	0.460775721	2.174684069	1.099584923	2.13216247	1.754193206	-1.045714081	0.45592076	0.467193776	1.086646294	-0.150086102	1.984961555	-0.142955103	0.205716445	0.762024688	-0.537969176	0.656121317	0.279160607	0.816509516	0.594345154	0.176451491	-0.696369884	0.538616372	0.049253543	0.858581624	-1.071207946	-2.573032941	-0.928154911	-1.073336747	0.034125387	-0.84671377	0.617646073	0.02650303	-0.666262739	-0.23959586	0.048890835	1.12531462	-0.655031967	-0.931733384	-0.634145206	0.869151961
met-198	glycerol 3-phosphate (G3P)	1.365860613	-0.71616203	1.057178942	-0.997353873	1.018219862	-0.78027886	1.198935856	-0.628486695	-1.035110184	-1.917075232	-1.616222996	-1.261689639	0.061900002	1.073961273	-1.787878319	0.609794603	-0.36035714	-0.009494558	0.855677637	0.420684794	0.260910375	0.523053334	0.502571181	-0.00308226	0.868503414	-1.402928108	-0.874169949	1.15007122	1.27555618	0.768012718	-0.285529566	0.384544764	0.566272946	1.58938568	1.3198539	-1.272548845	0.118856565	-0.11837509	-0.063233024	-1.466780739	0.428769937	1.649559282	0.082314431	-0.039891217	-0.776794376	-0.971762584	-0.260019961	-1.386001403	1.608339309	-1.752098993	1.722718911	-1.280825664	-0.325782404	-1.044861226	0.439829374	-1.102278894	0.513758021	-0.190200771	-0.592627857	1.499755444	0.829140961	-1.209816984	-1.794528554	1.022244213	-0.025741484	-0.190375275	1.388835613	-0.133235546	0.543719755	-1.449889556	0.996206892	-0.893764189	-0.831113769	1.685902193	-0.671717205	-0.584745151	0.799805682	1.048952417	0.001451215	1.814332536	0.978918417	0.968398594	1.005784547	0.009862421	1.126632441	-0.44638675	0.288140284	1.331505548	-1.269925494	-1.300956889	-1.528453791	-0.585379353	-1.132783442	0.1683594	1.466792707	-0.135246701	-0.267965322	1.572470151	-0.814347601	0.263343782	-0.068077345	-0.976624601	-0.321593736	-0.775484409
met-199	glycerophosphorylcholine (GPC)	0.968948405	-0.129085827	0.647633542	-3.123900623	0.455428062	-0.442331231	0.458674232	0.224380583	-0.737766804	-0.165821427	-0.702564435	-0.798655539	0.243231486	-0.014445124	-1.663824134	0.0633346	-0.270390202	0.853411353	-0.036346236	0.19768137	1.485667277	-0.070507919	0.907590632	0.290429278	-1.498649807	-0.628362455	0.107443408	0.162947038	0.30624894	1.107311388	-0.33163018	0.080117629	-0.853778752	0.704390801	1.71133798	-0.617200127	-0.185377788	-0.574154934	0.133603707	-0.041323493	-0.276689148	-0.14986386	0.00046607	-0.425589996	-3.786573706	-0.137688302	-1.145073629	0.135563259	0.182141427	-0.968059202	-0.394368203	-1.062314682	-0.305757041	0.146142815	-0.630281209	1.248158265	0.019062906	-0.970113677	0.486713624	-0.584910968	-0.596203631	0.476597739	0.092928977	-0.160272172	-0.637556602	0.119241395	0.49849688	1.557551894	0.594817151	-1.790515468	0.954617737	0.242403699	0.081556484	-2.223250836	-2.01912535	0.506986791	1.732715789	0.710778641	0.099721637	1.938204293	0.249636946	0.816645376	1.285739534	1.739411481	0.495390257	0.903731529	2.20858696	2.438692055	-0.409836167	-1.453184567	-1.1386255	0.976157813	-0.407867393	-0.576105669	0.744455608	0.542293346	0.049537516	0.213889018	0.141938932	-0.043682771	0.084426776	-1.487587401	-0.958140651	1.075577164
met-200	glycine	-0.799732523	-0.96808009	-0.994292899	0.773685942	0.527644198	-0.822198644	-0.390466622	0.402714984	1.427371334	0.470522366	2.582922968	0.360268269	0.599561748	-1.805195361	1.399106844	-1.278466258	1.288837748	-0.338263524	1.57330001	0.660406508	-1.079801936	0.828411654	-0.482098701	-0.056636622	-2.216715982	0.452690078	0.068829889	-0.128354115	-0.373390338	1.482761111	-0.94772002	0.745623431	-1.650068869	0.556967635	-0.737242399	-0.162471297	-0.213836057	1.442290356	-0.441754672	0.602000603	1.436202845	-0.120585865	-0.225712094	1.062729065	0.0377828	-1.253134629	0.96273	-1.080271904	-0.204801207	1.284126698	1.638917058	1.01837343	-0.141797899	-0.475516736	0.66659493	-0.111504532	2.385177002	-1.690936122	-0.390453531	-0.343070234	-0.834779226	0.006487813	-2.258916188	-1.577238042	-0.706629277	1.695377742	0.447494374	0.442205345	0.200045732	-0.472931598	0.099776047	-0.616603454	-0.077264437	-2.234420078	0.819791032	-0.839699449	-0.221608959	-0.2762904	0.016559494	0.679786452	1.38050386	0.726918621	0.646952876	-0.124502776	0.587785499	0.726045108	1.436546956	0.594719722	-0.903826186	-0.810757074	-0.319439759	-0.686420366	-0.335983652	-1.080189767	-0.38220559	-0.280070705	-1.100447126	-0.940868698	1.241334769	-0.469212437	1.413892948	-1.546370465	0.601808895	-0.320108729
met-202	glycylglycine	-0.245123558	-0.455716687	-1.263567765	1.406398925	0.016687971	-1.172381069	1.24234356	-0.804686138	1.111290026	-0.873851482	1.389331561	-0.294980228	-0.350641161	-0.868782323	2.117703845	NA	1.686902429	0.114680855	1.166453581	0.383436912	-1.142264051	1.443230091	0.348493459	0.179726537	-1.795888423	-0.098424577	0.139506857	-0.144717665	-0.108687129	1.22964426	-1.631979248	0.101251016	NA	1.145854362	-0.577209203	0.179942735	0.067253741	-1.279100555	0.275375672	0.553291793	0.762615944	0.077693966	-0.038610359	1.467269363	0.222666374	-2.105520454	-2.105358603	-0.657387348	0.298842138	0.217759421	0.870837706	1.05093844	-0.490782951	-0.904947731	-1.550768074	-0.187723874	0.162870242	-1.835157651	-0.591008138	-0.813393094	-0.870884257	-1.188444384	-1.574011413	0.704878055	0.096152876	1.402499671	0.138883505	-0.302704152	0.611152845	0.248796188	NA	-0.40614494	0.196258647	-2.25425952	1.761367971	-0.325863823	0.628510452	0.326072521	-0.156128696	-0.000531882	1.128461634	1.159865787	0.157207563	-0.628947671	0.691606426	1.320189682	1.617340576	1.156850867	-0.673647403	-1.941620254	0.87457374	-0.441171103	-0.003353978	-1.696223822	-1.226166752	0.390184309	0.420063006	-1.20524108	0.870322675	-0.033610877	0.996595736	NA	-0.977121969	1.337374078
met-203	glycylisoleucine	0.111676985	0.09016972	NA	NA	-0.222961909	-0.57245124	1.384265633	-2.037252032	-0.390882042	-0.629204967	0.277846919	NA	-0.505836322	0.179225618	1.278836156	0.84891655	0.850856977	-0.830190196	1.24248239	0.304594638	-1.481492178	NA	0.775635652	-1.199334357	NA	-0.195426997	0.590399431	-0.947578125	0.898867782	0.99821581	NA	1.109147476	NA	1.426083901	-0.064572862	-1.055480159	0.201942603	-0.76803657	-1.931455758	0.726189207	-0.474176155	-1.748340829	-0.590451324	-0.495263524	-0.109313891	-1.009792598	0.849546335	-1.693974665	0.977458262	-0.580531769	-0.431503699	-0.410861057	-0.427293627	-1.021432925	-0.018061132	-0.563310332	-0.570375211	NA	-0.312086896	-0.408421567	-1.118953573	NA	0.681529488	-1.692409622	0.185732699	0.157248778	0.11137428	0.015763633	0.351141528	0.157248778	1.186918793	NA	0.535562418	NA	2.793654778	0.844203228	0.462436301	0.868716893	-1.236873635	1.935057466	1.426513273	1.369486077	0.709415838	0.881337223	0.584618211	0.696519139	2.02645327	1.177282747	-0.807703427	-0.709491616	0.157248778	-2.180955849	NA	NA	-1.694438203	-0.534651541	1.276507199	0.167978197	-1.200108441	-1.050284529	1.180507168	-1.161668089	0.359695394	-0.588071364
met-204	glycylleucine	0.004763593	-0.052770932	-1.235690085	-0.880297956	0.490824867	0.037915919	0.558977387	-0.88355792	-0.196024227	0.273624384	0.47886215	-0.912101812	0.090097741	0.104061868	0.827140543	0.376606619	1.214954452	0.51031987	1.4462904	0.699400042	-1.208259907	0.338759861	1.149717385	-0.8337733	-1.7117195	0.220065664	1.3481394	-0.128532375	1.096555084	1.681657077	-1.291486727	1.191158358	-1.618824856	1.85211253	0.380399143	-0.734026046	-0.457884081	-0.422383993	-0.957252848	0.883928328	-0.436596312	-0.76486857	-0.587680226	-0.717445121	-0.392080925	-1.384061802	0.552097346	-1.178208629	0.828014763	-1.00605522	0.385928716	-0.100918268	0.023775914	-1.268555089	-0.759826809	0.280422866	-0.363395156	-0.575124173	0.072269042	-0.166444722	-0.360889508	-1.199797269	0.414385093	0.03994153	0.236021721	0.465687885	0.056841313	0.321345662	0.777895392	-0.117172744	0.90383298	-1.640295182	0.628164529	-2.204114088	1.126727178	0.529549759	0.30906055	0.917802899	-0.533483293	1.823176349	1.465779651	1.265624846	0.854640674	1.112143219	1.290960559	1.542798402	2.269197278	1.791096087	-1.001323823	-1.76130259	-0.025511441	-1.039540917	-2.450769166	-1.409915628	-1.40965417	0.285048315	1.344847518	-0.231814535	-0.057350145	-2.430286814	0.616675927	-0.359146116	-0.091857904	-0.554413301
met-205	glycylproline	0.377890088	-1.563010902	-2.038242569	0.860946454	0.455442426	-1.310992435	-0.032320686	-0.870507449	0.922071391	0.435661771	1.414831454	-2.37025794	-1.667399379	-0.985715666	1.461449574	-0.180491689	0.85069948	-0.710320148	-0.392642777	-1.255635392	0.4894498	-0.124096818	-0.368396415	-1.510333097	-1.454313645	0.287388242	1.894775429	0.170943082	0.18109064	1.047746839	-1.444613329	0.09044838	-0.591022743	0.522592856	-0.475634263	0.871689966	-1.092863277	1.406696038	-0.795163608	0.123330307	1.242847917	-0.099979228	0.462947243	0.184541745	1.493329009	-0.425396187	0.780886359	-0.171366179	-1.056207777	0.866588193	-0.111694153	0.394246941	-0.241776323	-0.054418197	-0.419846469	0.293354171	0.734180767	0.311523461	0.143295682	0.027340029	-0.23273805	0.976408156	0.670721777	1.110319722	1.394657098	1.230648885	0.471880699	0.369592325	0.62449765	0.383211464	-0.070186137	-0.724817658	0.571920253	-1.929679131	3.366053673	-0.389382339	-0.135769614	-0.647049891	-0.634824863	0.067023262	0.585878656	-0.342653435	0.039803229	0.495148033	-0.974900541	-0.008754586	1.177324116	-0.715002427	0.091982755	-0.290185018	0.799358664	-2.570665493	-0.4713385	1.133412022	-1.483729663	-1.589802844	0.059316606	-0.40685908	0.611602741	-1.940967264	-0.180794649	-1.14773546	1.079139792	1.217135298
met-206	glycylvaline	-0.223704746	0.165880021	-1.147459246	-1.353306358	-0.174497884	-0.60598695	0.263075215	-0.792376513	-0.18374911	0.135978685	0.328409773	-1.868362279	0.269105835	0.108776956	0.734444342	-0.707970871	0.985216576	1.415410073	1.379230743	0.863838017	-0.385764373	0.341523309	0.512387944	-0.415779024	-0.795753346	0.105362925	0.978183999	-0.266527799	1.165559666	1.145171398	-2.013635709	0.519354919	-2.232156766	1.714077669	-0.600374537	-1.618923273	-0.989466071	0.664854989	-1.289429587	0.497705073	-0.861591488	-1.590675133	-0.856040332	0.081906458	0.220030503	-0.522103944	0.450147687	-1.609413471	0.526003813	-0.249649108	0.642179055	0.158372264	-0.082024966	-0.61469205	-0.442394203	-0.07629527	0.291729142	-0.127282095	0.189451699	0.053464176	-0.438908053	-0.030335113	1.577867478	-0.433457665	0.29232222	1.557584708	0.367064423	0.38251597	1.276160424	-0.355278979	0.623218684	-0.719802138	0.645056027	-1.228428227	2.657330958	0.341889027	0.620006952	0.17404899	-0.996023729	1.152475338	1.283820444	0.812202626	0.341799235	1.091657581	0.71113413	0.899570403	1.956521351	1.055004275	0.058834324	-1.855336907	0.215855156	-3.004799433	-2.592408852	-0.815286643	-1.778908392	-0.510560266	0.911310747	-0.209298189	-0.152823698	NA	0.125755073	0.380842121	0.074842096	0.053710113
met-207	guanosine	-2.221157338	0.304335328	-0.466841266	1.04738383	-1.258722534	-0.512311381	NA	-0.071950006	0.080122563	0.296514453	1.151107465	-0.084878818	-0.684267854	-2.025018768	1.593130922	NA	1.509722936	-0.460957005	-0.615937269	0.102861936	0.685801538	1.015173473	NA	-0.244578469	-2.676899856	0.782553031	1.096013319	0.199154705	-0.862830559	-0.129086463	0.740347172	0.184194902	NA	0.894655706	NA	-0.129086463	1.010037929	2.218664953	-0.668453089	0.977112573	1.06818305	0.419658539	-0.253179637	-0.255132823	0.916985178	-0.665588207	0.32637114	-0.482834311	-0.183603575	1.229157549	-1.539966336	0.293374599	-0.536938526	1.35281472	-0.995750814	0.35496039	0.283570141	0.734058465	0.531553685	-1.707215474	-0.129086463	-0.841534111	0.438435042	0.535758114	0.078851953	-1.228760392	NA	-0.425127546	0.230171938	-0.285862683	-0.911623778	-0.139879196	0.558085274	-2.028371542	1.60239805	-0.038055296	-0.995337256	-0.431619901	-1.149278415	-0.091011783	-0.25836475	-0.228126882	-0.46595898	-0.588198185	-1.430886768	-1.204630303	0.400704984	-0.192846733	0.615723524	1.464523575	1.294178028	-0.304579533	-0.003113412	-0.248693243	0.447657308	-0.685851634	NA	-1.892195726	-0.84220226	-0.189380216	-0.469555952	1.6717206	0.753355874	0.435724431
met-208	"gulono-1,4-lactone"	-0.321760585	-0.557374554	-1.264712584	-0.361294449	-0.048545425	-0.839168772	-0.869069916	-0.408123927	0.71254597	-0.447521776	0.203297931	-0.169239917	-0.827308949	-1.228312122	-0.568522326	-1.673720624	-0.209055646	-0.006540725	0.117640113	0.636163101	-0.93731355	-0.166673357	-0.595353127	-0.432696023	-0.051464062	0.030462376	-0.354202466	1.058796486	-0.142422121	-0.010453409	-0.808682815	-0.370464033	-0.381805865	-0.157734076	-0.307890177	2.818744009	0.504034594	0.128328631	-0.196159667	0.179883878	0.809896864	0.859785764	1.216760914	-0.476545381	2.361770024	1.400411722	0.27958667	1.174889882	-0.701700973	2.162139524	0.010359066	2.540369477	-0.982833723	-1.901538852	2.538744648	1.857197832	-0.650121106	3.229704659	0.990752885	0.263027907	2.104349902	-0.805018841	-1.242471637	-0.395644608	-0.18513116	-0.231820349	-0.57985343	-0.39198381	-1.082845628	-0.798978261	-1.062305246	-0.597299424	-0.278319194	-0.171411372	-1.468924457	-1.362880027	-0.506508585	-0.095310577	-0.464797527	0.159679448	0.035300784	0.322001072	0.596443546	-0.1231769	0.332095917	0.422747235	0.225286777	-0.360601948	1.619013103	-0.077159455	-0.709503294	-0.517306393	-0.941256751	-0.327895637	0.21850912	-0.227390764	-0.162256168	-0.739631395	-0.78613575	-0.235475263	0.343762618	-0.407429483	2.908789675	0.247513185
met-210	hexadecanedioate	0.765637236	1.20420173	0.083687364	1.4023844	-0.814236164	-0.062259862	-0.091281952	0.260708851	1.211261934	2.062247724	1.129835454	-0.030456136	-0.45081227	-0.332422464	1.556581539	0.751720753	0.525424453	-0.999535402	0.362121704	-0.237594923	0.193356346	-0.051590008	-0.812234986	-0.34512758	2.17658567	-1.055853923	-0.823823905	1.137148035	-0.510238226	0.843144267	-1.997218464	0.468906157	1.229889693	0.085805351	-0.296239412	-0.554751257	-0.583961462	1.075572495	0.172984057	-1.361091932	-0.752472619	-0.633542691	-0.148975442	-0.231896188	1.297817778	1.096457062	1.195685717	0.191815914	0.019431649	-1.145817457	0.75839877	0.954724156	0.641117953	-0.431064917	0.012699755	-0.937957964	-0.755915655	0.851799103	-1.406952367	1.129055477	2.167504841	-1.096546109	-0.711124047	-0.751439272	0.364642378	-0.742484481	0.182322615	0.013597883	-1.014015255	-0.32320785	-0.17716874	-1.714523694	0.767735357	0.36230082	-0.185195276	-0.548263918	-0.071280448	-0.199040198	0.080299288	2.359697861	1.515250303	1.445970929	0.307247671	0.962060942	0.349604159	0.13852187	1.622324488	0.341509837	-0.902836715	-1.669910613	0.121841587	-1.327848528	-2.261842714	1.585887859	-1.704837984	-0.431832183	0.230163354	-1.14932176	-1.433779566	-1.95390869	-0.533973388	-1.02662508	-0.84692207	0.247485555
met-211	hexanoylglycine	-1.186938942	1.413255481	-1.008337687	-0.119630505	0.316285866	-0.287916528	0.310727826	1.821151733	1.753822479	1.726977164	0.869844604	0.128951351	0.365667861	-0.463908829	1.138907832	0.010435081	1.185784361	0.311881512	1.366554533	0.343861277	-0.782048339	0.563129027	-0.243098596	-0.01956061	1.709667401	0.359645245	-0.68581991	0.491820969	-0.705490427	-0.01644077	0.585342671	1.589333864	1.509637339	-0.251726942	-1.117546004	0.791748007	-0.327508485	2.034546023	-3.921323449	0.033359142	-0.323148685	0.064301493	-0.566128533	-0.684196613	0.171053737	0.961140847	0.554605263	-1.150566291	-1.065151882	0.420644489	0.739381317	0.038490898	-1.783368343	-1.165296462	0.102442877	0.311934543	0.114907865	0.298035686	-0.238667669	-0.545843315	0.705969236	-1.035793541	-0.078955115	1.625728311	1.120130265	0.527618708	0.315988069	0.982161082	0.517947849	-1.679484835	0.143569139	-0.15206613	0.53860734	0.328952665	-0.952642592	-1.932303771	-0.408843166	-0.203015107	-0.347733413	0.889028706	0.061050515	0.898461719	1.349036621	-1.377394598	0.494503718	0.625951342	0.213977419	-0.169577674	0.032524431	-0.878316864	0.011010166	-1.589358788	-1.615249702	-0.72047175	-1.693762303	0.590916129	0.537961915	-0.805301439	-1.593937555	0.895915445	-0.755959919	0.291515256	-2.142330601	-0.520027178
met-213	histidine	0.769273298	-0.112632385	-0.241786237	1.445306822	0.446228529	-0.248319618	0.425545085	0.467008437	-0.114795873	0.24935092	1.430596902	0.290267007	-0.071001752	-1.851670596	1.080112316	-1.754571494	0.602682825	0.353057	1.093399633	0.588849404	-1.349461153	1.456541602	-0.600411932	-0.144596411	-1.052763076	1.312352967	-1.748440496	-0.485353646	-2.043068641	0.57700116	-0.589252919	0.660292711	-0.258363216	0.031826782	-0.615294198	-1.039652542	0.130264291	1.537734162	-1.039956042	0.056271843	0.674374952	-0.564216878	-0.28459132	0.67326925	-2.059846326	-1.106741758	-0.584926021	-0.098158679	-0.628238831	1.122026086	1.05900593	1.580797629	0.866503901	-0.237499566	-0.849284171	-1.78713469	0.508824298	-1.391601073	-0.44440227	-1.628846978	-0.330658129	-0.763271548	1.493155232	-1.245107593	-0.718759171	-0.053310139	1.581409724	-2.550262598	-1.370979317	-0.334681398	-2.220818836	0.444009246	0.992711534	-0.899521687	1.470477144	0.358911097	1.251357497	0.303430726	0.52262339	0.958993707	0.910018658	0.578025219	-0.315813039	-1.420714562	0.468974722	-0.024241057	0.768439901	0.749123626	-0.003373957	-0.318337327	1.695564246	0.799261507	0.410599438	0.015724281	0.288037231	0.555220702	0.440521185	-1.378432162	0.870362016	-0.161784701	0.876624192	-1.727527815	0.937808326	0.968620687
met-214	homoserine	0.33908927	-0.635500836	-1.136065528	-0.602299586	0.540713383	-0.854584253	-0.725980692	0.625037619	0.34958304	0.380073332	-0.216328896	-0.403117163	-1.418546235	1.543728678	-1.31536065	1.203489035	-1.744232379	NA	-0.860304271	-0.986611424	0.41709737	-1.146589478	-1.079871724	0.116179111	-0.152750511	0.34955518	0.944329469	1.869811065	-0.413652168	1.565095494	1.475993492	-0.124300202	0.023070636	-0.361888822	-0.861815489	1.461210427	0.779654808	0.679048599	-0.400326685	-0.129723331	1.305439597	0.941822987	1.722600805	0.259337174	0.718223896	2.490895558	-0.352479775	1.721669398	-0.32629137	1.525014807	-0.203905493	-0.180993151	-0.366752773	1.000156112	0.862836129	0.901314261	-0.157171088	0.304504341	0.706829042	0.050310562	0.035855173	2.30478612	0.195955258	1.041743591	-0.556141358	0.380496005	1.15367284	0.206099429	-0.191980901	0.152990678	-0.191980901	-0.185137649	-0.190104592	-1.734619038	-0.36753057	-0.951365568	1.037794099	-0.226011063	0.184838214	-0.940974872	-0.252153364	-2.535236116	-0.871141754	-0.568321905	-0.81089383	-1.307430775	-1.233924013	-0.69979586	1.589159254	0.673987834	-1.495830218	-1.257900983	-0.382754432	-0.203053572	-1.626885042	-1.460312143	-1.023861787	-0.020968363	-0.938618154	NA	-0.761498275	-1.353028059	0.23968779	1.677175338
met-215	homostachydrine*	0.453287795	1.322251041	0.117860552	1.384789687	-0.397293839	-0.439635426	-0.638880138	0.378161009	0.043808635	0.803560709	1.155609814	0.725404195	-1.984107872	-0.770775961	1.398215009	-0.047288726	-0.980607584	-0.62416812	-0.159240575	-1.032180782	0.75168125	1.79289242	-1.842080876	-1.927861917	0.516421177	-1.029070056	1.176065053	0.590457267	-1.283416336	-1.000239253	-0.308663739	0.35026291	0.081099332	0.917482447	NA	0.484280423	0.376831213	0.263258512	-0.201758042	-1.318084827	-0.877351913	-0.53251153	-0.959088218	0.487903492	-0.144338761	0.358218627	1.469486481	-1.856084313	-0.572552889	1.167818601	0.377396784	0.595227539	0.986669823	-1.844884458	-0.334387554	-0.941288314	-1.595922784	-0.043361394	-0.771972663	0.457438667	-0.244052908	-2.291663695	-0.865543129	0.47253431	0.672096979	0.118363162	0.026918634	-0.716393709	0.325669439	1.524645235	-0.937297272	-1.441272598	1.134378582	-0.34306456	1.048623436	0.353006487	-0.460565023	-0.596583025	-1.102640734	0.077826251	0.126243182	0.025849127	-1.371874967	-0.897490098	-1.485326929	-0.100629699	0.010195358	-1.371214553	0.287120822	2.336165274	0.76605319	-0.708503987	0.648896331	1.76523145	0.850844741	1.818353871	1.079217789	1.061769802	0.285775705	-0.99258447	0.292593607	1.952015834	0.024703064	1.133862771
met-216	hydroxyisovaleroyl carnitine	0.022721965	0.566112561	0.75659572	2.212523874	-0.943219101	-0.086677294	-0.660175085	-0.095204711	-0.12637588	0.460386334	1.066337305	2.282950827	-0.62888881	0.203189965	0.100037975	-0.013313884	0.054716014	0.035972537	0.340400679	-0.31291217	0.319989539	1.383571276	-0.605103642	-1.685514324	-0.062045656	0.552419994	-1.405620372	0.621562138	-0.7207189	0.019613677	-0.062045656	0.309401002	-0.991731509	0.581796456	-2.325323591	0.816960183	-0.625159481	1.175594205	-0.838055403	-1.58853769	-1.362498569	0.379117001	-1.17433208	-1.636518194	0.474821673	0.322191749	1.059255538	-0.670210795	0.065788955	-0.907236952	0.248469842	1.237884705	1.533716543	-0.567812495	0.349983799	-1.933094312	0.51208185	0.034631566	-0.540400846	-0.048135693	0.852800082	-1.641760845	-0.206671036	-0.03762143	-0.398473672	-1.033942388	-0.427384803	-0.313932247	0.293161102	1.362911776	-1.139985482	NA	0.196175581	1.090891932	1.790391665	1.071375604	0.529868916	0.560905828	-0.779668909	0.450568413	1.235271885	-0.280527452	-0.799610174	-1.78396852	0.155283953	-1.601957387	-0.046381255	-1.676263803	-0.535535081	3.731247655	1.15440319	-1.027112035	-0.427800239	1.160944229	1.122923685	0.657319562	0.94670401	-0.306870633	0.116040974	-0.730849503	-1.174068831	0.604888391	NA	-0.309081274
met-217	hypotaurine	0.026066546	0.181237894	-1.009488272	2.725652374	-0.385897851	0.259128033	-0.461731668	-0.843052468	0.318853411	0.273584157	0.726791007	1.732790104	-0.248202672	-0.823375059	0.793414184	-1.069966784	0.648414715	-0.213520328	2.664090668	0.544858938	-0.824897967	-0.469158021	0.116066676	-1.929313249	-0.962243451	0.611832596	1.122208347	0.245615293	-0.134682922	0.783034376	-0.145828855	0.550375665	-1.015785963	-0.127083759	-1.291958074	0.415705472	-0.250238207	0.557874844	-1.508793762	1.213276211	-0.201196007	1.891000328	-0.216773609	-0.027232539	1.753286212	0.148804559	0.38288688	-0.781035087	-0.259853914	1.532023066	1.455164354	1.924651984	0.340809386	0.077086655	-0.379249285	-1.492462997	-0.207906236	-0.1412018	0.102753177	1.334417987	0.858216424	-1.442801635	-0.172597087	-0.451545817	0.420247515	-0.391889377	-0.660805863	0.109012982	0.043731641	0.367301317	-0.05639075	-1.89015114	-0.46721989	-0.665681275	2.617239802	-0.71255548	-1.37110173	-0.444751691	-1.079932044	0.280029002	0.773809372	-0.385697881	-1.138801599	-0.271011339	1.388894398	-0.406247787	0.800456417	-0.011306895	-0.637037056	2.650786218	0.369248757	-0.385885243	-2.065291916	-1.045558031	-0.48203778	-0.334467461	-0.15520725	-1.768268285	-0.084868703	-0.95982809	-0.358032202	1.090952973	-0.304368641	0.295157589
met-218	hypoxanthine	0.703989	-0.427253283	-1.723831635	0.405298225	-1.256127285	-1.644793317	-0.37716478	-0.187742172	0.808765718	0.906373381	0.331992009	-0.07490867	-0.078152323	-2.408882027	1.178531674	-1.136763758	0.916761735	-0.912734059	0.570623625	0.910689725	-0.242300681	-0.384969664	1.553644819	-2.930076538	-3.679048805	-0.032466276	-2.442359812	-1.582970412	-1.263758828	0.142144705	-0.881985447	-0.384956382	-2.272154944	-1.826092289	-1.387999857	0.195391702	0.129063146	0.218797987	0.344227872	1.281107613	0.080286234	0.030807662	0.463538283	-1.09317417	0.544526832	-1.027290231	1.972214694	0.347786575	0.088279262	0.695930318	-0.218317016	0.600857004	0.658786189	0.217124792	0.114397076	-0.406821734	0.742195408	0.161943979	0.552460648	-0.335452761	-1.606168545	-0.098560071	0.934164024	-0.925885628	0.546394554	0.510510034	0.484131215	0.556153391	-0.097507384	-0.363248624	0.323839306	-0.428981607	0.927721894	0.43568349	0.698775274	0.105274372	-0.604771381	-0.139489578	0.401907928	-0.359642421	0.668148345	0.997725084	-0.265888252	-0.950554093	-0.008653051	0.323653573	0.930875608	-0.180571611	0.94608069	0.941706545	1.149895561	0.026928758	0.159644499	1.089309979	-0.293358477	1.056907548	1.231055675	-0.415409734	1.230325955	-0.075068224	0.847053014	0.851208553	1.318755341	1.308670425
met-219	inosine	1.533535021	-0.025479444	0.109049919	-2.950605848	0.590048642	-0.454863748	1.545898404	-0.189548443	-1.030433994	-0.667581637	-2.534064545	-1.451580506	1.008369812	-0.069946722	-0.465732786	1.081708655	1.316210321	0.443631977	0.346968395	0.697969841	0.355782611	-0.433303707	1.111314882	-1.065347385	-0.78336703	-0.885001754	-0.709622758	0.904522162	0.425578577	1.135295719	-0.453774226	1.159778491	-0.50199862	1.060557273	1.334968539	-0.497741943	0.144976717	-0.364812674	0.072643787	-0.42933903	-0.287507434	1.966701731	0.50031659	-1.156839716	-0.352604188	-1.258316882	-0.665542298	-0.959506229	0.85629665	-2.440486858	0.530514136	-0.771926179	-0.687806307	-0.544725026	-0.022461707	-0.196454464	0.711184072	-0.319950992	-0.129707913	0.867327419	-0.058629429	-0.890761008	-0.527488719	0.27239583	0.028066091	0.853475525	0.083607794	0.011563686	0.169959946	-1.3782212	0.608389815	-1.186926407	-0.130762093	1.389359166	-2.07045721	0.76891258	0.259876551	0.990919343	0.700401319	2.060435785	0.569413087	0.50787491	1.019762236	0.681984202	0.870571822	0.087147788	0.403912604	2.080784288	-0.539579034	-1.950638439	-2.348310891	-0.583959388	-0.748517806	0.500029044	1.352972272	0.270211659	1.109441805	1.48102805	-0.80719436	-0.163574827	-0.093425296	-0.107842377	0.366523969	-1.095455206
met-220	inositol 1-phosphate (I1P)	0.476841318	0.233736708	0.485614271	1.00723926	-0.453684244	-0.71134884	0.964401744	1.151926444	-0.461131454	0.018596571	0.496938865	0.369301689	0.210434282	0.318506643	-0.854861906	-1.116290653	0.632868517	-1.403648242	0.145345974	0.414990321	-0.764101192	-0.951012798	-0.2239095	2.989946704	-1.30441722	0.904440535	-2.890993916	-0.747041695	0.153174878	0.212371888	1.126361128	-0.380464088	-0.208708223	-0.833937565	0.011800608	-0.75183445	1.638207807	1.092732603	0.881803912	0.133081435	2.567090388	0.464524983	0.194812841	-0.456399399	0.137424096	-0.580327262	-0.104208193	1.137173718	-0.924817232	-0.173180701	0.688561089	-0.001946855	1.073757315	1.259828776	1.086884987	0.090276021	1.087394513	-1.521876132	-0.521062279	0.322557109	-0.325888406	0.835598207	-2.629863132	-1.226128159	-0.325184158	1.909814718	0.806122525	-0.0557773	-0.109874879	-0.199652285	-1.379284148	0.894310281	0.605867199	1.024224396	-2.059060104	-0.547611358	0.285647443	-0.656294296	-0.630596153	-0.909739593	1.023089058	-1.151012209	0.158866501	-1.114459264	-0.328462414	-1.748289039	-1.291203942	-1.807133461	0.192525688	-0.312692455	2.266248714	0.618712291	0.623008297	-0.831429409	0.533400629	-0.022602738	-0.584669921	-0.160372148	0.355364276	1.028324315	0.238754508	-0.997031669	0.462058861	0.650109626
met-221	inositol 2-phosphate (I2P)	0.020840787	-1.956647869	0.320695348	-0.410687892	-1.987737021	-0.165038923	-1.347102603	-0.427340086	-1.310413501	0.854980772	0.335245926	0.761072065	0.746943788	0.265318465	-0.599501588	-0.592740265	-1.529075594	0.426021275	-0.224708772	0.952420331	-0.511423014	-1.22721732	0.075338731	1.147211629	-1.588929286	1.573894841	-0.219066019	-0.793196366	0.034888164	0.034888164	-1.384349373	0.633259154	-1.413802742	NA	1.930842422	NA	-0.979974779	1.669502501	2.07393392	0.233469572	2.487666026	1.654882206	1.126281227	0.610006821	-0.52577457	-0.198785634	-0.076465766	0.439857817	0.042055109	-0.77645133	-0.931699542	0.038954393	-0.2119359	1.318739804	0.177300291	-0.095415982	-0.597559574	-2.170205662	-0.501270501	-0.416332413	0.145899522	0.139846069	-1.665696098	-1.261517422	0.25348241	2.463890896	-0.432526499	0.479720192	-0.629607673	-0.934579952	0.034888164	0.976489584	0.358429837	0.111467779	-1.610607795	0.137166653	-0.679627052	0.511087402	-1.541199236	0.085542768	1.562471794	-0.542325108	0.379838536	-0.132733715	-0.038041475	-0.117639454	0.507713719	-0.893089238	0.096935525	0.530015748	0.951080518	0.162571863	-0.977828366	-0.611560285	1.392092191	-0.76225627	-0.879631405	-0.563186574	NA	1.434797293	NA	1.144886678	0.739958702	1.470447417
met-222	isobutyrylcarnitine	-1.050364447	-0.239223617	-0.208599916	1.426977594	0.123503736	-0.456805796	-0.886007711	0.449357227	0.28501186	0.190616377	1.158065589	-1.050564626	-0.856802929	-1.21175072	0.834637491	-0.982370991	-0.687305837	-0.825979487	0.76144954	-0.232409937	-0.725207067	1.393008808	-1.291178026	0.315108853	-0.385537421	-0.608165799	-1.742641675	0.175831016	0.192394159	-0.11689538	-0.762522978	1.045665018	0.183996554	0.477301921	-2.064396077	0.212492289	0.637164339	0.802864593	0.863532538	-0.291128044	1.810677561	-0.76797727	0.580115915	1.742366344	1.815469577	-0.00932497	0.594426662	1.004604319	0.580720258	0.596167441	1.033475525	1.264450403	1.120951251	1.546534843	0.469181189	0.68354666	0.594508882	1.518464595	0.252557279	0.505270319	1.135347514	1.406864046	-0.248441969	0.698141453	-0.618161217	-0.116641615	-0.496407946	-0.733771889	0.234742668	0.516370019	-0.134267906	1.394728578	-0.078883534	-0.048529062	3.313726257	-2.470155397	-1.440834418	-1.588599303	-0.362477539	1.451604396	0.182133808	0.219371648	-0.194332181	-0.711899978	0.430247131	-1.10640924	-1.208485751	-0.427248094	0.50705124	0.999655507	-1.605481778	-1.714884026	-1.209439922	-0.624085402	-0.448776968	-0.022170915	-1.309296662	-1.052083726	0.039870856	-1.177600154	-2.00325292	-0.735399253	0.067021997	-0.528215146
met-224	isoleucine	-0.53774527	-0.763413195	-1.502924534	0.678419811	0.203328959	-0.343968889	0.129754218	-0.046640262	1.625201798	1.01594249	1.638543011	-0.166988847	-0.407198023	-1.536170646	1.018672769	-1.317011393	0.809681935	0.302672243	1.047693686	0.07429433	-0.9985447	1.481058864	0.227345226	-0.79704364	-2.280776946	0.32934012	2.06870304	0.223836993	0.91192983	1.631940279	-1.130200053	0.496369543	-1.20715653	0.398490899	-0.415856836	-0.858033735	-1.283630806	0.21468988	0.206965399	0.798025871	0.495795296	-1.419460843	-0.765765105	1.129934666	-0.150109037	-2.167531581	1.192276186	-0.505291653	0.317270727	0.133912403	0.8885492	0.560891381	0.294344098	-1.184947141	-0.904628491	-0.39794312	0.230074307	-1.998470233	0.180104278	-0.776265029	-1.387042114	-0.808337009	0.944260032	0.008332294	0.945430032	0.804573582	0.560496644	0.410180358	1.328972738	-0.422074941	0.307476552	-0.529837304	0.395295901	-2.270927382	3.16549046	-0.329295196	0.573618201	0.187933435	-0.753264591	1.311435318	1.686662655	0.982693983	0.270086721	0.364000759	0.068128425	0.472260933	1.790050947	0.970236479	-1.030200537	-0.756192041	-0.186538948	-0.222430175	-0.719539641	-0.061464135	-1.338409325	0.450689908	0.036498356	-0.98540702	0.403943526	-0.77933589	-0.573370747	-1.445309265	-0.94167456	0.633970016
met-225	isovalerylcarnitine	1.31348568	-0.822615149	-0.116259761	1.139900076	-0.570101438	-0.391961846	-1.65488956	-0.753531982	-0.340166207	-0.526088182	0.144400545	-0.497053974	-0.05817538	-1.091938405	-0.656973247	-2.631946043	-0.519740087	-0.248022552	-1.09971974	-0.793692741	2.149904575	1.487543343	-0.676181134	0.042703723	-0.339393814	-0.609824296	-1.59387719	0.24840692	-0.894810157	-1.201359492	-0.757377914	-0.849023683	-0.316682211	-0.901842605	-0.820056843	1.242975996	0.061919626	1.529229025	0.221128641	0.219903542	1.143714062	-0.140926056	0.466855945	-0.045775637	1.181425843	0.937227681	0.230873638	1.034039824	-0.469559859	1.478266472	-0.197588902	0.674411896	0.604330024	1.120774887	0.256579727	0.151916932	0.887553058	1.378863424	-0.538977028	1.140217208	0.142790441	1.143712565	-0.268242802	-0.856478015	-0.305708031	-0.170256365	1.035305423	-0.472644547	0.410890969	2.137277194	-0.341263337	0.472982078	0.939780759	-0.318525811	2.483145397	0.087388403	0.642815851	-1.359136014	0.242584902	-0.842389511	-0.805691194	-0.958199247	-0.654273609	-1.297310567	-1.27067436	-1.294835539	-0.607498081	-1.633926484	0.938946969	1.057798496	-0.328926982	-1.508580471	0.820267384	1.876623914	-1.239165259	-1.124010728	0.317163363	0.089912733	-0.881656725	0.714233642	0.845912838	-0.729272263	2.803412498	0.997988703
met-226	isovalerylglycine	0.528552411	0.032089775	-1.662034692	-0.330844582	0.625036644	-1.232289064	-0.726081057	1.096653565	0.549428024	2.134053213	-0.00460025	-0.089352731	-0.436926653	-0.944372066	0.634391563	0.032913759	0.278188959	0.808879321	0.262041069	-0.386987307	0.005325528	0.560535159	-1.135629516	-2.180546418	-0.402889276	-0.012124239	0.245618487	1.188695388	-0.473850508	-0.445129777	-0.655070123	0.467269948	1.077327102	-1.129088171	-0.198330512	-0.018451946	-0.351243015	0.176047636	0.485512006	1.647844892	0.248492533	0.106739164	1.090670985	-0.326618078	0.023555739	-0.08680409	-0.933294798	1.3925476	-0.734762752	1.18217657	-0.043004477	1.779851561	-1.247677011	1.80055487	1.29065861	-0.687426514	1.934425473	1.241789662	-0.07493988	-0.749731779	0.327136886	0.557984158	-0.053133708	-2.432750753	-0.812014094	0.254720002	-1.84470774	-0.155211783	1.853582981	1.538320788	-0.353254433	-0.414299083	1.093203876	-1.494487036	-0.045511067	0.656836327	0.598536756	-0.507968216	-1.375740407	-0.13114796	0.568982458	-0.165838799	-0.115355675	-2.281041676	-0.211033397	-0.463775589	0.122279128	-0.970814334	0.824576199	-0.366981147	0.649541702	-0.265329667	-0.72254028	0.697946568	-1.695900645	-0.369859505	2.627113509	-0.639701917	-0.310873246	-0.857874053	-0.405962877	-1.530549349	2.4883498	0.022475182
met-227	kynurenate	-0.31608123	-1.041215196	0.197804469	0.026573709	-0.366511682	-0.733786543	-1.767754668	-0.091563284	-0.31711413	0.189422879	0.163174305	-0.155001715	0.116815582	-1.545617208	-0.161362024	-1.979920711	0.349932346	0.832871531	-0.121224597	-0.446771632	0.2289786	0.151840371	-1.771349776	-0.935139795	0.800512877	0.032758298	-0.103657559	0.297302699	-2.17676374	-0.318883063	-0.514664789	0.064249713	0.257834145	-1.537197662	-0.845930364	0.718530964	0.373892898	0.850929717	-0.18442961	0.108127779	0.859261177	0.435396076	1.168610182	-0.633083967	1.803996664	0.880003519	-0.599719309	0.946036478	-0.753854379	1.463252875	0.57606423	1.362697072	0.338910632	1.638978789	2.675588104	-1.568210738	0.807476356	0.501567452	0.009924681	0.64611263	-0.307282368	1.368080903	1.161625697	NA	-0.079846077	-1.21098428	-0.912502054	-0.648984439	0.258446324	0.272702621	-0.822252624	-0.665340923	0.312072797	0.706286131	1.156191514	0.099881695	-0.281707422	-0.75773021	-0.120407719	-2.252912104	0.891484438	-0.826541583	-1.161908145	-1.034888103	-0.112242919	-1.873754864	-1.457018164	-1.741235364	0.721275035	0.802098111	1.646462655	0.223235963	1.553871274	0.98142406	-2.205788714	-0.924340407	1.259616346	0.144582917	0.110132036	-0.26705894	0.470565384	0.823647155	1.945688261	1.468218292
met-228	kynurenine	0.640058941	-0.177575352	-0.497058538	2.03432514	-0.172472393	-0.084446243	-0.641797863	-0.712389652	1.18584873	1.502979574	1.11407809	1.959516205	-0.77333421	-1.692620589	1.296917389	-0.364426901	0.614169027	1.164514706	1.977342948	1.306416939	-0.979712981	0.531437554	-1.213493062	-1.598720164	0.51077204	0.029179114	0.938601811	0.536681449	-0.35630661	0.391749706	-0.497615813	0.002628461	0.332901407	-0.296249351	-0.02507307	-1.529353979	0.095025281	-0.326318758	-0.466487462	0.268861235	0.015472429	-1.865753748	-0.385605463	-0.0762237	0.656829141	-1.751499599	-0.641140926	-0.518490255	-0.827786813	-0.301878237	0.977373659	0.696450614	0.121182513	-1.009615649	1.711827343	-1.7475684	-0.151315588	-1.847874958	-0.292609415	-0.007009021	-0.884773129	-1.000471326	0.866789744	-0.194907692	-0.022796552	-0.745483338	-0.837799692	-0.208662114	1.058835893	-1.399535281	0.118556658	-0.2786264	0.087144997	-0.388264192	2.689350835	-1.14764993	0.837805798	0.18393774	-0.678160302	-0.431645889	2.319061443	1.25454563	0.381301049	-0.665890672	0.941569069	-0.488569953	1.019047591	-0.574357856	-1.731709494	0.700739015	0.630779282	0.573418947	0.223843296	0.262089913	-1.680382796	0.263931295	1.34821911	-0.736649581	0.996839245	-0.518570681	-0.557067629	0.748510944	-0.91550585	1.680151766
met-229	lactate	-0.697310023	0.585877021	-0.137609146	-1.400962744	0.927318964	-1.047464922	-0.423900785	-0.213241458	1.268353529	1.653141681	1.205261161	-1.559135242	-0.487662876	0.90117758	-0.361657094	-0.078077739	-0.264692232	0.678273728	-0.002352216	0.032638745	0.197444291	-0.993924185	0.495476897	-1.061296856	-1.735934426	0.462178598	2.080119977	0.565458984	0.743495447	1.248700405	-0.125945436	0.413440781	0.563540841	0.351293988	0.578437262	-0.057905497	-1.234124591	-1.494351912	0.070238058	1.479513951	-1.409769884	-1.220267351	0.064501095	0.157298101	-0.40702485	-0.103869018	-0.502137438	-1.354936878	0.143516268	-0.818500242	0.094321391	0.637546713	-1.999138738	-0.84019116	-2.047612399	0.786534715	-1.124478264	-0.358426828	1.074838182	0.06065849	-0.02017657	-0.127289724	-0.030123867	2.179736371	0.763955278	0.981063916	-0.729201207	0.43703575	0.881302558	-0.63533451	1.488286556	0.235732509	0.671655694	-2.765530325	-0.381949874	-0.554618648	-0.195134117	1.737075269	0.250981326	0.824640868	0.943767558	0.189559693	1.393349363	2.19707948	-0.118650605	1.485874478	1.935513569	1.16600754	-0.867846475	-0.924131515	-0.013792393	-0.662197249	-1.010710635	-0.319691745	-1.637107295	-0.955569506	0.963164616	-0.137264534	-0.242988082	-1.377678386	-0.562783522	-0.397397434	-1.35004058	0.896021995
met-230	laurate (12:0)	1.066339072	0.471134283	0.135098075	0.721356509	-0.084786171	0.320300211	-0.141600635	0.126590846	-0.031470172	-0.273963493	-0.321833008	1.395426425	0.483664432	-1.082063601	-0.68304294	-0.323782992	-0.206592533	0.073674034	1.151674773	0.450088742	-1.438339116	1.674031901	-0.487868076	-0.276319158	0.988806946	-0.213289055	-2.732654787	-0.532912129	-1.281120955	-0.349093193	-0.198707261	2.350635638	-0.658311205	-0.146183384	-0.570135432	-0.170186454	1.509849236	1.744475034	-0.404350241	-0.485607378	-2.201245636	0.610230458	-0.532558736	-0.652059749	-1.152421289	-0.628518212	-0.42245019	-0.053558997	-0.763167142	0.311737948	0.146034524	-0.797418088	2.199093627	0.088173137	1.822389892	-0.464090136	0.123872429	-1.200891883	-1.35299432	-0.973209296	0.572206653	-0.506211673	-0.333309633	-0.961492284	-1.290671761	-1.034919876	0.826684766	-1.088788141	-2.705073162	-0.724202615	-1.052448368	-0.59341727	0.105026392	2.213286766	-1.436761617	-0.024726938	1.496877137	0.202026617	0.518309411	1.707017463	0.403754832	1.960118826	0.306773483	-1.411576399	1.316818202	-0.262928848	0.403574494	0.889092844	0.649521342	0.774344488	0.237453365	0.700088993	-0.348730385	-0.695885256	0.540587271	1.371329206	0.147845833	-0.239394019	0.403498533	0.549971198	0.370441652	-1.491535937	1.55573478	0.417293673
met-231	leucine	-0.056753877	-0.518833573	-1.470784812	1.117640444	0.315398297	-1.116215113	0.183680936	0.010792956	1.185055005	1.047158036	1.96023218	-0.503381059	-0.427407741	-1.310149206	1.393434352	-1.406916617	0.751273577	0.430265789	1.257524836	-0.03696236	-1.278114207	1.263206106	0.231079256	-0.786148044	-2.977908063	0.657569723	1.46144873	0.251494834	0.743549645	1.393794761	-1.592602084	0.674667661	-1.276409883	0.71641928	-0.458396002	-1.0523082	-1.069734847	0.54029313	-0.457012734	0.656178963	0.434585984	-1.398291429	-0.935268523	0.574093226	-0.025767496	-1.946974078	1.575097516	-0.57382246	0.026467265	0.083402076	0.739385258	1.147696179	0.267522849	-1.204922724	-1.007787857	-0.090105965	-0.207899547	-1.173466288	0.541048869	-0.988136055	-0.917681037	-0.676764206	0.185122137	0.019177994	0.566644122	0.492517151	0.122061292	0.457276736	1.233374388	-0.193210134	0.461464039	0.030091819	0.390405164	-2.009179122	3.470031409	-0.724042742	0.363895782	-0.134085463	-0.52198209	1.454443692	1.383007005	0.933471953	0.10908543	0.376284596	0.04351756	0.670378251	2.160181063	0.765503509	-1.079723786	-1.340917599	0.277148966	-0.459992313	-0.399837943	-0.161680511	-0.807095225	0.545225179	-0.136486632	-0.876114036	0.595874478	-1.0640809	-0.593489376	-0.7211721	-0.759045987	0.706208614
met-232	linoleate (18:2n6)	0.894830838	-0.426173376	0.402430419	-1.799385353	0.010244929	0.346805573	-0.0592441	0.456975564	0.155820776	-0.701053259	-1.721501914	0.60027146	0.922454409	0.431539676	-0.959064685	0.649735596	0.201607661	-0.008424678	0.837172098	-0.002500522	-1.147158453	1.262206627	1.012984284	1.339634373	0.608539705	-1.110752381	-3.863560076	-0.234797729	0.375015312	-0.683088772	0.468816865	1.088232078	-0.680197014	-0.061267216	0.383451279	0.087941169	0.001208426	0.200475368	0.441281624	-0.857226604	1.019328604	0.720852906	0.641684411	0.235057559	-0.749390639	0.194652549	-0.283826653	-0.070935613	0.617302232	-0.303136555	1.801923201	-1.941551925	0.352311657	0.296632032	0.727606338	-0.465296252	0.955906992	-0.060388439	-0.277404178	-0.075368709	1.217324069	0.299950305	-1.082917196	-1.948500931	-0.543442454	0.267004858	0.551754902	-0.413767251	-1.25559351	-1.033575921	-0.718368253	0.739172027	-0.57382659	1.409848003	-3.628062584	0.421628887	0.021509542	0.143480456	0.212188933	1.224694879	0.607002231	1.126631781	0.396707502	0.347295658	-0.145858555	0.303803296	0.12793322	1.910568332	0.514275643	-0.66253849	-1.770582884	0.203829635	-1.536043985	-1.10434916	0.710505292	1.07661571	-0.085332544	0.35589187	0.699990269	1.167736378	0.662809049	-0.542084551	-0.307229959	1.096022481
met-233	linolenate [alpha or gamma; (18:3n3 or 6)]	1.119554571	0.106648431	0.584920768	-2.128622538	0.323818392	0.49622049	0.102140667	0.540385883	-0.204171847	-0.544555118	-1.789130903	0.332035834	0.97300909	0.375291074	-1.15943984	0.999334231	-0.230746844	0.020048293	0.582021985	0.247043962	-0.869463934	0.881432244	0.744432464	0.835178479	0.33119336	-1.518567137	-3.659917964	0.240520871	0.522579847	-0.407274587	0.291982462	0.880014621	-0.534489753	0.167424063	0.367021826	0.044774556	0.419800057	-0.114709552	0.695419482	-0.906886872	0.58552034	0.541096671	0.738025162	-0.610832123	-1.492135027	0.645246696	0.498117014	0.518506007	0.846420993	-0.578535775	1.298812614	-1.742665827	0.760877441	0.80807443	0.922709778	-0.623187161	0.870113852	-0.353805366	0.255967566	0.121651179	1.173352362	0.430308124	-0.697191781	-2.326422889	-0.679341021	-0.295739697	0.126515241	-0.404218013	-0.740444798	-0.269738764	-0.558115786	0.423776026	-0.254480164	0.58693587	-4.334248055	0.731415417	0.210926307	0.063403372	0.310459766	0.88410403	0.66720138	0.570815519	0.443507416	0.265147166	-0.116404892	-0.283506957	0.194092395	1.192890393	0.59749352	-0.874710086	-1.413011888	-0.249734436	-1.135994683	-0.64352143	0.658817561	1.209757061	0.223284449	0.467335454	0.83235833	1.376118376	1.051588236	-0.807580852	0.465247063	0.776288335
met-234	lysine	-0.496201097	-0.633317604	-2.045786051	2.671259866	0.308988392	-0.531820432	-0.166436158	0.61822829	2.113425245	1.451978216	1.448273018	-0.95241368	-0.122531986	-0.972761689	1.113187709	-1.112061016	0.822908209	0.124589806	1.113992089	0.00686532	-0.88619832	0.896836782	0.134227526	-0.353094282	-3.633125097	-0.12790371	1.366155772	0.104864289	0.730153389	0.92791389	-0.275128395	0.905171081	-1.879369583	1.193636586	-0.451449777	-0.15372332	-1.428624622	0.312778618	-0.021394195	0.351822103	0.206047095	-0.89646911	-0.513270738	0.484323999	0.290797268	-1.183849511	0.839850205	-0.190617393	0.03618669	0.26293632	1.684282334	0.800859801	0.37000311	-1.351055342	0.445092774	0.165680902	-0.366038569	0.620654064	0.529449453	-0.140859954	-0.006402556	-0.602055241	0.666093235	-0.751019688	0.086650079	0.304582767	-0.319746401	-0.229343354	1.237388601	-0.125977182	0.119576544	-0.413183124	-0.274627724	-1.849005148	3.664982731	-0.801874271	0.147246641	-0.375240694	-0.421153139	0.866473825	0.885426445	0.457343681	0.380743902	0.138585132	-0.192013337	0.054392804	1.503904736	0.316421756	-0.857120441	-1.491551824	-0.018475727	-0.326441963	-0.755229369	-0.2419029	-1.592247461	0.748581971	0.097965798	-0.432229427	-0.417284263	-0.227700595	-0.590703649	-2.306906527	-0.756733138	0.596001435
met-235	malate	1.134167177	-1.015598239	-0.678630185	0.496584825	0.058780337	0.306632346	-0.393940471	-0.593075908	-0.279927165	0.718109059	0.777452724	-1.823121979	-0.9269772	0.08448575	0.369457826	-1.122555783	0.295257937	-0.367787958	-0.145052407	0.532654924	-0.02763614	0.066902186	-1.002907301	-0.343841936	-2.69153983	-0.198971865	2.78422423	0.407208859	0.342399767	0.125043226	-1.832800812	0.287920976	-0.896782915	-0.502980048	-1.991863394	0.016421766	-0.769365753	1.067860628	0.718389104	1.552363967	-0.312752702	0.114428686	0.930529572	1.231421261	1.390089689	-1.204737783	-0.430636254	-0.390397056	0.031944805	0.275102235	-0.361553319	2.529299087	-2.191669493	0.601213937	-1.271865064	-0.923030828	0.285362399	0.373857352	0.22076883	0.915656722	0.49678472	0.272753074	-1.186344601	-1.027708091	0.324416302	0.796576991	-0.284133194	-0.239730872	0.207478232	0.703165672	0.767720305	-1.508132153	0.057189393	-0.971468235	2.44314027	-0.750533354	-0.518358759	0.739904862	-0.601932347	-0.098174833	0.815611722	-0.050943933	0.05458221	0.435874572	0.05164374	-0.027100001	0.295303839	-0.496377582	-0.034719218	1.623927137	0.971230472	-0.572606998	-1.64665715	0.690972142	0.05615979	-1.042431149	-0.316031767	-0.485903275	0.340339029	-2.095771806	0.381568085	-0.635385518	1.40224835	1.897684526
met-236	malonate (propanedioate)	-0.359520781	-0.174740777	-0.490131488	-0.405973901	-0.465058984	-0.48015304	-0.125547583	-0.145334469	-0.607802396	-0.309932108	-0.413866987	-0.249866459	-0.568156561	-0.465163821	-0.257841516	-0.636112486	-0.677305191	-0.452321841	-0.5646935	-0.521968077	-0.489752243	-0.451761052	-0.723783015	-0.461140032	-0.012657776	-0.272118224	-0.987787668	1.65378057	-0.642179155	-0.43985813	-0.147577533	-1.009561904	0.435018079	-0.657935112	-0.396488237	2.686161037	1.524365092	-0.455116401	-0.393519337	-0.404804624	1.795610735	-0.080518862	1.750500715	-0.577047684	2.718820037	1.909708279	1.665361992	1.927356909	-0.484912758	2.35564548	-0.174151498	1.823734197	0.785022954	-0.550063026	2.413406811	2.303583015	-0.501069266	2.703586153	1.094215494	-0.447595591	2.479675489	-0.520869642	-0.441628405	-0.150394218	-0.487850627	-0.500861451	-0.567479528	-0.577552786	-0.679340622	-0.310645672	-0.501077926	-0.300705792	-0.369020446	-0.235566728	-0.759497597	-0.482054692	-0.415893633	-0.647284502	-0.527909486	-0.620687674	-0.593191871	-0.646568376	-0.493770411	-0.623763907	-0.464312567	-0.6246069	-0.775414202	-0.657240449	2.240932473	-0.263710637	-0.467290698	-0.084811841	-0.532044794	-0.627323859	-0.18082768	-0.179987929	-0.204746539	-0.611037485	-0.32961985	-0.297250716	-0.487256113	-0.243942566	2.558841556	-0.639424607
met-237	malonylcarnitine	0.106888298	-0.220237531	-0.52835012	-0.378282987	-0.094738735	-1.037370626	-0.301877177	-0.391431223	-0.677918194	-0.856417263	-0.492589062	-0.479108938	-0.257769808	-1.17087109	-0.995443027	-1.09598905	0.019422049	-0.061712566	0.051058455	0.119408772	0.196250147	2.430226228	-0.305639336	-0.425890583	-1.346202584	-0.145992995	-0.50473377	0.998313952	-0.394987769	0.198892676	-0.14109842	-0.609411275	-0.977168942	0.035719175	-0.76152944	2.153276617	2.482233693	-0.374839423	-0.761657612	-0.852282379	2.708155144	-0.261827607	0.861410633	-0.140351351	1.899610304	2.030480096	1.892201221	1.525055307	-0.677194178	1.545168819	-0.82888133	1.301073284	1.072099874	-1.363742776	1.082224669	3.067091823	-0.156691852	0.827232425	1.947225454	0.10436338	0.781414494	-1.851947018	-0.733024081	-0.866380572	-0.088413126	-0.151742288	-1.008524425	-0.177828968	-1.212546535	-0.477634154	-0.975088829	-0.620001635	-0.227300491	0.533739313	0.550391093	0.119001257	0.43710089	0.307099503	-0.881453729	-0.542895804	-0.519153047	-0.949699312	0.036320037	0.210322205	-0.76576809	-0.096679969	0.031389178	-0.163071244	1.936403685	-0.633627082	0.048593437	-0.022020774	-1.103165201	-0.894502557	-0.111045413	-0.007565848	0.903282184	0.51281931	-0.086710491	-1.180509282	-0.294064631	-1.061290467	1.860330066	0.051109944
met-240	maltose	-1.814158295	-0.495987812	-0.071106034	-2.626192163	0.078574644	0.101513638	-0.492333194	-1.633504622	0.715772604	0.863596273	0.329982574	NA	0.009814499	1.718787253	-0.402673477	0.799755234	0.351713304	-1.622362682	-0.689194103	-0.383886852	0.855267944	NA	0.415526308	-0.579538187	NA	-1.735517694	1.023333478	0.793346141	1.871319707	0.310781428	-0.493459696	-0.284665152	-1.557119819	0.674197597	-0.170661653	0.894940527	NA	-1.942564571	0.565277165	0.432260649	0.210107255	-0.477020364	0.2581324	0.048310376	0.88601185	0.009814499	1.493270959	-0.862420651	1.559241669	-1.086969993	-0.023314386	-0.638197905	NA	-0.53287639	NA	1.12226235	-1.722066188	0.89913371	0.568728856	0.95264956	0.287763186	0.380461373	-1.67808661	1.041679876	0.798486735	0.675489955	-0.720022532	1.721399181	1.806788707	0.61963861	1.207456117	-0.122707671	-1.672910942	NA	0.650248579	-0.189766262	-1.742360858	0.396003238	-1.43216127	0.060722707	0.540792788	0.962124348	0.407019971	0.985689732	0.449257204	0.910056882	0.436533658	-0.429483654	-0.284539435	NA	-0.127078975	-1.317467414	-0.302675302	0.349787918	NA	NA	NA	1.068295812	-1.6405076	-0.491423271	-0.724210746	1.146260293	NA	-1.721603153
met-241	maltotetraose	-0.523455759	0.132493331	0.505572607	-2.863169394	0.071204844	0.461757473	0.105209254	-0.435090687	0.726618963	0.257219857	0.226512773	NA	0.03535127	2.507368282	-0.196362526	0.497320935	0.231766749	-1.351556234	-0.830910281	-0.36864388	0.566212852	-1.510105786	0.219659034	-0.222637526	NA	-0.903296847	3.756311562	0.187565753	1.380601875	0.05465426	-0.351438002	-0.299050133	-1.462069457	-0.144247895	-0.184937744	0.778192547	-2.167163435	-0.719860905	0.420094977	0.281810482	0.125458449	-0.274147935	-0.050696419	0.033456979	2.385128447	0.269322888	1.753843317	-0.82692775	1.114905173	-0.96476448	-0.383003953	-0.515689074	-1.828447691	-0.140534643	NA	0.749084708	-1.257027628	0.654061284	0.18256625	0.872735095	-0.125126327	0.306337641	-0.499079366	1.289196527	1.110432516	0.577159366	-0.181771512	1.53389841	1.155792972	0.146278677	1.215238096	0.234217658	-0.695862934	NA	0.477971255	0.260056684	-1.632279287	-0.178920521	-1.107337794	0.122939396	0.200859254	-0.71191126	0.027100174	0.939898151	-0.967643057	0.573119667	0.260108202	0.020182696	-0.279793632	NA	0.065465516	-1.654207424	0.337100542	0.611584709	-1.768568668	-1.907566198	-1.276830419	0.733901154	-0.837345204	0.191677253	-0.187788876	1.447664034	NA	-0.68382536
met-243	mannose	-0.972262264	-0.423202974	0.835306495	-0.537506325	-0.353342789	-0.802875159	-0.581953704	-0.517216574	1.298907879	0.685464025	1.147756532	-1.572826781	0.475126474	0.366825516	0.142492861	-0.154036082	0.868419751	-1.175268424	-0.959450512	0.006874493	1.624704938	-1.230449259	0.247307002	-0.282940053	-2.33374289	-0.439199179	2.215300454	0.364458697	1.488064525	0.636541727	-0.568845702	-0.335999639	-0.885229695	0.658920622	-0.262186666	1.261055036	-1.581793958	0.478332982	0.735370962	1.194307531	0.622112293	-0.199816879	0.299872455	0.773832674	1.603854977	0.199667084	1.750385136	-0.959433606	1.035185221	-0.07486192	-0.223132649	0.006189233	-1.313575427	-0.205528584	-2.050830327	0.275319094	-1.13147427	1.038159481	0.632478218	1.312968719	-0.513712421	0.513034042	-1.07649077	1.822189773	1.342782064	1.39716251	0.411380479	1.87783191	1.85459326	0.528771728	1.641474788	0.259246925	-0.248446325	-2.208045307	1.134987071	-0.032892659	-1.396512784	0.020491048	-0.753823967	-1.029438894	-0.18791577	-0.846621176	-0.133733584	0.553934666	-1.495941035	0.295502723	0.362929947	-1.318170682	-0.373915108	-0.605793337	-0.106435858	-1.040337322	0.422284971	0.547757346	-1.445418059	-1.859938013	-1.161374903	0.439668516	-0.547266943	-0.090183352	-0.464155685	0.928016189	-1.215477273	-0.279012225
met-244	margarate (17:0)	0.273710438	-0.491651808	-0.63938883	-0.847461298	-0.929429091	0.085959931	-0.863225385	-0.043654121	0.155171018	-0.7906159	-0.816905984	0.875000704	-1.023958943	-0.128946379	-0.924017217	-0.834095974	-0.129291653	-1.193197775	1.100035557	1.020150483	-1.305201821	2.290900157	0.981690415	0.8601792	1.000028079	-0.906982187	-1.658241071	-0.638811913	0.110126053	0.467970121	0.990502895	0.336250776	0.39070893	-1.598206429	-0.507631762	-0.104731979	-1.116488323	0.134103492	0.50239003	-1.367519128	0.737087647	0.78557877	0.066919282	-0.369756493	-0.401959578	-0.51449894	-0.198768303	-0.126786254	0.017337328	-0.285758786	1.750589134	-2.400857574	1.142239587	-0.448507372	1.487250465	-0.583357687	0.839273712	-0.80125653	0.330575633	-1.279836973	1.156005925	0.367492316	-1.44285956	-1.675794211	-0.702844339	0.657402436	0.179238712	-0.087679521	-1.588027116	0.091438398	-0.698449956	-0.12736018	-0.39531153	2.330050319	-0.744027495	0.317863028	0.592716027	0.499156175	-0.211895506	2.602224793	0.957151712	2.200206475	1.236044116	0.749796979	-0.473573165	0.580495954	1.504197265	1.962692788	0.375706658	0.025776493	-1.026236199	0.486008727	-1.803586824	-1.117795082	-0.245608859	1.195878526	-1.026364762	0.876736917	0.686494919	0.370438611	0.901063753	-0.343428088	-0.422942794	0.634338766
met-245	methionine	0.208670862	-0.618056792	-1.175142516	0.747363785	-0.152944611	-0.818681995	0.115587051	-0.021443728	1.291165691	0.347980987	2.181086741	-0.522021666	-0.025347314	-1.359829549	1.267043578	-1.809970514	0.456124485	0.203274859	1.410296808	0.053373844	-1.351469224	1.744586094	0.433424898	-0.563952118	-3.347399157	0.493235135	1.047472958	-0.242259859	0.436722298	1.667862369	-1.002008634	0.654553308	-3.281929795	0.885222181	-0.786672427	-0.364357938	-0.472659377	1.355572024	0.07760847	0.27433005	-0.717300134	-0.869191442	-0.701254252	0.948755986	0.029917212	-1.562851181	0.974883715	-0.38481135	-0.103957757	0.648338991	0.666477387	0.564225787	0.52245043	-0.589250121	0.148462686	0.015116479	0.008883367	-1.102550353	0.497335511	-0.721793726	-1.736248378	-0.786560435	0.882512725	-0.448666907	0.484644218	0.491035575	0.753547643	-0.07133535	1.490296445	-0.087614853	-0.110483666	-1.178846539	0.299692954	-2.15573008	3.033720154	-0.336542122	-0.218738584	-0.288132411	-0.378447379	0.855383196	1.065028413	0.936065043	0.168430866	0.021010035	0.406752443	0.39991385	1.828918295	0.648036601	-0.981572368	-0.381435488	0.515712947	-0.226514817	-0.721963347	-0.529739311	-0.653906495	0.8881605	0.057107161	-0.54776387	0.842932864	-0.60888602	0.07836942	-1.669616712	0.067509604	0.372796491
met-246	methionine sulfoxide	-0.036123959	-0.040041915	0.918230536	NA	0.669262653	-0.503663165	-0.078855648	0.894759814	-0.290374105	-0.068547192	-1.292262681	-1.146083661	-0.290297414	0.167489586	0.617853626	-1.555313208	-1.848757996	-0.009498275	-0.230837933	0.530491873	-0.139253283	0.170155309	0.729314382	1.10184729	0.863915261	-1.634860801	-1.140833678	0.860512004	0.457976095	-0.753201679	0.899680205	-0.697112246	2.420937933	-0.262080899	-0.560664602	-1.060071412	-1.111557421	-1.761440406	0.909821839	-0.209403588	2.426753277	-0.561080271	-0.239115643	0.968129867	-0.232843985	0.177970414	-0.020600395	0.790603776	0.337261534	-0.700270064	0.701297322	-0.881925822	-1.241210306	1.779040717	-0.197746536	0.483917496	-0.035549311	-1.403213428	-0.712111532	0.262883065	0.408441069	0.159111402	-2.042370562	-0.044433239	-0.249504022	0.770728858	-0.736499624	-0.715339113	0.454859203	-0.811129108	1.282720759	3.081218953	0.155820894	0.315509327	-1.269374914	-0.655282136	1.726712882	-0.518799775	0.86535535	0.684814967	0.28737359	0.582695919	1.388010864	1.203093156	-0.941582117	-0.431913388	-0.277521511	-0.296020959	0.423469114	-0.951799227	-0.983404699	-0.44769178	1.491580335	1.63877945	-0.540335488	0.312222283	0.587567882	0.037982178	-0.220739659	1.119126828	-1.263950528	NA	-2.248361799	1.311861791
met-247	methyl-alpha-glucopyranoside	-1.511434555	-0.632023438	-0.225631003	0.050106066	0.717363922	0.176303153	1.120579876	-1.427566161	-0.255918631	0.079754334	0.604658998	0.597334551	0.900210664	-1.203956449	-0.910872984	0.130847717	0.853813618	0.636096236	1.031631401	0.34179348	-0.628048224	-2.011140664	0.033383475	-1.111232018	0.826287853	0.755537056	-0.528084456	0.771127321	-0.025529729	0.438284623	-0.201753925	0.826966359	0.767882603	-0.858678111	-1.010749843	0.898461376	-0.315860794	1.29452091	-2.060881192	-0.635690389	0.720082243	0.569818002	1.167728394	0.937640798	0.544311211	1.808899138	0.114240564	0.005153342	-0.175095984	1.259089128	0.094641367	-0.393346881	0.980153889	0.38049715	0.842962141	-0.644998312	0.097487574	-0.193047292	-0.755045464	0.864444968	0.394535784	0.759261053	0.714207754	1.584936565	-0.517742079	-1.075195339	1.729331247	0.565619703	-0.08383486	0.633112262	-1.056673671	-0.670065862	-0.821407876	1.374103868	0.253172296	-0.643743072	0.767990285	1.395545527	-1.007701773	0.416959729	1.00421873	0.810010132	0.522950925	-0.368110864	0.263143598	-0.110806054	1.329852501	-0.098581506	-1.051839059	-3.301274147	-0.354114805	NA	-0.571552544	-0.891432514	-2.273495213	-2.79919084	-0.633979904	-0.211839624	-1.619655513	-2.478054026	1.04176865	0.154250669	1.225140813	-0.787808766
met-248	methylglutaroylcarnitine	0.884638815	-1.307075044	1.421765677	0.161714955	-0.65340661	0.278686521	-0.666477564	-0.299430623	-0.37830503	-0.83597665	-0.142714371	0.989795866	-0.959227127	-0.282302965	-0.456067582	0.679183951	-1.349079322	0.240490834	0.822427251	-0.051859623	0.284535769	1.701150218	-0.717749454	0.016478752	-0.18742657	0.263591852	-0.795397722	-0.469157001	0.320274413	-1.067480957	1.409235793	0.837119339	0.335113968	-0.044400155	-1.037129591	1.098762309	1.068027587	-0.019219202	0.406327468	-0.317525908	0.011721439	1.480893786	0.011547872	-1.084996349	0.375949264	0.486214504	-0.024994833	0.022752297	1.014729032	0.676671534	0.740416059	0.748511345	0.842300884	-0.202063298	1.249299643	0.16734659	0.560788592	-0.145508146	-0.04781048	0.022066224	0.719445495	-1.616746166	0.091169597	-0.000981612	0.238593416	-0.13743161	-0.704017311	-0.871419741	0.042539813	1.346184446	-0.953933409	0.274282874	0.285945449	1.177963794	-1.731143527	0.516953999	-0.954567179	0.394626483	0.026417356	0.152403524	0.035585718	0.842255437	0.851257814	-2.340581852	0.323474167	-0.639608182	-0.9807706	0.371528974	0.338400547	1.619317826	0.262772305	-3.62366866	-0.375204487	-1.941209192	1.424869823	-0.05227436	0.223658321	0.23956032	-3.722653589	1.321512815	-0.081329308	0.180629414	1.683361727	0.60472802
met-249	methylmalonate (MMA)	0.44041116	-0.082219899	-0.535473524	-0.891060496	-0.578570487	-0.361586004	-0.481511452	-0.103424862	-0.307038677	-0.232216802	-0.340432828	-1.248587245	-0.439587241	0.132552785	-0.57411206	-0.340142085	-0.391351936	-0.070022367	-0.732652485	-0.554465469	-0.198330427	-0.472764796	-0.138475418	-0.557670041	-0.638014149	-0.449770098	0.149639146	1.476184597	-0.306590858	-0.105244827	-0.678927121	-0.324405051	0.054444972	-0.545754978	-0.34540061	2.458955423	0.396374466	-0.182119537	-0.632858332	-0.271432246	0.766729636	-0.379216258	1.355844476	0.053432168	3.455707041	1.830517083	1.094202144	1.27087751	-0.283604156	2.027610559	-1.060481942	2.36458037	-0.361323497	-0.172397587	2.542936939	1.874447491	-0.519192074	2.780220537	0.113927331	-0.391747748	3.108674131	0.556829812	-0.667234285	-0.713114709	-0.968715393	0.028565878	-0.603037921	-0.765767063	-0.273810037	-0.886386469	-0.406630793	-0.139099153	-0.576926621	-0.934069188	-0.394714508	-0.494575336	0.205544423	-0.28534149	-0.604871714	-0.621172967	-0.280105684	-0.772339464	-0.164146715	-0.016892254	-0.293745425	-0.303660841	-0.589136598	-0.054519966	2.011863841	-0.596856206	-0.516249396	-0.523030721	-0.560640971	-0.183209385	-0.786107148	-0.46423305	-0.570010298	-0.501069704	-0.497580335	-1.261016055	-0.405461574	-0.617656553	3.23415337	0.361543595
met-250	methylphosphate	0.090923965	0.23903995	-0.56119641	-0.11204574	-0.606593566	-1.219737391	-1.37474213	0.28988101	1.360738335	0.439965318	-0.107179157	0.584706642	0.063164633	0.627815131	0.451344364	-0.534081139	-0.235061147	-0.782695564	-0.019418437	0.020840564	0.144645212	0.368034579	-0.466320162	0.56717913	-0.381665048	-0.413021865	0.293968726	-0.472004087	-0.884106828	3.737317402	4.767712884	-1.656953042	-0.853096493	-0.116898565	-0.019632644	-0.664784053	0.539951823	-0.058290577	-0.32614953	-1.060825382	0.370687231	-2.150748567	-0.766858935	-0.943859869	-1.007171661	-0.649944181	0.606849918	0.533913277	-0.678364872	-1.199904982	-0.67823088	0.793593732	0.713330249	1.846839392	-0.980651896	-1.79997255	-0.515594431	-0.788870565	0.956675766	0.184136815	-1.242176636	-0.1427681	-1.072031461	0.5921867	0.275129693	0.676702332	1.131290417	2.185851412	-0.293077976	0.076922435	1.326099334	0.302335892	-0.300552275	-0.587141752	0.595450428	-0.290831634	-0.487332313	-0.170782031	-0.713852536	-0.033655534	0.277882006	-0.320251454	-0.338035624	-0.237271031	-0.333461914	-1.487324412	-0.104885839	-0.537026636	0.342944472	1.564525167	1.806096322	-0.555846466	1.01049224	-0.546600598	1.068657833	-1.339091462	1.085666251	-0.433282922	0.871061092	0.906671146	-0.585860104	-0.15199312	0.544347153	0.238154415
met-251	myo-inositol	-0.485219824	-1.048723321	-1.566961058	2.02835334	0.020112369	-1.844397621	-1.44207386	-1.178652482	0.465637146	0.1583387	1.558386688	0.302603067	-0.348889212	0.387842805	0.550180361	-2.62773305	-0.797687087	-1.150697041	0.946165187	0.638247661	0.118306105	0.717717793	-0.208259132	0.317522467	-2.531868642	0.765355246	0.412495131	-0.218993188	0.700310409	0.974584381	-0.64650014	-2.025795087	-1.906449501	-1.206933849	0.155396141	0.550159413	0.876575991	1.138878419	0.920788533	-0.191045223	-0.33070364	0.098718072	0.16804757	1.636727167	0.615601656	-0.538038836	-0.122702485	0.259514837	0.02874976	2.969513062	0.584365746	1.201333334	-0.35731851	0.357888344	1.247290161	0.977861899	0.946632592	0.167684597	-0.645028392	0.021292448	-1.002866744	0.299262374	-1.200525164	0.436473547	-0.426182118	0.256722354	0.872515089	-0.247911361	0.919011178	0.046818965	-0.034689687	0.282601435	0.331943443	0.139482682	2.766569378	-2.641731547	-0.836899867	-0.207302207	0.231356604	0.133989964	0.118308135	-0.561362319	0.737593086	-1.154659968	0.411543339	-0.717249181	0.194749001	-0.604757168	0.34148937	-1.353585682	1.900526456	-0.221377462	-0.054519605	-0.192455981	-0.21011026	-0.814563803	-0.300725328	-1.027349888	-0.080435064	0.117145514	-0.202594303	0.158673345	0.425542988	1.575169234
met-252	myristate (14:0)	0.574763742	-0.157741564	-0.380904359	-0.302222647	-0.812566369	1.197494717	-0.74253861	0.104462953	-0.570580379	-0.89662049	-0.930980757	1.148557894	0.632171665	-0.140111544	-0.181699936	0.677376428	-0.582637455	0.206993129	0.343022282	0.068947487	-2.009292815	1.909970928	0.091958626	0.932035576	1.331696572	-0.26853122	-2.399508879	-0.080596932	-1.016761066	-0.996857346	0.67449732	2.784879171	0.298069917	-0.85894639	-0.060457477	0.07584132	0.222384105	0.617544275	-0.028863096	-1.37771401	-0.026917737	0.877180617	-0.228467094	-0.845983253	-0.677914769	1.290786511	-0.191573288	0.544628425	0.401618035	0.020994164	0.45208978	-0.348509229	2.210006431	0.205207096	2.039708885	-0.145021675	0.341454365	-1.630350334	-1.057388293	-1.279633784	1.304676307	-0.690293185	-0.849792469	-1.934410481	-0.720679099	-1.032246609	-0.569563772	-1.952894705	-1.798057506	-0.673814923	-1.054972893	-0.237539023	-0.164358726	2.618469903	-0.893049089	0.654118549	0.070701217	0.06848204	0.265507544	1.797095377	-0.178088273	1.510841485	0.866497516	-1.178051866	0.37007491	-0.450927934	0.719245962	1.513145796	0.995456041	0.400285407	-0.285605443	-0.299173565	-0.442756237	-0.726121829	0.91271449	0.898854933	-0.229224682	-0.159063161	0.108004357	0.544347406	0.199795435	-1.317349488	1.884433405	0.338853223
met-253	myristoleate (14:1n5)	0.723009276	0.523242506	-0.397842594	-0.112363823	-0.698537114	0.531230319	-0.034198768	0.717790485	-0.586762478	-0.758327282	-0.41131081	2.075283074	0.943260167	-0.342810119	-0.161850531	0.007804595	0.068935658	0.216008854	0.753176911	-0.253051586	-1.812907203	1.113304397	-0.243876472	0.114659778	1.497663485	-0.266820021	-2.736131384	-0.221755387	-0.634678804	-0.477212377	0.748983612	2.629816969	-0.722646926	-0.278608971	-0.150174637	-0.028359579	1.683088087	1.286792662	-0.815871081	-1.093361367	-1.737168694	0.351467099	-0.320460156	-0.698668924	-1.165938195	0.582474236	-0.76322487	0.564947504	0.102243918	0.574881465	0.610307022	-0.275284927	1.70685561	0.388506517	1.715130017	0.428903625	0.337605456	-1.025449966	-0.944969758	-0.548256944	0.286513253	-0.552720507	-0.867523338	-1.985507294	-1.62498492	-1.209356522	-0.029054421	-1.120735379	-1.811474098	-0.616810561	-0.969388176	-0.156830937	0.394298275	2.13381738	-1.923347448	0.457670576	0.341208012	0.034177812	0.341324512	0.828647853	-0.096783879	1.381360023	-0.332561419	-1.399136771	1.721014788	-0.77545651	0.380719482	0.512851185	0.719836744	-0.507821746	-0.160098688	-0.476473245	-0.408236776	-0.787519275	1.616280087	1.997794575	0.237506809	-0.381843655	0.92317886	0.19317724	0.701178162	-1.011573678	1.967534405	0.864393737
met-254	N-acetylalanine	0.076902457	-0.325775405	-1.258555788	-0.668270136	0.234176026	-0.620049449	0.25850898	-0.363231231	0.601722727	0.58923651	1.450252727	-0.197450675	0.056369507	-0.296571798	-0.606810607	-0.815855894	0.310045283	1.16396823	1.945061778	0.631191152	0.074828444	0.997991238	0.66495411	0.016036005	-0.309057114	0.938333403	-0.913828912	0.276540501	0.081010906	1.363606734	-1.065099473	1.425280237	NA	0.935505038	NA	0.548537205	-0.047933164	0.635566845	-1.038077024	0.488009868	-0.178923745	-0.951305396	-0.191482709	1.117436155	-1.702398924	-1.108098358	-0.326811939	-2.043257046	-0.915147133	0.156315803	0.263788184	0.185324865	-0.453529703	0.091970246	-1.55964571	0.500146656	-0.764769256	-2.169575527	-1.332135116	-1.593424859	-0.367031852	-1.24443766	-0.359921347	-0.939055696	0.051430195	-0.128907976	-0.137766666	-1.376758367	-0.112679912	-1.685174753	-0.003588965	1.131039856	0.276644293	-1.481861933	1.519309381	-0.982368481	0.978765221	0.723157936	0.432399482	2.302702813	0.681713194	1.407663506	1.400743623	0.693300414	1.903811133	1.867566141	2.215835134	1.832786721	0.037218404	-0.425409331	0.049507695	-0.392694407	-1.901763048	-1.51300482	-0.883641249	0.822470553	1.260933997	-0.759088341	0.311383057	-0.495456155	-0.100775587	-1.038245497	-0.278931136	1.00672723
met-255	N-acetylasparagine	0.87280504	0.032681839	0.104763066	NA	0.25282968	0.888227577	-1.218138323	0.654793066	-0.613313763	-0.071199126	-0.002975797	-1.35754242	1.146688404	0.179639193	NA	1.126606868	-0.181339905	0.603584324	-0.13020825	0.15746395	-0.314672938	-0.61068508	-1.272047381	0.035249322	-0.626045016	0.785546873	3.110202784	0.225018891	-0.923572094	1.157953775	NA	-0.485497813	1.331151566	1.410437445	-0.853380875	0.645696284	0.133588075	0.263114734	0.098902713	-0.529614385	-0.484774102	-1.35814706	0.302282356	0.004444585	-1.076535737	0.286239382	0.408435525	0.493327811	-1.103109723	-0.434061845	-0.230693183	0.789257911	-0.515434821	0.927617235	-1.561305958	-0.862611525	-1.667244183	-0.363862446	0.073238582	-0.121200507	0.01816112	0.722532668	-1.004896287	-1.531533777	-0.01893193	-1.241557266	-0.257674166	0.53742488	-2.004685859	-0.025152545	-1.707429182	-0.785180551	1.203676423	-1.121438107	0.922055468	-1.795113594	1.966641577	0.025742554	-1.507789526	-0.514940983	-1.195537496	-0.184044528	-0.577414438	0.270832922	-0.929694373	-0.671122063	-0.427707362	-0.510574659	0.854717488	1.05204794	-0.461741798	0.155912395	-0.436307601	1.388466528	1.378837053	-0.001891052	0.182177227	2.410273944	-1.07594045	-0.414264818	2.288635701	0.476953657	1.039798487	1.419114456
met-256	N-acetylglutamate	-0.832739967	-0.338365937	-1.392389727	-0.41004402	0.580970205	1.5717716	-1.148484306	-0.224160899	-0.111568283	-0.162026801	-0.846861704	-0.001088709	-0.842488041	0.835337267	-1.214969332	0.769988722	1.146797018	1.093833239	1.439226161	0.414230122	-1.457439208	0.019339129	-0.163348306	-0.268026183	0.079525066	-0.630611359	1.391161381	0.648076331	-0.95016247	0.387108231	-0.799858935	0.954502653	0.717073308	-0.973489036	0.626380932	-1.073903851	0.444889765	0.158404039	0.247967608	1.190543399	0.233615064	-0.999822202	0.402975399	1.211424047	-0.672094808	0.472950508	-0.521617757	1.23825183	0.048827361	1.439856352	2.043616644	2.558669597	0.327739923	2.372862144	1.281299861	-0.447371823	-0.142699764	0.969849805	0.299724111	-0.151437367	0.62895573	0.008837667	-0.03503916	-1.645687371	-1.030616511	-0.612932634	-0.495969406	0.404366398	-0.422823708	0.784697794	-0.630466678	-1.59545597	-0.74954922	1.635495385	4.28473496	0.717234331	0.495364783	-0.62396922	-0.006441914	0.008757719	-0.467670682	-0.619867374	-0.36003999	-0.103346911	-0.237347438	-0.372112897	-1.099699277	-1.551218565	-0.560396354	-0.324968421	-0.355473317	1.554033469	-1.054052902	-0.028848585	-0.125698599	-1.326926129	-0.558204845	-0.308986307	-1.807128007	-0.42208683	-0.881759991	-1.123257054	-0.280781485	-0.711984641
met-257	N-acetylglycine	NA	-1.222089108	-1.343396442	-0.453917598	0.26243098	-0.212604713	1.12176448	-0.001109276	0.773872299	1.001851413	0.958815566	NA	0.43602188	-0.73094527	1.912386809	-1.165722357	0.64098704	-0.285324502	1.469381662	0.488503367	-0.422932206	-0.443030613	0.47380063	-0.034487311	-0.54963865	0.314150362	-0.538523307	-0.69322074	0.572610151	1.224457286	-1.013790564	0.648982254	1.004911759	-1.825357334	-0.794866895	NA	NA	1.353502162	-0.108613874	1.647600673	-0.373320762	-0.752291965	0.334819751	0.58934121	-0.656684224	-0.827672148	0.178433955	-1.430908868	0.98958198	-0.025466771	1.721225245	0.893528972	-1.170956706	-1.424931932	-1.481470124	0.297070488	-0.725285547	-0.516574678	NA	NA	NA	0.314272797	-2.725306327	NA	0.2414121	1.359777008	0.413945675	0.967147825	0.2296768	-0.409491986	0.976728041	-0.322503991	0.183855696	-2.25718135	1.19385551	-0.248564706	0.294769855	0.398911606	-0.263037178	1.481596094	1.119354738	0.855820672	0.89848439	0.437280021	0.611890778	1.619754657	1.39740059	0.913196329	-1.368635341	-1.094457985	-0.025947645	-0.09618452	-0.805563254	-2.270396277	-0.959188488	-0.335640489	-0.077508332	-0.196558381	0.143348739	-2.556669602	0.881023083	-0.201771039	NA	0.446571021
met-258	N-acetylmethionine	0.84798164	0.1432683	0.163401596	-0.506232964	-0.587427363	-1.314325079	0.685814187	-0.625554368	-0.113058192	0.473933762	1.033677104	0.806084758	1.620320856	-1.870328799	-0.003533129	0.174269404	0.92210018	0.515635076	0.709441358	1.323205461	0.640175933	0.142908424	-0.932164196	-1.821785013	-1.392101259	1.062353605	0.601124241	0.014489165	1.306053321	0.166219872	-0.661636067	0.2820924	-1.441161582	1.757314333	-0.31625126	0.219944257	-0.875617053	-1.006424871	-1.001947449	-0.598556591	-1.455839481	0.2399187	-0.131660754	-0.230277798	-0.095558042	-2.137754807	0.474153254	-1.291208449	-1.190492536	-0.311650143	-0.05695264	0.217161575	-0.425477485	-1.835713256	-0.426523388	-0.608910974	-0.130628856	-0.51690322	-0.592633242	0.209237022	0.415445012	-1.071819042	-1.796591338	1.006105146	0.29840355	-0.246621326	0.845119033	-0.41911169	0.485934028	-1.487691727	-0.015707064	-0.312910038	0.785840325	-1.705776745	0.304220935	-0.263331202	0.486857056	0.998557821	-0.876742781	2.261938306	0.978871749	1.352568043	1.174840405	-1.036804323	2.066843824	2.056035977	2.46267872	1.637419744	0.219311749	0.248473345	-0.646622216	-0.003946224	-1.044798578	-0.626461298	-0.275896257	1.304229515	1.206370105	0.057517455	-0.005884235	-1.763435633	1.117254938	-1.415462319	0.648332681	-0.148061655
met-259	N-acetylornithine	-0.944978077	-0.34483412	NA	3.387753642	0.579190308	0.957118889	-0.141208136	0.700521207	1.362060646	0.493070294	1.863893493	0.781073988	0.261176483	1.941523977	1.408054956	0.637948357	-1.62741508	0.255129958	0.628142319	-0.031454007	-1.078519148	1.068221853	0.170844585	1.457314265	1.127519774	0.086573203	1.728760118	0.417989326	0.19716657	-1.289021185	-1.401956883	-0.610583554	0.66357914	0.357588067	-2.065198029	-0.249835619	0.012504173	-0.045426982	-1.468466076	-0.492825989	0.315378242	0.329518869	-0.264388779	0.40749002	-0.348280521	1.160622809	-0.460035278	-0.47851454	-0.975517683	0.130114057	0.456187602	-0.940831544	0.537454882	-1.087303993	0.890171701	0.198144457	0.031459171	-0.324257433	0.682831599	-1.125575398	0.116355226	-0.47582424	0.317241498	0.228732057	-1.117862325	0.487908026	-0.29798442	0.76987818	1.004527912	0.169765914	0.097194963	-0.00659735	-0.338236194	1.738963015	-0.063805567	-2.766343618	-0.536332286	-1.130722717	-0.955218121	-0.057241156	-0.764000986	0.867683833	-0.154425397	-0.58626733	-0.648586065	-1.486548034	0.300423335	-0.989382874	-0.813845769	0.077975702	0.701536714	NA	-0.6691257	-0.983714617	NA	0.284801556	1.158272794	-1.038106296	0.033211265	-1.982157591	-2.653854706	0.271909142	0.590414426	-0.451574006
met-261	n-Butyl Oleate	0.6288233	0.868289021	-0.724587274	NA	-0.351908577	-2.039534044	0.14583294	-0.344156955	-1.914829248	-1.812271965	-0.031752636	-2.369823798	0.900804457	0.308938922	-0.844005813	1.107580214	1.186671589	-0.241216958	0.497248916	0.195870406	-0.352877941	-0.395960571	-0.350333681	1.287786313	-0.654631325	-0.799298934	NA	-0.615060615	NA	-0.619712193	NA	-0.26778872	-1.73423133	0.035743172	-1.093875088	-0.64379816	-0.051796047	1.578605167	0.406949231	-0.407058634	1.040139962	0.034130882	1.269027886	0.541728586	1.621556621	NA	-1.706050511	-0.508706739	-0.737064882	1.007823522	NA	0.795918192	0.42549557	0.061809168	0.641295796	-0.631739206	0.110130276	0.621462643	0.848866372	-0.156573964	-1.046341235	NA	-2.436515181	-2.332037857	-1.043227341	2.40010198	NA	1.078772557	NA	0.974698383	-1.67026946	-0.264631945	-1.083495018	0.599919781	-0.990852501	NA	0.245378973	0.944215898	0.168625948	-0.295551639	1.917545768	1.052959758	0.191825442	0.020084136	0.687639708	0.750015864	0.022176343	0.169352499	0.490225731	-0.051925313	NA	1.068669028	-0.706530285	-0.257159833	0.781939046	-0.216388872	-0.423795023	0.009466515	-1.046454633	0.36819864	1.638272425	-0.500384789	0.393777012	0.642470288
met-262	N-glycolylneuraminate	-0.218219525	-0.233054242	-0.056012159	0.878298557	-0.353214464	-0.38563665	-0.137770051	0.215568764	0.172483987	-0.0248702	0.460739299	-0.01421283	-0.400898994	0.0823436	-0.685498723	NA	NA	-0.190965604	0.430440944	0.174842895	0.129206827	-0.985807777	0.261503106	0.628809735	-0.44530793	0.208464619	1.945839383	0.044839452	-0.16674686	0.991537073	-0.199816756	-0.292883991	0.060091012	-0.03155198	-0.14257299	-0.097014591	-0.48995871	0.338518281	-0.794191337	1.088409219	0.473359705	0.364260973	-0.204733038	0.805535026	-0.150337964	-3.400228431	-0.702367847	-0.410875591	-0.175131933	-0.137530904	0.46668576	-0.816255162	NA	0.318308162	-0.230017552	-0.444660777	0.005159661	-0.647638428	-1.197942756	0.215109553	0.734733305	NA	-0.442801691	-0.233202235	-0.049487219	0.819825443	-0.087781677	0.086219005	0.996000993	0.227136857	0.066240253	0.501947099	-0.02380328	-0.370977964	1.914866602	-0.624054987	-0.627929739	-0.126569174	-0.179045095	-0.117406663	-0.288213405	0.211637823	0.231343852	-0.131745739	-0.561577064	0.032905499	0.526717509	-0.155757052	-0.797381381	-0.155249207	0.697416782	0.572385397	-0.375977153	-1.135221083	0.044435345	-0.847993714	NA	-0.00568907	-1.097664619	-1.077139361	-1.276326727	NA	7.377432115	0.074425096
met-263	N1-methyladenosine	-2.287277825	0.037137825	-0.621508104	3.705155045	-0.473656433	0.362201391	0.065527199	0.602458743	0.521610693	0.315563883	0.821947821	0.594903219	0.873321428	-0.345689454	1.851954763	-1.640519449	1.417021782	0.724079746	0.577796174	-0.593589481	-0.871621298	0.532889393	-1.049650912	-0.178187871	-0.088846717	1.193194683	0.697491433	-0.480428917	-0.719592352	-0.860112576	-1.072811692	0.539507168	-0.110533214	-1.187802875	1.650813466	-0.901640285	-0.810811631	1.649275291	0.27129521	0.248149547	0.107217941	-1.71773553	-0.305141834	0.598408529	1.30482205	-2.103071079	1.693231712	-0.101103111	-0.43955781	0.676233835	1.125329619	0.410655955	-1.215879626	-1.180749229	-0.594443984	-0.218152723	-0.481370449	-0.775604019	-0.35577592	-0.031147902	-0.404622622	0.024987196	0.58491456	-0.135342058	-0.997459886	-0.064974634	0.08199558	-0.728070991	-0.021824847	0.287588067	-0.514325872	-0.68683294	-0.58198686	0.341889078	2.716679889	-1.789308037	-1.512147234	-0.585021313	1.313563613	0.040952165	1.067442823	1.107609035	0.633322511	-0.31380524	-0.456062803	0.597992838	0.483116274	0.859450355	-1.425167765	-0.73132734	0.544987608	0.85446933	-0.317900066	0.543666424	-1.993317069	-1.389114426	-0.649894404	0.257374196	1.090255397	0.893313133	-0.520264775	0.111765725	-0.324137936	1.310241121
met-264	N2-acetyllysine	0.332389471	0.475655056	0.403839391	2.608216645	-0.954609988	-0.300215258	0.04684243	0.421977724	0.323415067	1.283701317	0.874018967	0.006925433	-0.034977884	0.355424106	-0.039590496	-1.046596039	-1.647280955	0.44478385	-0.56128768	0.243160717	1.256974911	0.768816929	-0.659439184	-1.063375985	-1.942352111	-0.739751892	2.482154479	-0.039840642	0.881267371	NA	-0.439479843	-1.076286978	-1.238373183	0.194318139	-0.468337621	1.324708933	-0.929027139	0.317845534	-1.175063485	-0.25685463	0.150982224	-1.271321752	-0.608296957	-0.06651461	0.357292774	-1.749121826	-0.123101269	0.855702435	-2.09592205	0.278102422	-0.758477184	-1.041012946	-0.24441844	-0.324077124	0.66675189	0.839569752	-1.685843583	1.202562525	0.366469462	0.615468517	-0.166213832	-0.689868021	0.22527297	0.780135262	0.548287631	-0.438128021	0.488786349	0.522996408	0.593597981	0.998076579	0.436217327	0.009461814	1.445052188	1.453743972	1.966179143	0.37919944	-0.669719341	-0.115259642	-0.400276125	-0.229196973	-0.040582264	-1.347764917	-0.407755797	-1.686364322	-0.546913633	-1.701647027	-0.075604093	-0.374658249	-0.1733797	0.530684164	-0.269151194	-0.523962877	1.631919231	-0.461858194	-1.518981876	-0.808287288	-1.260084076	1.686435929	0.271406545	0.719329985	-0.082320634	-0.423949647	-0.223436265	0.362700234
met-266	nicotinamide	-0.293086669	0.149934355	0.340147014	-0.091414964	-0.062115514	-0.336328597	-0.054189103	0.166340921	1.788070996	0.8038036	1.910431557	-0.995701985	-0.58597119	0.306289892	0.494872731	-0.161502091	0.561400575	-0.429645881	-0.493678262	-0.408657745	-0.456696083	-0.087345694	0.908552751	-0.937377768	-3.243396493	-0.45296989	2.978045868	0.403978126	1.001520209	0.73367695	0.071548278	-0.702926146	-0.801183191	0.40607183	-0.016052993	-0.174445465	-2.532816351	0.08278549	0.439245339	0.51735745	0.181396296	-0.622443674	-0.321128958	-0.691512544	0.979648846	-0.887917786	0.925933611	-0.870691312	0.603463542	-0.359582772	0.609302138	0.481056807	-1.48077547	-1.92795364	-2.49142573	1.1430261	-0.83465147	-0.244154771	0.867273932	0.233871031	-1.559151679	-0.30587309	0.11476923	0.527248282	1.423853359	1.06460532	0.070201003	0.934434206	2.156463541	-0.961311394	1.068559972	-0.173636324	0.423378894	-1.725935512	2.003047796	-0.351993023	0.263560064	0.679937371	-0.396781721	0.212667665	-0.311799335	0.526508469	0.175844406	1.71699499	-0.282649536	0.751703493	0.367326115	0.042488717	-1.393730771	-0.475449455	-0.229929439	-1.043406078	2.07362934	0.23997931	-1.174369037	-0.387167393	-1.294884646	0.103194311	0.140119986	0.689814442	-0.599221196	0.420824873	-1.86752541	0.60874744
met-267	nicotinamide adenine dinucleotide (NAD+)	-0.045338936	-0.287490933	-0.049403692	-0.070603446	1.049381393	-0.102525201	0.883254845	-0.260123514	0.482851665	0.867534487	1.059086814	-0.380909805	0.867926378	-1.29047891	1.349713032	-0.763758859	0.617512433	0.272085848	-0.486672341	0.422332044	-0.469838167	-0.06817062	0.978702609	0.471812277	-2.025788791	1.407673427	-3.537093942	0.460142884	-1.165116311	-0.080040232	-0.794068865	0.008205419	-2.972217534	-0.840790837	0.973274124	1.45987535	-0.075566701	-0.210859146	-0.445774602	1.727632758	0.756902732	-1.297043069	0.835247323	0.208257935	-1.075101446	-0.575983342	-0.128892683	0.566477523	-0.915479086	1.249704026	0.35595159	1.270712135	-0.449565892	1.681912991	-0.418125403	-1.716376354	0.531860956	-1.250676855	0.077610294	-0.436787559	-1.283467054	0.560473258	1.487917746	-1.212106962	-0.251679345	0.542358805	0.750075843	-0.422835996	0.832209522	-0.378238563	-1.000254206	0.157584963	0.872710837	0.57821574	-0.354504323	-0.272275831	-0.544804769	1.376116611	1.225733357	-0.539658476	1.169549199	0.723528812	-1.317466027	0.206975739	-1.034683967	-0.289080295	0.211217932	-0.592313682	0.330126196	-1.046707915	1.345006083	-0.744946213	1.308635357	0.417682394	0.755487457	-0.441594885	0.335435982	-1.622784051	0.761307839	1.046104018	0.36816151	-2.938127942	0.441383333	0.271629396
met-268	nonadecanoate (19:0)	0.512235483	-0.679710505	-1.698825555	-0.05434641	-0.589728388	0.584761172	-2.146035104	-0.179835544	0.54289335	-0.627505952	-0.022532055	1.088358333	-0.017429433	1.119916676	-0.702640055	-1.085564362	0.883354413	-1.001801719	0.303855619	0.200469645	-2.026194122	0.810418054	1.568214546	-0.347934873	0.407986801	-0.626057288	-0.482539771	-0.005612334	0.445925499	0.02147416	1.583262547	1.907374201	0.56794335	-0.839856096	-0.492894446	0.007381894	-1.298708056	0.96673717	-0.354951828	-1.371359898	0.15090135	-0.471059024	-0.030044676	-0.408496367	0.160993816	0.008684561	-0.394153828	-0.369078882	-0.042344546	0.000792751	0.511641024	-1.49330606	0.298069137	0.400765835	1.477946517	-1.092341845	0.273821724	0.326595814	0.548866518	-0.847043482	1.027049781	-0.1155186	-0.9461328	-2.783315669	-1.433539246	-0.6099506	0.061367694	-0.375210256	-1.430224477	-0.14506881	0.193641043	-0.802322029	-0.138090848	1.642511733	0.093048308	0.564019046	0.716917958	0.383981744	-0.880213671	1.514657226	0.478391078	1.305935275	0.322589218	-0.192019637	0.082053386	-0.444645404	1.412455665	2.41033196	0.620860661	1.459425732	-1.838641718	0.319721457	-1.757252039	-0.415568822	1.617147071	0.641460006	-0.736471327	1.221997154	1.195925222	-0.088231122	0.775612865	-0.248575115	1.345762702	1.042913408
met-269	oleate (18:1n9)	0.121478057	-0.519521209	0.014367102	-1.726307359	-0.565468523	0.924714046	-0.522105719	0.23421656	-0.250578184	-0.787669054	-1.690156991	1.072478539	0.87263857	0.10988195	-0.458883122	0.744779352	0.117721222	0.752346274	0.60174441	0.035469186	-1.574072385	1.194228331	1.598689877	1.341089485	1.185895664	-0.87360233	-3.759455445	-0.017948812	0.055751938	-0.542604731	0.279199302	2.002419715	0.002850321	0.003816543	1.078653063	0.380426187	-0.190104279	0.17309486	-0.03447194	-0.74369302	0.150660328	0.688251255	-0.073254503	-0.350631375	-0.688770412	0.68909332	-0.071739595	-0.221370365	0.738054744	0.382320643	1.011174794	-1.969262608	0.035360701	0.004094829	0.394132992	0.934838334	0.320849149	-0.250020474	0.495749529	-0.38761134	0.786619024	-0.314231487	-1.095403646	-0.895019358	-0.220124176	-0.295422014	0.390344623	-0.90931889	-1.741802014	-0.933476571	-0.170484209	0.750265456	-0.486702923	1.606106759	-2.782597057	0.363236474	-0.278020594	0.32524543	0.491655493	1.227083792	0.471056043	1.636478351	0.697417785	0.116964213	-0.338049611	0.66327417	1.138912662	2.419955649	0.219597732	-1.052737748	-1.031763253	1.439778884	-2.018250847	-0.994635298	0.709941133	0.15910579	-0.718004163	0.164677564	-0.249175158	0.668829532	0.205603371	-0.475138914	-0.071905169	0.84359205
met-270	ophthalmate	0.153009202	0.842876072	1.523029289	1.801723689	-1.075218447	1.280802942	0.242035608	0.970367512	-0.641850683	-0.841315951	0.119773853	1.716058977	-0.149572608	0.664362327	1.247909905	1.35449319	0.604038274	0.915471765	1.290975229	0.194232471	-1.341413562	1.375130313	-0.501165407	0.503146903	1.317734212	0.143746141	-0.733667934	-0.407421311	0.412110617	1.337217222	0.065700511	1.848094567	0.367717728	0.464954053	-0.405668494	-1.94284667	0.687514144	-0.989809827	-0.211220156	-0.968609848	0.310882257	0.467963581	-0.493767255	-0.61212413	1.126199652	-1.943936982	-0.748821779	0.298617715	0.255983625	-0.387846543	0.533757121	0.404679738	0.512801845	-0.369283716	-1.003066212	-2.283280893	-1.089007303	-1.697433707	-0.368189686	-0.245581797	-0.837347358	-1.493688773	-0.602851277	0.161565448	-0.01649975	-1.113906388	-1.423883808	-1.399617033	0.39412474	-0.625870725	0.289347626	-0.124926598	0.117540345	0.329144339	1.2333481	0.042710429	-0.419107019	-0.591748026	-1.721661372	0.927601471	0.491643525	0.570696718	0.126875962	-1.068008392	2.135830843	0.21793061	-0.171664395	0.292727786	-0.707233908	1.879138462	0.318751022	-1.599985279	-1.996821027	-0.906757576	2.575726495	0.708788197	1.097173407	-0.193526402	-0.072849869	-1.158679244	0.359147141	0.046180749	-1.453717489	0.403006678
met-271	ornithine	-0.409540555	-0.126053245	-0.705908811	4.284001963	-0.070783498	0.095739849	0.283307495	-1.075938695	0.357496616	0.013619623	1.480361999	0.653358087	-0.463496824	-1.151261339	1.457158297	-1.684650908	0.681531631	-0.398397285	2.417931081	0.633815576	-0.430440666	-0.27969016	1.431395628	-0.92240543	-2.302119721	0.728700222	0.115418852	-1.125078213	0.335774274	0.065281262	-0.620275643	-0.061814993	-0.905407683	1.077012911	-1.173470388	-0.111829784	0.15590572	-0.175771523	-0.855627689	1.52673823	-1.008357324	-0.772975609	-0.726402171	0.939643784	0.455809692	-2.207548087	0.852506199	-0.662510089	-0.319665216	0.287134935	1.161871444	0.916363404	-0.192751898	-0.818710128	0.527000303	-0.922718634	0.397697002	-1.352956571	0.151600245	-0.78760289	-0.480624094	-2.458430916	0.537992013	0.366830207	0.249628001	0.722651899	0.103054356	-0.221377051	0.990054068	-0.168724838	-0.002532073	0.029727966	-0.053574336	0.115302301	3.461432128	-0.325135097	-0.212124392	-0.024935416	-0.007667535	0.241499074	1.072793977	0.332056561	0.212601155	0.087285749	0.200184278	-0.33356341	0.107286262	0.494533843	-1.109356065	-0.524384172	1.228823587	0.084933794	-1.025686284	-1.336398042	0.281252183	0.180958499	0.545281902	-1.098255707	1.001248846	-0.209566239	-0.650106374	-0.898557656	1.003999949	-0.094215393
met-273	palmitate (16:0)	0.35463655	-0.197639106	-0.28852119	-2.303182679	-0.162057527	0.689381622	-1.006028829	0.118677498	-0.052876855	-0.258644685	-1.908748545	0.206843743	1.078747023	-0.300294209	-0.562309677	0.536186014	-0.465728529	0.755782599	0.429782224	0.209488992	-1.665421276	0.741438799	1.303257391	1.59442207	0.806115984	-0.836012465	-2.842272665	0.354887167	0.283185115	-0.536299871	0.196787983	2.169085817	-0.490046866	-0.812349636	0.954594145	0.106824608	-0.770712204	-0.014488762	0.677910493	-0.57075287	0.197261705	0.724652551	0.230645578	-0.205232993	-1.293814404	0.47137685	0.204102829	0.057063274	1.083481665	-0.027758282	1.173291165	-2.059449447	0.920675855	0.192019591	0.411144861	0.907753521	0.42732398	-0.853436047	0.365725563	0.216389637	0.18377345	0.711499182	-0.761004708	-2.250300345	-0.658927635	-0.199383942	0.380527657	-0.496411854	-2.034006132	-0.867206492	0.064597345	0.935317394	-0.283306315	1.102249098	-2.467740651	0.59068117	0.344400138	0.382205863	0.393835362	1.677622448	0.67808755	1.653282063	1.028481643	0.892778853	-0.877528545	0.386717611	1.578228822	2.088795415	0.308148321	-1.622947565	-1.629394374	0.706080372	-1.02663641	-0.970723587	0.220810517	0.720003808	0.000744095	0.488461405	0.176269921	0.703034453	0.422708991	-1.303607005	-0.231079452	0.345688052
met-274	palmitoleate (16:1n7)	0.829857619	0.248541968	0.39709321	-1.699167999	0.570620022	1.517006479	0.107171657	1.107928301	-1.05224269	-0.520853449	-1.842847924	0.975880592	0.689458836	0.523375819	-0.737726162	1.214236442	-0.29126343	1.200928491	0.247610463	-0.768522525	-1.704458732	0.105066557	1.462296477	1.828492204	1.19365667	-1.251075972	-3.060937646	0.629748218	0.567864136	-0.673951083	1.149721673	2.4424267	0.375588061	0.05162803	1.186820613	0.155960859	1.058741384	0.230011715	-0.074428565	-0.43420123	-0.201709566	0.595848618	0.346595684	-0.811906177	-1.261597691	1.439155049	-0.652007065	0.336594522	0.818610211	0.181351527	0.957241551	-1.590645438	0.359710135	0.246289231	1.056299798	0.967796571	0.207756809	-0.555071139	0.161671846	-0.198745367	0.211499087	-0.343773757	-0.629374554	-1.811669624	-0.522765815	-0.984942732	-0.592124066	-1.847851122	-1.351385171	-0.536604057	-0.044330246	0.554040978	-0.478034837	1.217381481	-2.391627258	0.236262529	-0.305843509	0.075477149	0.431121123	-0.263487365	-0.058222209	0.810609957	-0.150413868	0.220477959	-0.646394781	-0.451564119	0.265887498	0.909482568	0.664886662	-1.432901021	-1.99461918	0.507548702	-0.700611722	-0.570442554	1.187476283	1.142507271	0.356094327	0.401257047	0.43027466	0.829848433	0.471020233	-1.01521375	0.122818812	0.385691757
met-275	palmitoyl sphingomyelin	-0.296963187	1.411021921	-0.005419194	2.330770782	0.005025853	-1.180918715	0.089350557	-0.299637013	0.272496922	1.818753885	0.860763938	0.02829377	-0.074100856	0.20400042	0.765964313	0.694967481	-0.450809079	-1.148032054	-0.055706274	0.554003335	0.690740519	0.420548424	0.675132442	0.66267204	-0.947408228	0.145698118	-0.045020809	-0.506193088	1.307626259	0.174954972	-0.572656579	0.202688939	-0.080252053	0.248105573	0.815530155	-0.410113763	-1.412679859	-1.192332763	-0.801375472	-2.006348257	-0.73759054	-0.664065734	-1.257869585	-0.012872212	0.633696672	-1.481331736	1.416029396	-0.103104835	0.333935369	-0.622334816	0.034668218	0.559058729	0.363897408	-0.964158559	-0.946321084	1.150272092	-0.088132204	-2.02477665	-0.031922417	-0.069240058	-1.393383202	-0.642169281	-2.497272014	1.309793698	-0.667194874	1.087860521	-0.12554423	-1.54844117	-0.864526961	0.130214976	1.019020889	0.637831144	-0.895540299	-1.454766234	2.16551753	-1.691150567	-0.934442964	0.404154273	-0.456672859	-0.003852126	1.10569496	1.218675205	0.757754412	0.407649216	-0.462286229	0.876056162	0.043807846	-0.395346268	0.008187573	2.928291988	0.972152897	-1.147202664	-0.232057105	0.754329915	0.147976251	-0.514080543	-0.447491114	-1.885806871	0.997181351	1.456763271	-0.398716415	-0.635423879	0.442105889	2.503737152
met-276	pantothenate	-0.42241825	-0.262923432	-1.636859136	-0.172660048	0.865970395	0.245331702	0.367521947	0.720200395	0.774270465	-0.598440097	0.378292936	0.994827194	0.588991399	-0.029491808	-0.200436765	-0.30238023	-0.192170936	0.686740722	-0.178716892	-0.441138301	-1.960344595	0.515552575	0.542927827	0.903066356	-0.78425232	0.482133031	-1.832715	0.294804743	0.169222812	0.25926682	-0.025052497	1.112857383	-2.220434905	-0.904921949	0.355814517	1.295592427	0.579418326	1.282387706	-0.985922014	0.833005682	0.912967472	-0.784381897	0.822082909	-0.239100463	1.062164187	-0.011659896	2.475615097	1.287278526	0.570190056	1.989552265	0.519354201	0.790882926	1.783961352	0.433683146	-0.075476722	0.659636709	0.503198419	-0.002907788	2.197380338	-0.089029504	-0.13896209	1.194255566	1.098311202	-2.215223821	-0.772886783	0.277726183	0.118924572	-0.00588225	0.448203086	0.24423086	-1.416193885	-0.491762803	-0.643168048	-1.464746951	0.277701249	0.005216978	-0.750326692	-1.200790126	-0.035279803	-0.060352498	0.461602542	0.546067751	-1.645788078	0.106041946	0.308903105	0.271363144	-0.140021437	0.05611797	-0.401935014	-0.804012303	-0.363762688	-1.643069241	-2.500180626	-1.266888668	-0.75228036	0.93520152	-1.001771832	-0.610801077	0.343974164	-0.182691912	0.914930628	-3.010756425	1.59150649	0.226832439
met-277	pelargonate (9:0)	1.521421419	0.41457392	0.374588093	0.985560915	-0.578152638	-0.955683558	0.73385513	1.088183228	0.474142439	-0.052419043	0.661276876	1.53630591	0.648811964	-1.804035543	0.260276876	-1.021435563	0.182273013	-1.169631851	0.829431209	0.313508558	-1.406048109	2.358304428	-1.003934621	0.077174813	0.298317948	-0.008796165	-2.639813385	-0.534913242	-1.361883045	0.151104262	-1.106817843	0.807757882	-0.945895206	-0.033480671	-0.392758997	-0.745015934	1.190767685	1.791360649	-1.355717994	-1.242436058	-1.049183938	-0.348186067	-0.631230896	-1.041417491	-0.994281274	-1.329135438	-0.86734214	-0.089506393	-0.788828221	1.435042061	-0.149120763	-0.646055249	1.85973858	-0.564887602	0.0342281	-0.896155751	1.124395176	-0.71575707	-0.68179529	-1.12804479	-0.168521495	-0.682634349	1.006113575	-0.626205851	-0.427306607	-0.467338846	1.022797785	-0.461662437	-1.847786756	-0.451769047	-0.42000807	-0.704945528	-0.071422679	0.687998573	-1.388882433	0.916760643	1.659440899	0.209409191	0.354363156	-0.476393098	0.083745588	0.777516997	-0.502912308	-1.391025789	0.772839032	0.02717798	-0.611352773	0.54597599	0.284748173	0.488166258	1.248451624	0.623467678	0.278721863	-0.882794646	1.409926285	2.10115809	0.430286939	0.774133839	2.055285876	0.480691224	0.998014252	-1.233141627	2.16598221	0.651811278
met-278	pentadecanoate (15:0)	0.611085658	0.430122216	0.80680648	-0.33340128	-0.401562171	-0.486594999	1.939923016	1.267996388	-0.710857283	-1.394576045	-1.303662275	0.991325867	0.723878321	0.082464285	-2.047637481	0.13350263	-0.420713348	-0.27781106	1.74949499	0.068270221	-1.465300081	0.743557866	0.548976408	0.792849435	-0.10798806	-1.461006323	-1.606026723	-0.48456337	0.677902374	0.276103219	1.377527218	0.929062472	-1.091486166	1.044985505	0.489964778	-1.536101154	0.873933671	0.163364083	-0.02434373	-0.920938428	0.254704758	0.871147757	0.766817507	-0.942893038	0.70032732	-0.318396762	-0.441966807	0.00162646	-0.332743103	0.087064454	1.752335818	-2.05331535	0.341329601	0.081059609	1.129210535	-0.4431251	0.740294489	-0.670572429	-0.577415065	-0.969900675	0.333404314	-0.030402651	-2.429724978	-1.837321008	-0.754431413	0.613941531	0.023202865	-0.339172754	-1.17757089	-1.151574095	-0.397111242	0.332498506	-0.609009192	0.171299033	-2.20502874	0.396366597	-0.138075976	0.639681676	0.420729643	2.412268956	0.43926018	1.716088149	0.796961717	-0.586728723	1.573829767	0.197778908	0.105498969	2.718240152	0.422293219	0.002770971	-1.169983316	0.383404906	-0.785684528	-1.154399265	1.072340471	1.300159518	0.185883234	0.22263924	0.330247277	0.274074362	0.008008587	-1.56152391	0.594999718	-0.743752101
met-279	phenol sulfate	-1.393948455	0.25820357	0.998528791	1.188554672	-0.093177947	1.071527838	-1.177639893	NA	0.705949912	1.134134788	2.418266978	-0.278600389	0.054962281	0.681822688	0.118960995	0.468817685	NA	-0.654803879	0.13181691	0.608612621	0.745462053	-0.044798805	0.65558342	-1.033023352	0.471773121	-0.223268283	NA	0.055897444	-0.221576151	-0.324693994	-0.592240164	0.531618276	0.154588786	1.599658144	1.777688969	-0.657273968	-0.889218999	-1.807356925	0.023202903	-0.787536907	-1.64264946	-0.845368147	-0.518107004	1.375327332	0.031407695	0.175976493	-0.351917796	-0.152960694	-0.136484401	0.381578115	0.226252137	-0.51464072	-1.829262144	-0.01307994	-1.006031202	0.362548023	-0.470109608	-1.046633145	0.640531158	0.970296725	-1.024675912	-0.883040625	0.563249607	-0.373381602	1.159516517	-0.642983678	-1.027825476	0.062781306	3.379963101	-0.19272097	1.990346965	-0.492861267	1.657745352	-1.726883415	0.204853978	0.510242337	-1.129832562	-0.619308631	2.123820451	0.952785377	0.110287472	-1.383906571	-0.373610139	-0.034657189	0.296783224	-0.375293879	0.063630559	0.998287896	-0.258473482	-2.007021822	0.731005432	0.892162019	1.783280769	-1.670766675	-1.335579381	-0.888856285	0.294389715	-0.390571643	-1.157289625	-0.347741722	-1.56643951	0.647575936	-0.985290394	0.366045951
met-280	phenylacetylglycine	-1.145745378	0.891975469	-0.648371758	-0.563080343	-0.058506147	-0.211845592	0.162766938	-0.013706858	0.495491662	0.510352232	1.059050728	NA	0.012736363	0.759746159	-0.98166939	-0.965535317	0.66125686	0.565272417	-0.828937165	0.595760157	-0.147637028	-0.738852448	-0.060694589	0.046048987	-0.718629829	-0.046560554	-1.914368239	0.310970279	-0.059606301	-0.310534284	-1.067238636	2.992126567	0.631312813	-0.466699191	1.224028837	0.916281224	0.051650898	-2.596602829	-0.250126493	0.373518068	-0.232257882	-0.554025708	-0.207338096	-0.065560811	-0.961986634	-0.053654178	-0.09253399	-1.061012384	-0.652640891	1.288102729	-0.623040095	-0.916713073	-0.489140437	0.121385834	-0.679968381	0.463026317	-0.738524393	-0.113052974	0.343587463	-0.100003755	-1.240711542	-0.065201389	0.588995736	0.469949359	1.039556238	0.308616629	-0.369670979	0.07932616	3.984964619	-1.71307932	1.535221131	-0.286783786	-1.341988949	-1.276247401	-0.735737736	0.666280003	0.482147643	1.164333343	0.307810345	0.37814931	0.222007768	-0.254972102	1.170008438	1.84982609	-0.123772188	1.566481541	1.173702593	-0.03041954	-0.232736201	-2.151200926	0.958541009	1.478887536	1.818990866	-0.594757206	-1.231571768	-0.134182305	1.18252678	-0.645482541	-0.725308309	0.680759842	-0.401233442	-0.054011877	-2.366726264	-0.665812229
met-281	phenylalanine	-0.454437942	-0.548736122	-1.218512941	0.502905182	0.737920636	-0.798143684	0.346384136	-0.363274518	1.817470037	0.436791657	1.993030531	-0.871019076	-0.997047732	-1.315071453	1.633739019	-1.22244083	1.214583658	0.21503665	1.340077482	-0.041036783	-0.668442248	0.63870814	0.185289332	-0.770731032	-2.982412515	0.366235249	1.205225521	-0.45976327	0.658369254	1.376444849	-1.66431183	0.248069509	-1.367207168	1.288170962	-0.546029935	-0.319191626	-1.18861936	1.198749944	-0.170719733	0.458991728	-0.152630007	-1.613224201	-0.992457197	0.714311146	-0.155830004	-2.332900035	1.073991431	-0.884092301	-0.044569644	0.156670513	0.763984898	0.749209016	-0.003271921	-1.066952354	-1.084395257	-0.043014195	-0.140962016	-0.72278776	0.824502249	-0.568629901	-0.918823268	-0.255994955	0.915872226	0.194413356	0.871135113	0.713927583	0.124799815	0.239411248	0.812243861	-0.456974516	1.119270558	-0.35616626	-0.090936613	-2.157104051	2.867079609	-0.903958608	0.036671601	-0.077715096	-0.303453858	1.343090372	1.125485713	0.925811921	0.478943784	0.309590495	0.434116327	0.900608872	1.864230736	0.763933507	-1.502434282	-1.27264651	0.264765405	-0.728099748	-0.615707694	-0.002932925	-1.297246336	0.726928165	0.390855277	-0.946272648	1.209201908	-0.83331464	0.032695132	-1.000292128	-0.123565636	1.066813175
met-283	phosphate	-0.972961519	0.093113188	-0.195687088	1.597521664	0.065745928	-2.560822659	-1.318354137	-0.03355314	0.819444681	1.472114842	0.88905842	-1.152982867	0.724328442	-1.184139877	0.110921927	-1.692516438	0.595940737	-1.774106874	0.748792217	0.298814128	0.330760559	-0.220114104	-0.677148212	-0.439255318	-1.767641283	0.860469725	0.918025603	-1.014044754	0.220690819	1.976528865	-0.828516104	-0.492034088	-1.103717319	0.108339761	-0.770773226	1.036915589	0.006673485	1.094725583	0.489923495	0.614680107	0.062649544	-0.222958318	0.22808037	0.558143867	0.425186062	-1.002688427	0.674028492	-0.55696238	0.016574349	-0.185170605	0.775071417	1.567173105	-0.810336366	0.536729882	-0.621291187	-0.793111651	0.191213629	-1.118128082	0.467008973	0.170397047	-1.905317145	-0.815820939	-2.723550395	-0.675411746	1.552826249	1.850665795	1.274966621	1.618413898	1.199291558	0.140985491	0.889701424	-0.296545818	0.450518651	-0.388985521	0.560788707	-1.638195027	-0.41470915	0.818611083	0.000185446	-0.87200876	0.543311956	-0.122480386	1.297282085	0.861820471	-1.096738354	0.788387064	0.791261386	0.010408686	-0.472612134	1.074937464	0.462271291	-0.066988025	0.110340033	-0.62455264	1.102585534	-2.109781152	0.623633141	-2.335701117	1.335414066	0.789010181	-0.54111244	-0.938736546	0.143560932	1.020166341
met-284	phosphoethanolamine	0.628356545	-0.223587515	-0.356851516	-0.215018124	0.870685453	-0.271678738	0.270053846	-0.698989862	0.856298979	-0.563290983	1.514763555	0.793654949	-0.357591257	-0.553625604	0.595761447	-0.47572256	0.058462546	-1.349364133	-0.09796011	-0.372044861	-0.28328295	0.812344131	-0.052516679	-0.402396868	-1.262108422	0.953247279	-1.325456025	-1.071978211	0.843841908	0.60360287	-0.581808032	0.279991374	-0.822603486	0.352320759	-1.374535058	-0.01944601	0.246715953	0.860285448	-1.0411184	-0.385463382	0.180296956	0.573583998	-0.683811351	2.024120456	0.718310134	0.481013177	-0.287149832	-1.091130872	0.340374468	2.133214471	-1.928626652	0.02841051	-0.291786162	-0.78499855	0.289563007	-0.636630337	-0.185002633	-0.437003298	-0.553752687	-0.227522537	0.667559405	-1.006996757	-0.046839268	-0.967962066	-1.04121626	-0.351182973	-0.552100808	-1.490340005	-2.808000948	0.636324899	-0.12603107	1.043433727	-2.350748021	-0.642885389	-2.125579484	-1.947168105	0.778150262	-1.086625648	1.037484783	1.231649983	0.875352495	1.167799437	1.841624906	-0.983161732	0.820026065	0.5352884	1.195851581	0.188381616	0.532114381	2.198456262	0.241049018	0.413945305	-0.483099142	1.028757368	-0.244099986	0.067376832	0.140309036	1.147260022	1.693672814	-1.529356583	0.647286166	2.03766017	1.0110105	1.570293831
met-286	pipecolate	-0.291416462	1.350013333	-1.091490759	2.047723561	0.661236472	-1.024840799	-0.086224695	0.6321624	1.876809422	0.9008726	1.798408952	0.118660838	-0.691956121	-0.20690326	1.208120671	-0.606041314	-1.391425329	0.443427973	0.013024683	-1.929469425	-0.268391941	1.495678008	-0.798668879	0.329083918	-0.702194044	0.391809997	-0.228898734	0.272842104	-0.794482001	1.29853395	-0.216693251	-0.473487454	-0.015169905	1.135692236	1.354989539	-0.039914528	-0.753509101	-0.060132104	-1.155088181	0.116211888	-0.79144516	-0.983779869	0.169412837	0.776259193	1.598562794	-0.232766897	-0.395032808	0.195706584	-1.267610722	0.709968984	-0.914455192	-0.1372777	-0.506111813	-1.529951691	1.857166467	1.037494336	-0.291613129	0.589826446	0.403663479	-0.498274928	-0.666398392	0.551959539	0.766103093	1.102225422	-0.345114982	-1.382831926	-1.681634289	-0.503671701	1.150788897	-0.327974444	0.296167759	-0.929665318	0.340499587	3.764177176	1.906094978	-0.630025239	-0.592952527	-0.34809836	0.2776782	-2.17039778	-0.231641208	0.626756984	-0.330394392	-0.531467484	-1.181472875	-0.920661776	1.451393978	-1.138543742	-0.455514102	-0.0235803	0.41522304	0.2803879	1.445480057	-0.394167602	-1.508865505	-1.0818587	0.088707416	-0.400680721	-0.193890993	-0.721009277	0.294600885	1.162503792	-0.817129923	-1.452698665
met-287	proline	0.549403128	-0.233685772	-0.695230906	-1.868083526	0.607474247	-0.784101765	0.182856139	0.257118405	1.101584655	0.815633023	1.337203276	-0.106588941	-0.045204974	-0.457859759	0.13721078	-0.959218771	1.006387744	0.537120772	1.570608848	0.091018956	-1.020377435	1.496241676	0.068319895	-0.812471863	-2.968109768	-0.401177208	1.122555506	0.512303688	1.076388579	1.551531733	-0.18872315	0.645671276	-1.1090724	1.320406734	-0.102745116	-1.163754841	-1.280178927	0.497450961	0.357060056	0.446931788	0.469320054	-0.215534108	-0.40957794	1.101110279	-0.82229031	-0.661622611	0.135009293	-0.933600386	0.462535027	-0.300296379	1.720474953	0.512888412	-0.294477744	-0.287802891	-0.833438521	0.155747035	0.24338873	-0.724750768	0.637669101	-0.246755231	-0.059172174	-0.031751581	0.078329672	-0.131270514	0.060999607	0.943209848	0.166132823	0.033941919	0.415296586	-0.746997775	0.231668713	-0.203430092	0.149259725	-2.004075854	-0.259934478	-0.207435186	1.305437928	0.078779266	-0.249297518	1.708747046	1.144909805	0.827007721	0.761778153	0.788884928	0.862788063	0.944019873	2.037829533	1.471882909	-0.845809259	-0.55077238	-1.300305025	-0.344701701	-3.464291389	-1.289211384	-1.480321821	1.050343403	0.812538326	-0.437908722	0.059630202	-1.433945731	-0.135875969	-2.54615043	-1.707202623	1.27821394
met-288	propionylcarnitine	-0.648028479	1.971424404	0.652772844	2.425956896	-0.775458157	1.016058892	0.379684667	1.277466587	0.611664168	1.394152029	0.737470201	1.739625385	0.144592303	0.271885885	0.87515685	0.219685995	0.277707187	-0.366370435	0.305844256	0.417911278	-2.289015759	1.069033246	-0.594558713	1.19260508	0.598711168	-0.811578538	-0.85914952	0.718017437	0.394425558	0.094182132	1.430651343	0.489714746	1.456192107	-0.088526704	-0.716591897	0.542127802	0.126476468	-0.766414554	-0.086193327	-1.631482212	-0.476475416	-0.521623031	-0.652966116	-0.393274027	1.138945559	0.221432338	-0.742616183	0.331995859	-0.790450213	-1.34991881	0.672271973	1.30545645	-0.181111767	-1.940163601	0.814128358	-0.217661181	-1.026872749	0.556549175	-1.318835462	-0.911793534	1.876211615	-1.517048318	-1.591100909	-1.754451604	-0.049228212	-0.19772976	-0.096572292	-0.247902818	-1.811341768	-0.496416147	0.671659275	1.470079235	-0.740359869	1.319891454	1.715500478	-1.766571319	-0.503088872	0.16079465	-0.606761505	0.471102837	-0.070819858	0.346832942	0.136025544	0.337778717	-0.033985346	-0.322096442	-0.341930507	-0.998129987	0.367081907	1.759538691	-0.478156975	-1.340828053	-0.488939001	0.097180943	1.469220443	0.763820296	-0.718327607	-0.141547301	0.975660886	0.630520539	-0.292991653	-0.990956231	-0.949719331	-1.928244471
met-289	pseudouridine	1.042365866	1.571688014	-0.056129545	0.884771332	-1.355564142	0.338594498	0.501563472	1.283402199	0.488600846	0.383272166	0.606419594	0.400730175	-0.97159302	-0.314882292	-0.663559049	-0.312237459	1.086979244	-0.578390343	-0.079236099	0.383599333	0.120250027	0.946097541	-0.864666564	-0.541695505	-0.100886077	0.529426718	-1.3544919	-0.365265729	-0.916319274	0.745199842	-0.165052232	1.149783321	0.651829865	1.110466777	-0.435779128	-0.782249774	-0.646249323	1.047950784	-2.243665034	0.505440405	0.789078868	-1.427574839	0.037624731	-0.12866117	-0.609881575	-0.945076828	1.147144626	-0.795704403	-1.388935535	1.083994273	-0.812993555	-0.427605956	-0.446818225	-1.863070318	-0.480113157	-1.417010756	-0.124333567	-0.480171069	0.990694965	-0.657158812	-1.753397228	0.105956163	1.284006507	-0.295887376	0.494996985	-1.192995929	-0.478820075	-0.646829525	2.130111688	-3.637888874	0.10702847	-0.203708755	1.656893427	-0.74784934	0.040282207	0.287731509	-0.503441563	-0.544269037	0.547105424	0.338445887	0.433338938	-0.326994057	0.222593945	-1.720817714	-0.769053851	-0.653892174	-0.265429254	-0.426694925	0.181050806	-0.59090484	0.347127733	3.033674008	1.855844325	0.79808674	-0.51898024	1.14891165	-0.230276287	1.091071634	1.423718842	-0.36904548	1.156644977	0.945448813	0.335546579	1.568705179
met-290	pyridoxate	-0.129124688	1.04290255	0.539694451	-0.103575449	0.339447656	0.405033407	1.244311614	1.338405224	0.542034045	0.887892959	0.481531721	0.350387838	0.679708471	0.427317796	-0.020406814	-0.241609076	-0.180176959	0.833539128	0.20136551	-0.360163571	-0.035086468	0.687176842	0.104993082	0.44569906	0.203458784	0.245839982	0.046921614	-0.433835666	0.454316322	0.660428166	0.539129405	0.438402431	-0.132010368	-0.132966378	0.714352562	0.880957509	0.154909756	0.581119036	0.335321315	0.205788948	-1.823964638	-3.059625845	-1.940033005	0.719119246	-2.905700131	1.184542194	0.577312705	0.330776875	-2.38186552	-0.813453594	0.328845943	-2.307689916	0.710999773	-2.350419053	0.709063133	-2.002465321	0.431147806	-1.208260287	0.87727955	-1.044983255	-2.321429873	1.223072283	0.743963378	0.188193317	0.961983745	0.781523139	0.571577193	0.046546756	0.242801621	0.501248072	0.284313543	0.679020225	0.167418483	0.049639835	-2.922766016	-2.646741239	0.507610065	-0.368334893	0.585826798	-0.088980258	-0.05977182	0.223181942	-0.055443328	0.52480629	-0.301151498	-0.110593237	-0.164962807	0.098474776	-2.46913426	0.127241392	-0.493863576	0.774600318	0.402688122	0.099139699	0.065016538	-0.043556566	-0.144546234	0.51728638	0.401697725	0.934041649	0.075695255	-0.764384972	0.743433688	1.031659688
met-292	ribitol	-0.994360746	-1.704000948	1.027368442	-0.72227037	-0.136137722	-0.843000725	-0.96814785	-0.849393443	1.03498158	-0.323357758	0.21628657	-2.258593911	-0.508145677	-1.286542607	-0.436123604	-2.631484447	-0.590603744	-0.502141672	-0.569260874	0.078900008	0.340921326	-0.251236589	1.015040213	-1.265887059	-1.98916882	0.006734367	-0.973213434	0.367561595	0.265680078	1.084514856	-0.059718805	-0.646897928	-1.325141371	-0.068366964	0.25719606	0.747160822	0.991557144	0.009069684	0.092936127	1.219127166	2.030593459	0.408610893	1.304058484	0.951415541	1.60725593	-0.477918273	1.453456082	0.447478161	0.595138115	0.235741755	1.885971478	0.147672304	0.223961686	1.401356674	-3.329863092	0.366828482	1.074394761	-0.94332276	0.869744138	0.920237492	-1.361782058	0.250613977	-0.171652965	-0.528629398	0.924634609	2.12658565	0.674244474	1.307435601	1.259388843	-0.809145181	0.012563638	0.518421882	0.920896321	-0.302183247	1.780645063	0.004146618	0.088585881	0.726169438	0.097111045	-0.807386343	-0.002392678	0.101356768	-0.053225391	0.81067374	-1.627209147	0.437417846	-0.918980053	-0.189714163	-0.924824715	-1.475413662	-0.538048657	-0.928786525	0.714642569	0.130468007	0.015830865	-0.720355882	-0.701103068	-0.496643744	0.709044604	1.376348863	-0.378929389	0.536221207	-1.094733453	0.739819058
met-293	riboflavin (Vitamin B2)	0.400064431	-0.666781255	-0.938099213	1.380044648	-1.633980256	-0.475274762	-0.497316805	-1.100181379	1.082390962	-0.719480436	0.892811526	0.693550864	0.235336	-2.088885234	0.96697026	-2.14579746	0.355861987	-1.008165344	-0.091103059	-0.084582111	-1.437155038	-0.547486564	0.031791538	0.192367049	-0.379449555	0.921092148	-2.388409689	-0.571683278	-1.493665651	-1.012405955	-1.205221079	0.732644308	-1.519319671	-0.850464041	-0.486804725	-0.432617364	0.84771692	1.184727325	0.00909312	0.132136437	0.372223653	0.186808361	0.290402864	1.324287478	0.585789914	-2.129371386	1.254242127	0.858116247	-0.290236185	1.946340714	0.238618226	1.350117427	0.938110607	0.471475552	1.882679513	0.308279809	1.795903515	-0.164857293	-0.538836605	0.729122621	-0.769452733	0.641275748	1.084298812	-1.174606648	0.01167313	0.638572328	0.81644616	-0.917535287	1.033687393	0.097016277	-1.626850099	0.705176931	-0.504813968	1.415157529	1.937331726	0.146147175	-0.789724392	-0.648938136	0.507662413	-0.827874625	0.621953671	0.731517612	-0.757717617	-0.978761225	-0.520502559	-1.705149092	-0.072045191	-0.404605098	0.540363523	1.211774056	0.043923648	-1.169375869	-0.986281375	0.853858834	-1.142642539	1.416354854	-0.062771116	-0.845623575	1.71487266	0.608644058	0.882818268	-0.927386139	0.718412714	0.413324612
met-294	ribose	-0.721186209	0.456791223	-1.207453731	-0.491927069	1.022142598	-0.681618031	0.194822127	-1.587954322	0.966922302	1.134035823	1.796651518	-1.073738618	0.972437661	0.624503173	0.210329848	-0.442050203	1.36051461	-0.264090319	-0.478770415	-0.29324427	-0.053396418	-0.618155534	0.767768995	-0.839311326	-4.521729315	0.131906846	1.545911757	-0.161234703	0.478984161	1.420514184	-1.752949406	0.253816954	-1.054225136	0.357154402	-0.823415433	1.169656649	-2.05632426	-0.850446523	1.386420933	1.299548418	1.713817677	0.487560943	0.649823419	-0.082255335	0.574722183	-0.70859256	0.855002759	-0.299920098	0.618249069	0.307945157	0.422544609	0.430805084	-0.805976784	-0.647779317	-1.083548176	1.023885813	-0.868674791	0.875654253	0.54029356	-0.049650999	-1.297352403	1.656774635	0.274991715	1.547257886	0.143290731	0.76055032	0.040950259	1.384336827	1.485083451	-0.118828222	0.93398284	-1.142124641	0.47370885	-0.922496836	-0.434221703	-1.423373615	-0.546089852	0.885773317	-1.13018696	-0.290937207	-0.429195127	-1.05859539	0.665220842	1.338424454	-1.004693258	0.279359902	0.13609438	0.205231974	-0.514739282	-0.573292851	-1.283889338	-1.471775468	-0.716071806	0.046565618	-0.047424739	-0.670411626	-0.578196771	0.434452194	-0.911917621	0.646078682	0.259562517	-0.645985688	0.1419726	1.373835377
met-295	ribulose	-0.378248557	0.800334931	-0.731411672	-0.509922983	0.530350899	0.472016691	0.18825926	0.681726502	0.412794783	2.182368394	1.146281268	-0.013680759	-0.343667745	0.750228642	-0.394476558	-0.459281551	-0.035538738	0.367432835	-0.593152432	0.548335429	0.385068222	0.532666344	-0.330355799	-0.47203912	-1.679292181	-0.669913615	3.087167756	-0.012994855	0.875292572	1.016762109	-0.361196459	-0.605260338	0.286167688	-3.240689039	0.218472207	0.354757924	-1.895804386	-1.605144158	1.292789955	0.378230128	-0.036134465	-0.075318583	-0.041733029	-1.090886242	-0.058824805	0.088946645	-0.06235845	0.158369022	-0.08390256	-0.518550132	-1.27496203	0.409089766	-0.861740013	-1.245455171	-4.118981742	1.857994622	-1.043778548	0.119174289	1.038134038	-0.30505326	-0.041122805	0.982057921	-1.14628292	2.183958234	-0.024105083	0.041544794	-0.560346313	0.942591704	0.563008139	-0.348820592	1.061220394	-0.046951816	1.627725921	-1.880229916	0.341526892	-0.729611111	0.846202349	0.805743027	-1.43347437	0.102057111	-0.259122925	-0.831581787	0.926146652	1.283539756	-0.736420537	-0.032200586	0.540137686	-0.027508205	0.324133618	-0.588029794	0.800136764	-0.611332291	0.344362454	0.456053371	1.33863074	0.710945859	-1.031384977	-0.307613318	-0.032552758	0.05262498	-0.713072587	0.220743609	-0.27334719	-0.35872389
met-296	S-adenosylhomocysteine (SAH)	-0.085062628	-0.126181292	-1.038011236	0.447129345	0.977924027	-2.10919136	1.074782016	-0.397600923	1.320205758	1.182413324	0.793727291	0.808229874	-1.482134647	-0.532427204	1.444452049	-0.007357593	0.054234001	0.683234478	1.21525789	-0.079725036	-1.024448447	-1.352038526	-0.985782405	-1.227351265	-1.167194295	0.690907513	0.434315901	0.118658495	0.062729089	0.504052605	-1.871589655	0.383170536	-2.764489255	-0.333389701	1.402236331	0.795352127	0.138288284	-1.1152707	-0.280341293	1.438925583	-1.106331455	-1.131965609	0.993786532	0.68582799	0.067979096	-1.728493655	-0.458785617	-1.058166939	-0.375552164	-0.484688083	0.613016298	-0.520448263	0.284439237	0.86927142	-0.654715322	0.635979587	1.517488327	-0.253169788	0.457478509	0.235155658	-2.47981123	-0.286914036	0.441940707	0.789233343	-1.136968954	-0.699555241	-0.282361713	0.98993121	1.735778559	0.315763604	0.504160003	-1.088066124	1.447888514	0.336059101	0.283335916	1.336535256	-0.458152101	1.558579434	0.230631317	-0.534371908	0.331982537	1.692775472	-1.584971681	1.086775287	-0.727955393	-1.031732244	0.216628383	-1.574520375	-0.825210942	-1.207042285	0.345812803	2.106388126	0.587408243	-0.967304613	1.508402613	-0.31689449	0.167074107	-0.000149448	0.574498466	-0.964244334	0.277150244	1.169876632	-0.255519669	0.576645526
met-297	S-methylglutathione	0.975012301	0.842905552	0.321896714	-3.080074621	-0.441527784	0.720660933	0.344579722	1.351761326	-0.316305113	-0.08534869	-0.499915296	0.107838075	0.482732718	0.816617038	-0.231420217	0.684242127	1.567975145	0.065858958	-0.35461154	1.274195218	-0.711963047	-0.296469098	0.039208401	0.62103187	-0.449139818	0.727348601	3.255587466	0.082826349	1.345025612	0.635345066	-1.013783086	0.050002176	-0.472720873	-0.202296053	0.595921226	-1.989836148	0.073569546	0.87448653	-0.26396866	0.413529577	-0.73727559	-0.142217384	0.153576158	-0.835059341	-0.713664909	-0.833664235	-1.13657998	-1.520103631	0.028435334	-1.902283663	-0.825161049	-1.059419543	-2.171617502	0.045960483	-2.600358926	-0.504159452	-0.107537522	-1.621250987	-1.125865718	0.313635394	-1.572208629	0.015293517	0.084686057	1.690302102	-0.047298757	0.589379249	0.050077096	0.664181368	0.135278512	0.045799872	0.459300734	-0.008883167	1.194973356	-2.093783586	-1.192207276	0.613773552	0.909254517	1.007325105	0.663903002	-0.585696269	0.233803912	0.086618561	0.701059421	1.242913085	0.872701463	1.325326816	0.6576965	0.511833159	-0.964473974	1.924143965	0.207520605	0.608958102	0.99098454	-0.113749814	-0.040039561	0.693611841	-0.645747233	0.461504288	0.810662729	0.210786967	0.465857494	-0.801776601	-2.086019153	0.256048837
met-299	serine	-0.26452668	-0.764892389	-0.849200829	1.612938252	0.086477295	-1.503552713	0.123853412	0.097940589	1.636734942	0.333401453	2.256066199	-0.635194243	0.072174324	-1.705994948	1.444293692	-1.94087259	0.783638802	-0.61487791	1.474865439	0.105962325	-0.597801396	1.166769745	0.418343511	-0.916263733	-2.287299891	0.781185142	1.017181329	-0.106548336	0.1312229	1.629844806	-1.254465439	0.529954627	-1.442837854	0.731668197	-1.670498299	-0.382666408	-0.523854379	1.064061453	-0.185541253	0.670393415	0.835434369	-0.391944912	-0.457430672	1.716419361	0.452066611	-1.483863013	0.833047024	-1.010231628	0.197167114	0.541460369	1.020555566	1.545286857	0.183354142	-0.642872873	-0.732473836	-0.244660331	0.491359493	-1.66105403	-0.020366457	-0.431308883	-1.440821158	-0.70343271	-1.138257672	-0.508685298	0.845838543	1.32209001	0.61367927	0.200822261	0.694387433	0.039378269	0.395118543	-0.38059521	0.241918504	-1.471476825	3.128038708	-1.206944734	0.218778076	-0.295783603	0.059618462	0.703838438	0.932096129	0.822735241	0.3944714	0.201170767	0.308398428	0.741979172	1.646637622	0.630407613	-1.408432487	-0.956955337	0.318375541	-0.53731176	-0.957083318	-0.56554275	-0.900146109	-0.257106549	-0.183714218	-1.057598786	0.735277446	-1.532775134	-0.37538623	-1.353305667	0.271660508	0.876938096
met-300	sorbitol	-0.573231613	-0.50188911	-0.035775045	-2.134185855	0.464001852	-0.464173772	0.874035715	-0.91298535	0.661389262	0.829582786	0.658224145	-1.739525582	-0.079046549	1.276681223	0.089288692	0.562177043	0.585828672	-0.128423133	-0.495869216	-0.017973695	0.632117743	-1.637573916	1.208502839	0.059146933	-2.011683314	-0.588009037	1.099582617	0.530846995	1.332855658	1.157332579	-0.848424781	0.150863891	-0.683132657	0.862341334	0.786367353	0.942036338	-1.444403524	-1.032946439	1.099870273	0.636355436	0.643848262	-0.335343263	0.744373736	0.219729859	0.634921648	-0.689477095	1.544248421	-0.27601118	0.950112896	-0.217625563	0.83484441	-0.164756386	-1.225034373	-0.00763849	-2.694230309	1.173001728	-0.665432609	0.729345007	1.300010783	1.550907253	-1.527040901	1.124447095	0.14497989	0.328377235	1.114233754	1.317787409	0.383822249	1.764367675	2.00361326	0.513753219	0.998840416	-0.172816922	-0.593743862	-2.699435552	-0.346338295	0.166809636	-1.403070472	0.578305842	-0.420271633	-0.235926237	0.589202827	0.341832009	0.681725727	1.254127045	-0.234098615	0.396809289	0.447476858	0.090743021	-0.780129887	-1.30332319	-1.028371344	-0.812521348	-0.019228642	-0.184155306	-1.501436615	-1.76519863	-0.76306034	0.380908529	-0.836202191	0.154873676	-1.001834452	-0.098802517	-2.475780127	0.048492258
met-301	spermidine	-1.368088659	0.020731443	-1.589789283	1.818638574	-0.804490911	0.332731702	-0.774989524	-0.165063733	1.560473049	0.721629241	0.752164163	-0.557341179	-0.942139535	1.383196171	0.565955199	1.219406506	-0.945426621	0.020726218	0.043942308	-1.256265983	-0.128881907	-1.560851137	-0.081337527	0.179623782	-0.159291915	1.802239678	2.237380464	0.260621358	-1.068643666	0.623157616	1.197057544	0.24218029	0.300009475	-0.25907052	0.159883738	0.700944652	-0.435226382	1.062481682	-0.432014693	0.431689548	-0.147168322	0.30111476	0.071892732	1.254155091	1.598610012	0.452259415	0.092270405	1.136320936	-0.924371701	0.701981939	-0.145752658	0.438663211	0.006821756	-0.04713423	1.157610023	0.741488046	-0.387613382	1.347268033	1.27811283	0.861742309	1.217763804	2.342223326	1.420881677	1.650466111	0.347477261	0.158531119	0.467027993	0.726113937	0.088112512	1.009802238	0.541966644	-0.750039449	-0.537515533	-1.214263964	1.331821634	-1.856782437	-2.037080441	-0.365629126	0.402507803	-1.126856105	0.02355393	-0.584990508	-0.601434006	-0.623803311	-0.526548297	-1.188774034	-0.552259569	-0.863920816	0.330203149	-0.300532967	-1.330704297	-0.745032971	-0.660432296	-1.309005486	-2.484966831	-1.794151396	-1.319256766	-0.965807477	-1.16191172	-0.037476458	-0.922596326	-0.497460172	-1.061744661	-0.943928323
met-303	sphingosine	0.513994439	-0.959727699	NA	2.758112557	-0.714956708	-0.732732451	-2.247885333	-2.138928802	1.417142324	0.463624533	1.995422127	0.471307741	0.09979865	-0.285859182	0.460931894	-1.308119482	-0.245287187	-0.551405456	-0.475096494	-0.533634722	-0.243344076	0.397560435	-1.184405861	-1.579989773	-0.701864503	1.894872369	1.680384389	-0.640878596	-0.555215202	-0.082889854	-1.091957823	0.582834893	0.223282696	-0.440711332	-0.731872081	NA	-1.001133536	1.590942985	-0.616024557	0.71931423	-0.016604492	-1.029775265	-0.323415566	1.029697476	0.868316719	-1.625843459	0.578466157	-0.517746706	-0.547547956	0.008265351	-1.260799319	1.238703017	-0.398452932	-0.922668461	-0.257246552	-0.233439834	-0.895930401	0.162674401	0.575427274	0.788506539	-1.270071864	0.354009117	-0.245287187	2.274579201	0.352496744	0.901980372	-0.311298305	0.299317514	0.555011008	1.426424273	0.600432339	-0.483931605	0.072076825	-1.038692931	2.044139702	-0.754258454	-0.245287187	0.70728807	-0.803196934	-0.92851935	0.801774076	-0.950598384	0.078049843	-0.589882117	-1.080905778	-0.750995818	0.47705701	-1.262101888	0.245384469	0.497689393	0.608181409	0.099589999	1.53510763	0.800903832	-1.011810184	-0.449803364	2.191690059	-0.594093704	0.157540712	-1.441704569	-0.327257438	1.311527865	1.207603636	-0.008575747
met-304	squalene	-0.584622394	0.541870497	-0.736243921	-0.014299359	NA	NA	0.052957617	-0.325247942	0.875613479	1.108450846	0.57915599	-1.428424623	-0.354796004	-1.675449296	1.391479403	-1.547570582	-0.345020002	-1.265125581	0.22698336	1.826521252	NA	-1.189077792	1.655504697	0.003956138	-1.883450989	1.358881192	0.928595285	0.242262933	0.63849454	1.169474717	NA	NA	NA	0.1776951	0.058778256	-0.080589446	-0.080931093	0.233609748	NA	1.229940481	0.693217647	-1.018752828	-0.16410895	0.263821608	-1.889198943	-1.643390937	0.003956138	-1.006934573	-1.451216784	0.121529986	-1.599808347	0.355380809	-0.296772463	-0.314632927	-2.563806034	-0.105458248	0.318580161	NA	-0.751731103	-0.05215801	-1.931454704	NA	NA	NA	0.08243262	0.003956138	0.492042062	0.431558523	0.930907423	-0.513672052	0.242440723	-0.628729822	1.993115392	-1.398958217	2.145020484	0.69652057	-1.515333769	-0.037274829	NA	-0.60563548	0.60430116	1.639373309	-0.652284678	-0.126574481	-1.453325802	0.058946564	0.203160574	0.221205281	-0.18047461	-0.698089495	1.274281294	-0.623867282	0.728904157	0.858999234	1.572986945	-0.50682153	0.676119403	0.594055046	0.621365064	0.140655593	-0.722792845	1.295536604	NA	1.146559791
met-305	stachydrine	0.704748956	1.287897508	0.025529112	-0.708594336	0.415378223	-0.381574496	-0.323865976	0.134447115	0.295617135	0.916233046	1.215117542	0.646972408	-2.126938186	-0.889267231	0.863801379	-0.040774788	-1.331052364	0.188132781	0.020408141	-1.11406634	0.324082734	1.67177637	-1.401148371	-1.035490369	0.869420486	-1.386721728	2.441709435	0.334910853	-0.647305053	-0.424428907	-0.06897099	0.324927878	0.328926304	1.381423384	-1.9615434	0.400240652	-0.022811392	NA	-1.372091713	-2.488574145	-0.994257364	-1.858551547	-1.267144403	1.036551044	0.108424274	-0.310704309	0.832997887	-1.81586159	-0.964647593	0.763429899	-0.081093947	0.381986394	0.804712026	-2.442706094	-0.049907165	-0.512354642	-1.399562241	0.431707548	-0.207974733	0.14432888	-0.022811392	NA	-0.61792747	1.249775868	0.944949504	0.444079877	0.021792633	-0.637706777	0.926819685	1.008347641	-1.139088418	-1.465459279	1.24046288	-0.567821407	1.071544561	-0.240990575	-0.110309785	0.015665664	0.585108525	0.279980831	0.221705355	0.63673484	-0.842521489	-0.474200508	-0.830923136	0.492234372	0.869979438	-1.591970009	-0.712327314	1.212051205	0.894060946	-0.528713713	0.778133138	1.304994961	-0.109372543	1.48290551	0.312781327	1.165669058	0.552535186	-0.872978656	0.232578955	1.645939528	-0.826440597	0.347270273
met-306	stearate (18:0)	0.017909096	-1.525945452	-1.290100565	-1.390089973	-0.752822532	0.340595934	-2.446022009	-1.179490545	0.199408241	-0.352480144	-0.079366392	1.03741438	1.250539151	0.823733531	-0.125780225	-0.350695757	0.229961458	0.038094315	-0.259753573	0.065682147	-2.873354182	1.424860737	1.391620026	0.337419703	0.827431469	-0.335645575	-1.921496675	-0.198940796	-0.183024948	-0.975500349	-0.096245486	1.484780402	-0.343842234	-2.319694119	0.296907321	0.226752864	-1.878521118	-0.037081416	0.429461035	-0.993006121	0.284608351	0.21047621	-0.14559243	-0.125950931	0.205880212	0.551426012	0.180838908	-0.16368333	0.837631549	0.129016874	-0.343469411	-1.199185581	1.068429942	0.360104419	1.420662677	0.57130335	0.569841291	-0.734824439	0.684366559	-0.195025033	0.722128424	0.737784649	-1.118361956	-2.258682444	-0.363552094	0.1362058	0.058515798	-0.597220115	-1.977721605	-0.797333839	0.136421865	0.175193817	-0.459381573	2.62681795	0.01051032	0.337152329	0.728613945	0.310344984	0.284527015	1.56133583	0.988578144	1.627161784	0.861056761	0.798351995	-0.618468483	0.131015858	2.002624839	1.732024399	0.503102233	0.26487882	-0.605212405	0.399189176	-1.299077097	-0.911779741	-0.368089249	0.222237501	-1.019365552	0.182983777	0.608182942	0.942722955	0.120146302	-0.747533895	0.81607247	1.87625547
met-307	stearidonate (18:4n3)	0.653673322	0.555507669	0.68936482	-2.074555042	0.521565036	0.899490905	0.906284838	1.426273954	-0.448981942	-0.246652929	-1.432754283	0.291964764	1.028586228	0.568229341	-0.863193605	0.746444678	-0.389351985	0.639949585	0.487831552	0.047937379	-0.72685835	0.039606468	0.980768357	0.938497908	0.441148655	-1.112915012	-3.138287903	0.451008263	0.338232198	-0.349074472	0.271761171	1.643349941	-0.701799845	-0.058277049	0.710220345	0.522276219	1.304221246	-0.056510758	1.05623087	-0.265235724	0.185394024	0.763568409	0.744258364	-0.847142003	-1.26137861	1.436527898	0.262743931	1.102180312	0.854363411	-0.242157809	0.416745959	-1.073363869	0.985453535	1.225304209	0.989590733	0.102663913	0.409124228	-0.294082223	0.323534886	-0.710397826	0.678907506	0.262906577	-0.375279544	-2.48522001	-0.664944444	-0.603913451	-0.126187	-0.330136714	-1.457431311	-0.143574648	-0.834168369	0.216958905	-0.097648029	0.247226736	-3.915358543	0.625914168	0.093163386	0.043716058	0.756434802	0.627708303	0.620818331	0.481003665	0.345842745	0.315869051	-0.008200679	-0.742837419	0.539598354	0.763846991	0.846216671	-2.252785564	-2.058367449	-1.202936887	-0.849715713	-0.958637787	0.989849141	0.954925847	-0.024912899	-0.104311368	0.311587102	0.761969103	0.551156784	-1.435063626	0.348280944	0.160161931
met-308	stearoyl sphingomyelin	1.815976185	0.328391859	0.040270009	NA	NA	NA	-0.506374738	-0.268949473	-0.116466092	0.825669097	-0.414306094	-0.147108099	0.542454937	0.44330838	0.599692972	-0.641047688	-0.87176342	-1.834001867	0.108553981	1.614407316	0.76269525	0.65050756	NA	0.047044732	-0.696758265	0.311202604	-1.801368786	-0.764724304	0.908681809	-0.378531834	-0.442633024	-1.236201212	-1.01183155	-0.380208124	-1.077292807	NA	-3.055065712	NA	NA	NA	-2.641545102	-0.408084786	-0.316929904	-1.136401533	1.743428448	-0.003939315	1.469780726	0.146475699	0.265709645	1.313899601	0.792143939	0.185135031	-0.209055737	0.129278572	0.209764731	0.237943654	-0.356950663	0.068386326	0.222905083	-0.049466908	0.310599508	-0.843526052	NA	NA	0.253803486	1.548091899	0.130610837	-0.526700246	0.32103874	1.106321096	0.188488627	0.408071942	-0.053552798	-0.044087896	1.199576534	-1.294013942	-2.373958817	0.337689975	-0.473094053	1.074564272	0.900710042	1.635732192	1.084463642	-0.639208782	-0.076239484	0.527835792	0.662835536	0.455941351	0.091259223	1.638247883	0.767685574	-2.752730767	-0.675156196	-0.208948588	-0.997605171	0.816122108	0.566679807	-2.421067426	-0.115568883	1.592958285	-0.033781619	-0.614230071	0.656871267	1.045459116
met-311	succinylcarnitine	0.263438953	0.028610239	-0.913314134	-0.210533051	0.314998378	-0.786619662	-0.11154876	NA	NA	-0.736763721	-0.206561932	-0.682933459	-0.16906027	0.277296182	NA	-0.026689126	-0.496772771	0.34725471	0.005044029	0.175548532	NA	0.558043709	-0.11092821	0.011592417	NA	-0.319755862	1.251963349	-0.03242484	0.575709533	-0.112262185	-0.449822632	-0.110839585	-0.674784433	NA	-0.676544268	-0.147866082	NA	NA	NA	0.454930298	-0.972340446	-0.387369311	-0.298998075	-1.008910532	NA	-0.155986418	-0.352854014	-0.750056938	0.348068525	0.0281626	-0.697761517	0.511978278	-0.054528391	-1.032577881	-0.824312791	-0.03272934	-1.05374479	-1.071936046	-0.209429884	-0.09341134	-0.551437695	-0.11154876	-0.347008503	-0.396691721	-1.060652477	-1.036228211	NA	-0.127344346	-0.622697254	-0.22900677	0.058754689	-0.863708939	-0.601738764	NA	1.882758762	NA	0.564449503	0.520623989	-0.356864684	0.01675309	0.227329472	0.369067854	0.782763215	0.001081227	0.408909121	0.289916217	0.736448195	0.630637386	-0.267868331	5.541010044	-0.213380691	-0.871216709	-0.271563542	-0.314131222	0.196395466	0.354096741	0.337633124	-0.563934786	-0.471578503	-0.021453234	0.000325353	5.632034005	0.592837053	-0.006249018
met-312	taurine	-0.446187546	0.383409589	-0.945295281	0.440637816	-0.201747332	0.300964204	-0.127834356	0.247813121	0.354886074	0.721538738	0.084922632	0.222696822	0.491428415	1.144452367	0.828285998	0.746204417	-0.166581658	1.411451968	0.12286862	-0.632596918	0.650835231	-1.606014485	0.28691402	1.141784611	-0.168176546	0.320982828	-0.074676739	0.105990317	-1.289352679	-2.331168205	0.870707068	-0.4368445	-0.172958905	0.079657853	1.35696258	1.154229444	-0.525702451	0.082790182	0.906442972	-0.09893765	-0.901987305	0.334036711	0.234768113	0.008329599	0.943790223	0.101273509	-0.147723205	1.023064115	-1.983149538	0.765960844	-0.940234168	-1.538645182	-0.654502747	-0.189186968	1.512945427	0.721889444	-0.256883223	2.102276272	1.120940059	0.390347939	1.141702446	0.975150925	1.464495749	0.723562407	-0.902017165	-1.323023838	1.088175911	0.242145116	-0.778996157	0.343925566	-0.41568558	0.954726068	0.454195401	0.33556767	-2.140918642	1.102337281	-0.453937362	-0.066971448	1.611028153	-1.672257261	0.06499125	-1.000196586	-0.091868881	-0.884161785	0.111413734	-1.928521376	-1.660568264	-0.86569181	0.788385745	-0.290629198	0.366555659	0.625503319	1.158724504	0.254826032	-0.429952198	-0.951282792	-4.122757187	0.461110137	-0.060550509	1.303550893	0.132446538	-0.727558729	-1.998596104	-1.048924884
met-313	tauro-beta-muricholate	-1.77211747	-0.064415593	0.563892499	0.147238504	0.383684349	-0.757579977	0.796155519	-1.569801675	-0.380395152	-0.600738609	0.953553744	-0.207728595	-0.478822126	-1.016636735	-0.816153968	1.486876243	0.414757479	1.23130434	1.128556157	1.693548342	0.007451076	-0.279735166	-1.307141293	-0.20571411	-0.405830937	0.126075355	1.070190298	-0.422705477	0.276628483	0.256717994	-0.219967143	-0.292419713	-1.007856818	0.439923054	1.123642323	-0.598191188	1.287967903	-2.310607163	0.483377028	-0.663846488	0.549070774	-2.485288671	0.630447611	-0.219564178	-0.539921312	-1.579707856	-0.848211259	0.668182799	-0.623545073	-1.460512045	0.115836704	-0.298983841	1.228138775	0.065513775	2.270566908	-0.24396583	0.200139872	-1.382985887	-0.128011029	-0.438062502	-0.541308478	-0.949482118	-1.64412736	0.785130478	-0.907364409	-1.101995318	-1.663376836	-1.464848976	0.553513227	-1.584949489	1.125431094	2.942266662	0.419595479	0.059746945	0.91695406	-0.511446303	-0.005876159	0.753491302	0.061949548	1.025195145	0.699158291	0.315713441	0.373454697	0.981569972	0.649921177	1.072108854	0.70328077	-0.073824516	-0.120759825	0.436122361	0.767804546	0.737712362	1.660706003	0.477666366	1.495372876	-1.240692964	2.00930434	-0.979169628	-0.016423868	-1.604855169	-0.743464367	0.978786269	-0.221939665	0.191498491
met-315	taurocholate	-1.809514106	0.989643217	-0.287119529	-0.68759768	0.009509703	-0.053124767	0.769257634	-0.914431571	0.942310613	0.090868107	1.015748861	0.643926997	0.498101702	-0.231238651	-0.030384378	1.01151583	1.022585323	1.527295387	1.216675784	1.835261758	0.184488017	-0.101838925	-0.879927406	0.841118366	-0.910864342	0.738787691	1.241899173	-0.31745003	0.326433083	-0.271061051	-0.633314111	-1.224212523	-2.465777714	0.061843508	1.63939555	0.088549906	1.387059981	-1.823105154	0.597833284	-0.675203892	-0.433725867	-0.562695383	1.702093376	-0.425452764	-1.090817763	-1.374489895	-1.356891625	0.37078807	-0.73420766	-0.778781721	-0.953287075	-1.415783332	0.579134885	-0.067018617	1.636844479	-0.666612122	-1.21592233	-1.07608203	0.681994214	0.407866006	-0.876481397	-0.521937076	0.021828553	0.534628961	-0.112333316	-1.414435458	-0.367688021	-1.055350849	1.228955365	-0.749313991	1.517382351	2.761230566	1.315741384	-1.282637222	-0.008635482	-0.268127756	-0.744795532	1.189091387	-0.189816557	-0.41482067	-0.005948662	-1.174209	-0.560722831	-1.008765892	-0.316164392	0.433578228	-0.677366916	-0.773678709	0.250596551	-0.103005584	1.061812236	1.147572069	1.908490956	0.651661809	2.281274531	-2.204187204	0.042016769	-0.006639163	0.003977766	-0.784080768	0.847278033	0.429449371	-0.259290874	-0.621331163
met-316	taurodeoxycholate	-1.8485276	-0.049198402	0.612052981	0.82909847	0.170189103	0.978562329	0.48222804	-1.170961466	0.853814214	-0.725649133	-0.088726758	0.51069148	-0.492221973	-0.444240926	-0.418259723	0.249598806	0.325915448	-0.523403863	0.642554586	0.671447459	-0.881663327	0.095611746	0.51122398	-0.287873316	-0.959402915	-0.655367923	NA	0.661216494	0.616452467	0.784793313	-0.534344352	0.369500338	-0.430761583	0.459122463	1.730368677	-0.508927467	-0.573241363	-0.876747924	-1.946137057	0.229720627	0.321920033	-1.996796138	0.981377892	0.685521023	-0.795485269	-0.258249708	-1.364814065	-0.677992464	0.522159636	-0.242546073	0.328129377	-0.093597383	-0.57059404	1.675684637	-0.407562627	-1.448198184	0.333804599	0.160784321	0.062661124	-0.250038307	-0.893754962	-0.153930635	-0.906445443	0.336287804	0.811659415	0.640500403	0.951925188	-0.033624627	1.623186433	0.073901463	1.427623225	0.22058252	-0.238050625	1.055356134	1.526366338	0.716660005	2.347169499	0.420861836	-1.1981315	0.872384613	-0.264522916	0.601291345	-0.198904788	0.346047298	0.359995336	0.060941358	0.113814879	-0.070743476	-0.563909436	-2.829532959	-0.613761105	-1.262578834	1.047111899	-0.574001143	2.024893112	1.328643235	-0.951629067	0.961304398	1.239382745	-2.601033252	0.181418999	1.125679952	0.888606303	-2.417535974
met-318	tetradecanedioate	1.399863489	1.235721751	-0.052383894	0.97124395	-0.431611194	-0.343173296	-0.081071435	0.299363176	0.918352218	1.727519755	-0.184459322	0.658197923	-0.590015216	0.268647598	1.978052077	1.179278246	0.213047577	-0.40922013	0.420835392	0.024428602	-0.385248054	-0.402287264	-1.212794972	0.332333664	2.93815366	-0.901965587	-1.613128789	1.081443046	-0.658473115	0.187815328	-1.113705662	0.755361766	1.066065599	1.165700012	-0.612942153	-0.778099069	0.103005083	1.219372938	0.010947405	-2.409398765	-0.52588469	-0.567048308	-0.511711679	-0.401229022	1.231274749	0.882261019	0.166189553	0.396512506	0.055247444	-0.505634592	0.84573599	0.820808519	0.310113292	-0.918642083	0.419480693	-1.577218535	-0.626098521	0.500286798	-1.099667257	0.149697994	1.785575695	-1.672076058	-0.573456903	-1.1065032	0.259738724	-0.772467319	-0.28232047	-0.397856047	-1.10342675	-0.558603843	-0.750335132	-1.247429952	0.694037643	1.01028307	-0.475319334	0.239339633	0.114772784	0.328264984	0.352583474	2.962101779	1.625126261	1.694024928	0.584851523	0.083599739	0.870075389	-0.166254266	1.244633933	0.155951673	-0.511720498	-1.53886351	-0.313922002	-0.475388758	-1.755942148	1.07958694	-1.691983916	-0.168183989	0.419294096	-1.197624262	-1.274892978	-0.808321764	-0.156931693	-1.715560007	-0.412525801	-0.08182903
met-319	thiamin (Vitamin B1)	-0.079737734	0.452510909	0.133362994	-1.143462665	1.441291094	0.179475042	1.204957115	1.165245363	1.426304854	-0.509724995	1.025666259	-1.388856682	-0.477939448	0.05412694	-1.643652605	-0.458300122	0.453960888	0.911594337	-0.27144971	-0.331383953	0.05251402	-1.653618496	2.75300504	0.728033179	-2.680534274	-0.023911768	1.336797916	-0.09406988	0.557719027	1.219168022	-0.545639783	-0.748075983	-1.832394633	-0.031532917	1.299948637	-0.349847351	0.247414248	-0.32972201	0.71608167	1.543421921	-1.849286577	-0.85141219	0.951995712	0.080560786	-0.502264184	-0.946467064	-1.445944889	-0.659022697	0.050792784	-0.397847774	0.021980764	-0.736539544	-0.039062438	0.21539577	0.305765117	1.441086808	1.178269465	-0.231466748	0.980452475	-0.013698387	-2.428005094	0.881304577	0.659472861	-0.110271326	-0.191522774	1.776100426	0.564018662	1.398767786	1.466132013	-1.286484767	0.61157793	-0.865720868	0.466044691	-1.324590166	-0.573975019	0.21651441	-0.54286498	0.283710492	0.934089902	-0.331786683	-0.731149263	-0.724753774	1.044939244	0.586733111	-0.647799306	0.115824359	0.109837113	0.897232056	-0.116545978	-2.510626813	-0.639241843	0.302344912	-0.410371741	-1.636210625	-0.72669918	-1.264071849	0.289239132	1.060299098	0.881841561	-0.551768516	0.986139794	-0.775339148	-0.313551138	-0.228275015
met-320	threonate	-1.196736808	0.247457293	1.183039916	-1.887374075	-2.035486352	-0.579639448	-2.157322067	0.474973878	-1.183853644	-0.208279789	-0.269463085	0.078407986	-0.93551949	0.047500455	-0.207938988	-1.050067739	-2.107288204	0.557691791	-0.271388931	1.144586055	1.418991168	-0.343241728	0.122564149	0.710991999	-0.573250469	0.319650037	0.317587308	-0.447717424	-0.393026969	-0.037255346	-2.626953156	-1.44100222	1.271392785	-0.604158375	0.742576663	0.866040004	0.692360084	-0.180287199	-1.768705668	0.646637994	0.494487667	0.039528607	-0.083323198	-0.308965034	1.059561169	0.609105057	0.768172684	0.775197169	0.067552321	0.290884512	-0.936438931	0.952252403	-0.42330854	0.498906585	0.522682837	1.497201893	-0.211853855	0.969640988	0.315272007	0.958842071	1.671171625	-0.400193581	-1.618311592	-3.698879732	-0.687914262	0.64389723	-0.758272896	0.488825905	-0.498541231	0.409576342	-0.263430483	0.903186396	0.547355045	-2.218977684	-1.027315992	-0.293006422	1.065497238	0.324653508	0.756154947	0.227809616	0.40815148	0.429320407	-0.254462075	0.228217011	0.208859879	0.458875149	0.177300563	-0.238003242	1.789362365	-0.156380654	0.83166398	0.441224964	1.396453523	1.372872242	-0.082533503	-1.835508209	0.421726696	-0.61565071	0.386682206	1.721051413	-0.37003105	1.404777679	-0.359694146	0.51300359
met-321	threonine	-0.15294289	-0.497645587	-0.80876197	1.655848388	0.099884777	-1.428378439	-0.424212371	-0.000173255	1.528723217	0.417784857	2.177312659	-0.794427096	0.179973864	-1.547099146	1.454178888	-1.620153431	1.079580109	-0.414710231	1.557795834	-0.162943272	-0.607876596	0.796754299	0.607912531	-0.597167858	-2.733287999	0.493945956	1.014781952	-0.289575661	0.343665717	1.843807903	-1.475938993	0.881337314	-1.544528546	1.004771715	-1.165279361	-0.22200155	-0.413259016	0.810524777	-0.162458894	0.834190747	0.756394516	-0.734512349	-0.794867896	1.503641448	0.440601483	-1.759109078	0.772969359	-1.053110225	0.105583066	0.488104715	1.139155859	1.619235206	0.015077306	-0.697788509	-0.887324896	-0.198154928	0.273043639	-1.611423413	0.133793404	-0.752664955	-1.126578976	-0.807798278	-0.793984165	-0.267603005	0.764510919	1.081682805	0.351526167	0.282163824	1.00244667	-0.017519728	0.261450914	-0.556007514	0.176318352	-1.885201883	3.098041084	-1.166097267	0.001399474	-0.229564852	-0.050027016	0.830265945	1.039381375	0.864493426	0.3652147	0.451714082	0.181128292	0.704407557	1.704948877	0.890089883	-1.448522019	-1.271691177	0.480009918	-0.450875223	-1.036407369	-0.52593827	-0.788113453	-0.055422905	-0.096981001	-0.742552328	0.567768415	-1.146711759	-0.441880473	-1.082043293	0.202333975	0.714509852
met-323	thymine	-1.476256571	0.133065534	0.041896184	3.085748049	-0.445122889	-0.047242457	0.496306315	-0.189885027	0.517650392	0.228681555	1.21607923	0.225269618	0.668865389	-1.724547683	1.627982691	-1.291040727	0.006476429	-1.336771467	-1.69140959	-0.679775145	1.208777683	0.534621256	-0.458622237	0.385685521	-1.684739017	-0.637872743	-0.524119396	-0.081725226	0.09478875	0.98653376	-0.103731298	-1.703495738	-0.406727836	-0.428065634	-1.590742419	0.725582643	-0.775421112	0.859733545	1.144925554	0.44398029	0.548300665	-0.868894106	0.028544491	0.929862897	0.659965052	-0.341559331	1.847181196	0.769265983	-0.385767374	0.676396555	-0.387230886	-1.070978183	-2.212483807	-3.736421602	-1.774434196	-1.23843916	1.028429452	-0.384592686	-0.533623335	0.216260331	0.09199448	-0.049665339	0.39049569	1.167873304	0.28341225	0.977152287	0.779130442	-1.174196807	-0.065196216	0.743886983	-1.533760503	-0.226068774	0.158683442	0.496625147	2.643519728	0.039712198	0.310053814	-0.685668311	-0.344914644	-0.337001914	0.70592184	0.060538626	0.079431425	-0.654491264	-0.299276487	0.657824823	1.091721001	0.012914157	-0.741097942	0.871204397	1.107837571	0.077080493	0.732445583	0.682449552	0.194839216	1.31201049	-0.846472543	-0.574724683	-0.797638856	0.269278542	0.584453847	-0.011195397	-0.022296123	1.353758901
met-324	tigloylglycine	-1.172733119	0.274889295	-0.81951586	0.75405078	-0.384035031	-0.107667317	1.10208742	0.788159283	-0.180006955	0.732404928	0.995323804	0.057077278	-1.002106328	0.356493413	-1.167674471	0.200267043	1.149701392	0.637989853	0.755804209	0.864535561	-0.029917914	0.322470569	1.236353005	-0.269275372	-0.863449865	-0.605852055	1.76257045	-0.297391792	0.291587204	1.114872747	NA	0.850935578	-0.44524443	NA	-1.560447053	NA	-0.684678651	-0.173582461	-1.877137622	0.87928055	NA	-3.149770794	-0.04489308	-0.575206831	NA	-0.526306243	-0.768434524	-0.632301974	-0.310515265	-0.997959938	1.093523274	1.618258831	NA	-0.124122325	-0.327452183	NA	0.557218155	0.367399775	0.047131861	0.274889295	-2.165532763	-2.20070414	1.276609643	-0.539042629	-0.103916222	0.651470896	-1.367602598	-1.196679787	0.148420045	0.848249648	NA	-1.038832564	-0.405968228	-1.210391727	0.274889295	NA	2.051931519	0.71621111	-0.561180707	0.993890162	0.938820299	0.494135122	1.831472738	0.739299949	0.730979385	1.067266355	0.949689173	0.498914279	NA	0.605952196	-0.323185889	NA	-0.223539191	1.25556121	-0.613235201	0.17244805	-0.123561825	0.330534142	NA	NA	-0.447508603	0.315635655	-2.717023127	-1.642071767
met-325	tiglyl carnitine	-0.492623372	0.237201033	0.179910114	1.279397774	-0.250986785	-0.243400267	-1.326463065	0.000638204	-0.178900377	-0.56510829	0.158345712	0.438984559	-0.698896999	-1.014337205	0.504725141	-1.18813101	-0.169613152	-0.215846565	0.056551101	0.177887129	-0.918419045	2.28908517	-2.343645285	0.372449739	-0.624656351	-0.875771922	-3.009574163	0.214628005	-0.324504994	-0.210215963	-0.646778868	0.034408921	0.356624673	-0.25646118	-1.948139436	0.342869882	0.658473458	0.846624784	0.136762605	-1.004398176	1.752166694	-0.214401579	0.698131145	1.038895153	1.349718892	1.322899202	-0.088908199	1.6949622	0.729984094	1.093758802	0.27900038	0.70134718	1.093409832	1.340409855	-0.22327074	0.135806126	0.567518679	0.543362135	-0.484587691	1.911101896	-0.152198062	0.64740321	-1.203154524	-0.566783411	0.131591714	-1.103261788	0.096719047	-1.118111554	-0.614080768	2.119171438	-0.019762308	-0.338505332	0.256707624	-0.209362015	3.510001447	-1.09668475	-0.081461788	-1.633236704	0.295710508	0.899695914	0.002318142	0.129728802	-0.333142145	-1.012889895	0.576387156	-0.85677448	-0.443861249	-1.092186677	1.234154727	1.312444738	-0.638115349	-1.072930176	0.65678147	0.273952251	-0.70338911	-1.04024852	-0.917624687	-0.538332762	0.396929734	1.034842548	-0.575291586	-1.172117394	0.152951153	1.467689635
met-326	trans-4-hydroxyproline	-0.214318239	-0.200472158	-0.103780797	-0.97597449	-0.144948977	-0.841260697	-0.461215617	0.299772151	-1.005851153	-0.822622595	0.365477052	1.580200678	-0.185292624	-0.441520275	-0.790414737	-0.178003384	0.912063145	-1.465201993	0.910821565	1.462314214	0.972167492	0.753622457	-1.81945895	0.670868541	-0.188967983	2.135875475	2.894480118	-0.673402714	0.167716885	1.308126787	-0.507458133	1.207014905	-0.043517291	1.326107798	-0.634720255	-0.653968061	-0.477187257	2.059062023	-0.737842919	0.508465314	-0.151084828	1.209402163	-0.489153475	0.498325659	-0.388885655	-1.301193992	-1.806195637	-2.196514536	0.52290306	0.321001266	-0.410868993	0.58210827	-1.322054965	0.493537574	1.173872268	-1.553889857	-0.842290821	-0.873352776	-1.448989533	0.79824523	-0.103780797	-0.47903574	NA	-0.828312579	-1.079569737	-0.103780797	-1.1508742	-0.241408789	-0.641389171	0.14975593	0.001334882	NA	-0.435935252	-1.219252759	NA	-0.116634438	-0.291640388	-0.039553378	-0.042882565	0.876409651	-0.100579264	0.824950626	0.396497448	-0.699591039	1.999909609	-0.813742918	-0.161331427	0.484322046	0.93084846	0.79279155	-0.550977367	0.324117629	-1.120212406	-0.880210871	0.230802573	-0.155140945	0.006872449	0.160636145	-0.554752052	0.651391302	0.078285984	-0.82927233	2.852682964	0.161143
met-327	trigonelline (N-methylnicotinate)	0.957006627	0.699344613	0.330880469	-1.251190446	-0.468474393	-0.197859702	1.13665755	-0.972226189	-1.079185961	-0.548285425	-0.127221132	-0.41951058	1.167599377	-0.485624286	-0.680130656	0.101325658	0.748494741	-0.087648333	0.316899462	0.624351771	-0.695006528	-0.013877429	-0.713544691	-0.373249347	-0.300742531	-0.135850543	2.084352101	-0.03671093	0.256986855	0.259352016	-0.220586872	-0.635313646	-0.826651372	0.882007116	0.288752333	-0.173015621	-0.277982213	0.767576186	-0.017412683	0.702883641	-0.859857986	-1.562714303	-0.817842301	-0.173942938	-0.672404652	-1.198335129	-1.302892517	-0.57914544	-0.638222379	0.520861102	0.126144398	-0.865280327	0.058263586	-0.435525054	0.451015702	1.518738746	0.523748763	0.056637052	-1.2084443	0.395928383	-1.211789014	-0.609602952	2.346112292	-1.148812294	-0.151263776	0.367013636	-0.563445066	-0.645013418	0.373518168	0.231083754	-0.449643508	0.943057361	1.661810444	0.292948134	-0.456101851	0.461974017	1.184522802	1.226518378	0.856538572	-1.236085501	0.46760644	1.538978725	-0.918994356	0.472383072	0.961507871	0.290992043	0.181068708	-0.003424301	-0.129804944	-2.86872264	-1.016851894	0.099233651	0.608983748	0.988368173	-1.631732217	-0.531288413	0.800187731	0.473943619	-0.060801888	-0.092837085	-0.329803211	-1.62795465	0.392644624	-0.831880191
met-328	tryptophan	-0.317274851	-0.699232336	-1.636525614	0.100569173	0.181919645	-0.867673017	-0.027088158	0.208879688	1.615281067	0.754998575	2.063171302	-1.285023033	-0.498360399	-0.889868349	1.130268898	-1.56217248	0.939684184	-0.020754068	1.176718689	-0.341235852	-0.882524592	0.600654083	0.381674507	-0.699350294	-3.424040182	0.800389771	2.089560936	-0.641833356	0.770983364	1.05176183	-1.215977977	0.12883604	-0.947475311	0.887951439	-0.47555989	-0.496262273	-1.270967487	1.079891052	0.084302409	0.95156958	0.383699717	-1.345722755	-0.773658735	0.577576904	-0.406710129	-1.372491937	1.505722078	-0.780159381	0.252340767	0.426981331	0.56811145	0.716033537	0.362052686	-1.154945322	-1.493908328	0.455641752	-0.357990907	-0.538887354	1.183282061	-0.373649278	-1.196692981	0.156946505	0.614695878	-0.149617322	0.557565066	0.911089255	0.191800804	0.565135654	0.996652411	-0.284980551	0.857458022	-0.159443315	0.298136801	-2.86834251	3.070305399	-0.770803074	-0.009159006	0.031159944	-0.578247558	1.100776098	1.15193215	0.533851277	0.466678372	0.50794425	0.018307473	0.506929388	2.006840169	0.718863894	-0.876086661	-0.724888834	-0.278922388	-0.623927834	-0.99945509	-0.258229869	-1.200347531	0.272290197	-0.378505085	-0.622774209	1.001892829	-0.65791857	0.027001661	-1.384679062	-0.260953199	0.754279142
met-329	tyrosine	-1.125810609	0.371752128	0.348913881	-0.385616261	0.342780271	0.494174462	0.817701733	0.397395033	0.515055981	0.490417693	0.71286854	0.255177352	0.120888707	-0.662921088	0.356190158	0.098947479	0.914310824	0.699811463	1.362218964	0.091373656	-2.272801037	0.790973111	0.425185385	0.280722325	-2.172915526	0.073458396	1.384536882	-0.267492756	0.878286328	1.17182404	-0.456979699	0.46225068	-0.107937816	1.141056459	0.534228955	-1.831352285	0.611530778	-2.583753109	1.137854327	0.495087061	0.620748117	-2.029588117	-1.074058758	0.506228567	-2.743179049	-1.842918353	1.177534437	-0.221662936	0.728082288	-0.4224064	0.867304927	-0.447694108	0.46022691	-1.178579392	0.09874584	0.759539994	-1.009886274	-0.762241812	0.823561849	-0.360688229	-0.494013035	-0.693072913	0.228747503	0.297844011	0.273294207	0.50196985	0.617142222	0.366886139	1.007885296	-0.494916695	0.928239115	0.232909949	0.856090221	-2.631790651	0.640265432	0.24059601	0.444073969	0.035444378	-0.608673991	1.039733476	1.086005666	0.750964922	0.646705813	0.733417599	0.593563761	0.811041437	1.305245645	1.016135779	-0.947180518	-1.78043114	-0.704668291	-0.412178271	-0.250059236	-2.00839339	0.200120605	0.893360041	0.691399059	0.136517737	0.997205244	-0.702960666	-0.059296314	-1.673594852	-0.57394625	-0.646825401
met-330	UDP-glucose	0.610321147	0.93551352	0.925795538	-2.035285158	1.076771014	0.310298352	0.717330512	1.083083451	0.682851699	1.652398702	0.531890545	0.740208427	0.813088908	0.010519231	-0.356284081	0.168049602	0.566854266	1.019501374	-0.061880404	1.137933097	-0.735572683	0.443304321	-1.41680415	-0.132858493	-0.812430943	0.129402311	1.629101377	0.35336278	0.136865391	0.798322499	0.208683134	1.091707618	0.748227966	0.13960472	0.628274324	0.126352915	0.096247197	0.363802962	-1.804563795	-1.970330501	0.280289384	-1.64787727	0.248844014	-0.972928348	-1.349882278	-1.09305934	0.12190201	-0.392255683	-0.372316607	-0.954464507	-0.131724643	-1.439483959	0.418564999	-2.069332557	-2.217697014	1.255172455	-1.794806672	-0.117921643	0.183339629	0.119130214	-0.79199919	-0.847367518	-0.688861727	0.132443034	0.374225494	-2.522714617	0.939481369	-0.267271239	-0.100184656	-0.146351083	-0.216193485	0.043474545	0.688708082	-2.416663379	NA	1.109212863	1.27879373	1.282579886	-1.822731195	0.750634304	0.04733392	-0.004074909	-0.826323951	0.100002629	-0.239957747	-0.054174798	-0.343467829	-0.422915665	0.69918523	-1.175664363	0.051803069	0.06275351	1.197692318	-0.32604599	1.755968685	2.451511108	-0.792272202	0.203742033	0.779986045	0.274064762	0.468183746	-0.649686672	-1.388491895	0.996982771
met-331	undecanedioate	0.278020142	1.61843462	1.766997381	1.019081786	-0.763655617	-0.361091249	0.044253129	-0.599106008	-0.795919608	-0.882247263	-0.109045027	0.007060682	-0.280412234	0.043197872	-0.109920445	-0.76875833	-0.670521288	0.381059341	0.138179351	2.479744541	3.603324818	0.004683385	-0.693882485	-1.068300412	-0.855807473	3.097737273	-1.26075255	-0.815164338	-1.020943047	-0.200444645	0.784679957	-0.288436695	-0.295540271	0.350215598	-0.472663212	-0.423164684	-0.004794915	1.513032609	-0.691075451	-1.311159081	-0.358989759	0.59820977	-1.46772419	-0.608318988	-0.26378512	-0.282284684	1.622713031	-0.025022799	-0.651187999	-0.074032297	-1.223262295	1.370950776	-0.093475231	-0.52505038	-0.680153536	-0.763563527	-0.552285921	-0.733027102	-0.485444192	-0.745814054	-0.633827475	-0.269122651	-0.334637636	-0.403904535	-0.747061074	-0.409608405	0.097139771	0.135677387	-0.7861071	-0.794733135	1.63810399	0.162033431	0.067505758	-0.981197998	NA	-0.016644098	0.056771007	-0.629042376	-0.345068632	-0.073809624	-0.412157543	0.049262427	-0.566496143	-0.084965328	0.473923721	-0.231453649	-0.829408674	-0.345252584	0.117943701	0.55651349	-0.786759664	1.563173071	0.038910976	0.397684117	-0.285702602	1.718302364	-0.617237124	-0.817690598	2.539273545	-0.605778763	0.204707654	-0.076579027	1.377068133	0.679911023
met-332	uracil	-1.578922995	0.087373837	-0.917207861	2.930903382	0.097203267	-1.131719393	-1.591400891	-0.496177513	1.204424916	0.865419576	1.41153274	-0.502622001	-0.974588004	-1.323716045	1.905777247	-0.780706385	-0.115925914	-0.934668864	0.851725838	-1.088631506	-0.654687695	0.314939173	-0.38239177	-0.086344503	-1.684845196	0.015680348	0.253829489	-0.522305066	-0.195179028	0.59330535	-1.1435019	-0.610802178	-0.502180644	-0.52017871	-1.098751546	0.669003447	-0.880504739	0.250094402	-0.099251393	-0.290819712	-0.875603787	-0.196460506	-0.601358439	0.612272192	2.047467538	-2.202331878	0.324270047	0.273004533	-0.225061999	0.573439529	1.085533737	2.262567551	-0.061003141	-0.291938412	0.989372481	0.033101861	1.233199388	0.4150616	0.349888988	0.080298767	-0.1425222	-0.277100722	-0.418782071	-0.041603614	0.609125375	0.002122465	1.124338048	-0.032997636	1.073432211	0.69715832	0.6968177	0.283623802	-0.710972288	1.373293872	3.466402898	-1.418777394	1.161299612	0.476029661	-0.073970405	-0.900833961	0.722732386	0.118898189	-0.271055039	-0.601610429	-1.290464729	-0.409030775	0.717429807	-0.849071569	-0.66595237	-0.75743399	1.87254062	1.635250061	0.309390376	0.32306125	-0.862290791	-0.802961361	-0.664479517	-1.277366381	-0.487412213	-0.489288825	-0.394912188	1.674454815	-0.281580785	0.343207759
met-333	urea	-0.63930438	0.451205147	-1.727762664	1.656435049	-0.970072439	-0.864942308	-0.799759729	0.668717552	1.478271637	1.801501388	2.173346149	-0.047166722	-1.053646347	-0.494857326	0.064739503	-2.125483683	-0.932426168	-0.639773505	0.394525012	0.159264164	0.586967848	0.648571511	-1.24591265	-1.668433977	-0.516498228	-0.265397654	0.648239279	0.223577615	0.169989469	1.467940832	-0.568571778	-0.023034685	-0.069145203	1.165086009	-0.225635293	0.04397601	-1.053156242	-0.706314996	-2.105044718	0.907657299	0.330457091	-0.910725356	-0.065037192	0.811590128	0.721555566	-0.117500252	0.50380056	-0.771517794	-0.842093442	1.295567458	1.174704938	1.028653287	-0.403183504	-1.073414952	-1.426904086	0.536274616	-0.213759558	0.440025668	0.809705309	0.020019936	-0.344089957	-0.80732212	-1.357299453	1.149577385	-0.069023777	0.425056578	-0.871942727	0.755487738	3.435347759	-0.314496816	0.234687906	-0.427754589	0.309740506	-1.026051038	2.061126677	-2.040986681	0.369086862	0.439570436	2.135770637	-0.846989161	0.742198175	-0.83699195	0.379108703	0.872907987	0.01622239	0.545701639	0.727730777	-0.620343178	-1.295103588	0.001796525	1.310584696	0.651190187	0.157648605	-0.92830198	-0.766537313	-1.971109331	0.597730524	-0.022050289	0.682258904	-0.659502614	-1.263730087	0.29454698	0.154719079	-0.065984083
met-334	uridine	0.996631316	0.366090358	0.21803196	-1.667458085	-0.527912268	-0.26081926	0.59966583	0.702379599	-0.044800399	0.156621537	0.330616522	0.933384034	1.426831064	0.018682541	-1.168394533	0.073503356	1.456581125	0.12423123	0.077795505	0.782547247	-0.399626595	-0.177537453	-0.096857411	0.301279484	0.02919452	0.595378871	-0.425073667	0.081582494	0.418348296	0.17024014	0.073100695	0.63820649	-0.388110402	0.7128858	0.607975367	-1.040738344	0.222446337	1.334154759	0.067111589	0.799465685	0.246576748	0.23981669	0.515441695	0.268141129	-0.644331433	0.317367483	0.734372042	-0.593159954	-0.041924262	0.422091896	0.262303969	-1.783142591	-0.152652971	-0.06130351	-1.314129874	-0.786185382	0.058407101	-0.1785637	-0.919721478	0.606609866	-0.231438083	0.188412993	-1.723293598	-0.015394957	0.227188541	1.086848727	0.156237483	0.461525009	-1.793898513	-0.61178391	-0.517341007	-0.49189102	-0.143188537	-1.277201374	-5.415443896	-0.597543478	-2.743295794	-0.15690052	0.791242371	0.760796322	-0.300972296	0.289132619	0.667130592	0.061442749	0.958561448	0.761303251	-0.073312776	1.259363322	-0.080210455	1.841775348	-3.725212863	-0.432519712	0.03623973	-0.169508831	0.303056514	0.612720846	0.823050169	0.443479948	1.079284031	0.999110287	0.977868799	-0.942638268	0.715401045	-0.294858686
met-335	ursodeoxycholate	-1.542491369	0.414685375	0.79170128	-0.819734607	-0.765017538	-0.22447672	0.386122954	-2.1123429	0.466882546	0.256276064	0.746059184	0.468496293	-0.251689272	-0.681983883	-0.528471466	0.21209514	-0.226992802	0.944542489	0.484949681	2.137988104	0.052087658	-0.312240212	-1.434875476	0.353874507	-1.14422053	0.493447077	0.587822564	-0.447231461	-0.46041441	-0.552188326	0.061298537	-0.831030402	-3.099401317	0.157169829	1.382679942	-0.763251755	1.85752832	-1.159033447	1.265545163	0.070460499	-0.835379302	-1.318489179	1.316059094	-0.414728034	-0.487622735	-0.521620566	-1.683371496	-0.405710539	-0.195920097	-0.425143847	-0.723702268	-0.104831139	1.491868862	0.580265968	1.427069268	-0.422007067	-1.236170523	-1.45641733	0.064353142	-0.109795351	-0.94397596	0.790242932	-0.156956485	1.212435549	0.061298537	-0.502213632	-0.82523314	-0.070775716	0.823468512	0.015900682	0.832396456	2.336472638	1.377033019	-2.782972239	-1.131006469	0.152905928	-0.404475681	0.868864342	-0.829758511	-0.136356182	0.584820263	-1.682942904	0.464515748	0.333474049	-0.750149813	0.519985878	0.045122074	-0.103986152	1.024988193	-1.078333949	0.708857579	1.202172962	1.763954153	1.247820804	1.689451682	-0.836698029	2.050059107	0.426583849	0.757789099	-0.278736978	-0.148319798	-0.026412774	0.912990326	-0.315868575
met-336	valerylglycine	0.41076674	0.57839072	-1.290400141	-0.278809302	0.238587327	-0.599717163	1.187437586	0.453981952	0.11900023	0.617521664	0.321670423	0.121487999	0.271302217	0.667361224	0.156111376	0.544721771	0.160253186	2.045355235	1.125955451	0.549565432	-0.995019523	1.632053954	1.181114499	0.073125644	0.331373986	1.31683306	0.904353891	0.487366639	-0.228240576	1.589623178	-0.698233788	0.888369368	0.275471804	-0.922772333	0.548472217	-0.725708905	-0.863502348	-0.646187588	-1.962832501	0.551674528	-0.061039679	-0.1521885	0.49179667	-0.45781841	-1.354150975	0.306050079	-0.407493446	-0.629051236	-0.688853319	0.238882881	0.196898117	0.029916407	-1.310734614	-2.080735871	0.748445921	-0.881899302	-0.045016279	-0.859370931	0.933460826	-1.276117685	-0.763264575	-0.39748623	0.837262981	-1.796485483	-0.940887345	-0.032068223	-1.59991176	-0.829828937	0.088375339	-1.801680981	0.727356222	-0.017398153	-0.644312237	-2.000899025	-0.592434582	-1.57193598	0.231825977	1.319126503	0.891544636	0.323463946	1.484185588	1.253573279	2.151246332	0.8550715	1.246909018	0.592162	1.66564011	1.770950749	-0.0702588	0.369222093	0.478999079	0.105675247	-1.699981779	-0.631563934	-1.623068669	0.72540871	1.93628132	-0.685626799	0.267355942	-2.528898942	-0.184374219	-1.175317317	-0.410302141	0.587261506
met-337	valine	-0.62440523	-0.169995127	-1.223665613	1.543151403	0.323968594	-0.619073184	-0.373705232	0.071019441	1.728617843	0.494762753	1.989864496	-0.790723001	-0.359959049	-1.563305479	1.464629764	-1.566003016	1.123021133	0.112618802	1.190361471	-0.052372169	-1.303737515	1.240474789	0.149932764	-0.675419729	-2.794746444	0.531680316	1.221840264	-0.230402283	0.241916985	1.108013289	-1.438383878	0.430569688	-0.488406565	0.449396538	-0.37341321	-0.875512576	-1.406863927	1.132613089	0.115119862	0.830242257	0.419985913	-1.874752624	-0.915138369	0.452122118	0.080141074	-2.103439544	0.808553507	-0.678762661	-0.230714182	0.231937395	0.537339377	1.277258215	0.323116797	-1.032855666	-0.808803574	-0.039441094	0.121091613	-1.339297259	0.476089937	-0.057392298	-1.083223197	-0.51455986	0.392364881	-0.144074838	0.648801133	0.57626914	0.297247173	0.081965794	0.711070678	-0.230544626	1.086769382	-0.458021466	0.126769177	-1.5813374	3.516521881	-1.135572328	0.226354768	-0.370830719	-0.39604928	0.800062704	1.375128576	0.930881251	0.136161017	0.56163145	-0.108096233	0.536879875	2.153502402	0.797289705	-1.368208394	-1.410284858	0.037161201	-0.766607131	-0.259657047	-0.117200552	-1.547882734	0.381258849	0.683089095	-0.781590744	1.30823626	-0.644828909	-0.248766184	-0.014758075	-0.662712966	1.124483028
met-338	xanthine	-1.000900921	0.700242922	-1.103440156	1.472042545	0.031328807	-0.100523333	0.835682327	1.118506173	1.55203979	1.463931978	1.525688936	0.170046369	0.017931093	-0.981010751	-0.055966917	-3.545879405	1.438813409	0.366535461	0.648951452	-0.515063032	-2.302114348	0.183163619	-0.588145508	0.439420967	-1.73208096	1.807050129	0.784724488	0.127436504	-0.190839048	0.554394638	-0.805026239	-1.949501408	-0.107197896	0.24383023	-0.157920355	-0.129266006	-0.149274351	1.715740584	-0.655813646	0.603506835	0.674660211	-1.448545317	0.099578917	0.187617299	-1.244652756	-0.191498943	1.21844918	0.220983757	-1.285010693	0.510368411	0.706333149	0.152251703	0.113956437	0.40665148	0.282897816	0.083019211	-0.344446471	-1.146026611	0.438300958	-0.026598051	-0.948692021	0.379820042	0.980277684	0.231048558	0.743920601	1.087601007	1.378375672	0.496939052	-0.193849292	-0.344362788	-1.099689652	1.211653018	-0.653702277	-1.615876572	1.01391505	-1.555405012	0.758192653	0.541349085	0.48460476	-1.332530352	0.074677865	0.550173898	0.667034384	-0.689851644	-0.905929249	-0.080570221	0.384124893	-0.579364224	-0.625566863	-0.720786109	-0.008898155	1.176813617	1.127978099	-0.652221204	-1.464930408	-1.206902442	-0.837524913	-0.296134855	1.750518146	2.168030907	-0.056228224	-1.577607726	-1.053876929	1.052700219
met-339	xanthosine	0.179503958	0.508561343	0.245291382	-1.706170553	0.959910167	-0.81298605	1.161995201	0.604926927	0.146882202	1.115139192	-0.650328444	0.169090155	0.089929244	0.866345118	-0.185484407	0.385714806	0.736839937	1.59499526	0.584124864	-0.795707476	-1.096165265	0.112144133	0.842938242	0.712637557	0.806450552	0.381889418	2.320444894	0.831626683	0.584191298	1.100518283	-0.156411339	0.730447168	0.205114127	0.345287548	1.64833155	-0.684675165	-0.779716544	-1.068996373	0.038816843	-0.350823077	-1.582543286	-0.74253062	-0.28655386	-0.460388488	-1.518009056	-0.652517584	-0.359960725	-0.843158525	0.160551039	-1.758652657	0.147955919	-0.081647236	-1.32866978	-2.382448585	0.36565976	0.074642414	-1.02210828	-1.123621849	0.092905924	-0.043475319	-1.094209505	0.124792992	0.068707124	0.70296504	0.576818869	0.265089358	0.60599058	1.180005579	-0.275569187	-1.074540794	1.357504102	-0.999326789	-0.260180753	-0.366986784	-1.426605251	-0.317463967	0.492246583	2.130339761	1.233166936	0.818501896	1.457440639	0.698089666	1.073775201	1.655896314	1.368091998	1.325870991	1.667091272	1.451812639	-1.863881876	-1.394682981	-1.026038327	0.226477847	-1.197090907	0.094370787	-1.076594508	-0.859834535	0.526500983	0.751277841	0.162984143	-0.33657363	-0.414917679	-2.040742878	-1.839389337	-1.07336898
met-340	xylitol	-0.412869897	-0.331460943	-0.911174182	0.167223331	-0.033040187	-1.59504264	0.274708296	0.250982917	0.155047707	1.160312871	0.580842636	-0.103330651	-0.448665463	0.776783076	0.685312003	-0.488543952	-0.317587564	3.005208584	1.114168923	0.741922787	-1.184117623	0.204436986	0.5006445	1.284730134	0.967410533	-0.249152113	1.936933244	0.916455032	0.82176755	1.015121503	-0.552229629	-0.658525076	-1.978209927	-0.886313994	1.027206101	-0.04927182	0.408019166	-0.222605684	-0.018716304	-0.192920578	-0.631278833	-0.54881842	-0.070132028	-2.475652295	-0.754375277	-0.827193409	-0.237957667	-0.255439951	0.021310299	-0.680991161	-0.26449737	-0.821840742	-0.806467287	-1.091115661	2.511277438	-0.167939751	-0.282272343	-1.183471394	1.533530349	0.092439136	-1.792687362	-0.808023119	-1.525568793	0.357853373	-0.618279743	0.851005351	-0.955127435	0.004337435	0.570024912	-1.480094947	0.777331002	0.112680086	-0.343386152	-0.093884122	-0.827235223	-0.887023053	-0.982142901	0.224935975	-0.107845355	-0.319168597	1.223210964	0.498559092	1.251744661	1.095048427	1.148618985	-0.046144557	1.159901629	0.361791808	-0.88187364	-3.264206552	1.558802808	0.661059055	-0.049104102	-0.930251622	1.68405699	0.249512496	1.473114606	0.167006416	0.220574248	0.717867088	-0.79133669	-0.186139068	-0.505304931	1.674354873
met-341	xylonate	-0.077027293	0.586518449	0.873572722	-1.893895732	-0.06053913	-1.414277689	0.000597942	0.952024901	-0.884052009	-0.40103573	-1.426469654	-0.033955289	1.021011673	0.046847077	0.55535113	-1.334681944	-1.334819019	-1.015579024	-1.209336495	0.049430191	0.777571993	-1.488558888	-0.657554384	0.991536205	-0.606640955	-0.352736978	-3.117550552	0.758510348	-0.501449838	-0.799530188	1.049332868	-0.816031976	-0.141752473	-1.134293547	0.002839176	1.405475706	0.606988593	-0.499168657	1.370039962	-0.685318779	1.090457597	1.443333808	1.029605076	0.944130978	2.540992455	0.734132501	-0.22912327	0.930216958	-0.292902001	0.922380484	-0.244615955	0.123529495	-1.184208599	0.496170279	0.684216612	1.566409634	0.523107063	1.580414889	0.091301163	0.621369186	0.927126285	1.118161575	-1.640429778	-0.717311645	-0.530992386	0.417730502	1.036972079	-0.523333758	-0.103912847	-0.624224074	-0.675299663	0.433338549	-0.488248743	0.552552588	-2.812069459	0.296590006	0.638266216	-0.351824622	0.672059679	-0.945433122	0.201736604	-0.19722682	0.446660895	-0.247232866	-1.202503542	-1.030353168	-0.978478816	-0.915769204	1.55675047	0.257879715	0.359519236	0.704495473	0.702817668	0.627467196	-0.271246254	0.139395682	-1.403074491	0.457856248	1.221453023	1.799097861	0.681250145	-1.844315206	-0.661354581	1.081035701
