# Supplementary material for: Genetic regulation of mouse liver metabolite levels
Source: Mol Syst Biol. 2014 May 23;10(5):730. doi: 10.15252/msb.20135004 (PMC4188043; doi:10.15252/msb.20135004)
Supplement: Supplementary file 6 — Supplementary Table S2 [file MSB-10-5-730-s6.csv]

Meabolite_1	Meabolite_2	Meabolite_1_Class	Meabolite_2_Class	Correlation_Coefficient	Correaltion_p_value	within_class_correlation
1-methylimidazoleacetate	1-methylimidazoleacetate	Amino acid	Amino acid	1	0	Yes
1-methylimidazoleacetate	2-aminoadipate	Amino acid	Amino acid	-0.06	0.615077133692499	Yes
1-methylimidazoleacetate	2-aminobutyrate	Amino acid	Amino acid	-0.07	0.488278835158785	Yes
1-methylimidazoleacetate	2-hydroxybutyrate (AHB)	Amino acid	Amino acid	0.02	0.862003365349752	Yes
1-methylimidazoleacetate	2-methylbutyroylcarnitine	Amino acid	Amino acid	0.13	0.218808381124624	Yes
1-methylimidazoleacetate	3-(4-hydroxyphenyl)lactate	Amino acid	Amino acid	0.07	0.535060993368675	Yes
1-methylimidazoleacetate	3-methylcrotonylglycine	Amino acid	Amino acid	0.14	0.194164873299321	Yes
1-methylimidazoleacetate	4-guanidinobutanoate	Amino acid	Amino acid	0.47	1.6809672076068e-05	Yes
1-methylimidazoleacetate	5-aminovalerate	Amino acid	Amino acid	-0.03	0.80936755996826	Yes
1-methylimidazoleacetate	5-methylthioadenosine (MTA)	Amino acid	Amino acid	-0.1	0.327571139622122	Yes
1-methylimidazoleacetate	5-oxoproline	Amino acid	Amino acid	-0.01	0.920644415446106	Yes
1-methylimidazoleacetate	alanine	Amino acid	Amino acid	0.02	0.829670475095114	Yes
1-methylimidazoleacetate	anthranilate	Amino acid	Amino acid	0.11	0.307537447007162	Yes
1-methylimidazoleacetate	asparagine	Amino acid	Amino acid	-0.03	0.77251785067077	Yes
1-methylimidazoleacetate	aspartate	Amino acid	Amino acid	0.06	0.586242981758911	Yes
1-methylimidazoleacetate	beta-alanine	Amino acid	Amino acid	0.03	0.769335333816878	Yes
1-methylimidazoleacetate	betaine	Amino acid	Amino acid	0.01	0.962809878779201	Yes
1-methylimidazoleacetate	betaine aldehyde	Amino acid	Amino acid	0.11	0.323454120424427	Yes
1-methylimidazoleacetate	C-glycosyltryptophan*	Amino acid	Amino acid	0.06	0.560243010704502	Yes
1-methylimidazoleacetate	citrulline	Amino acid	Amino acid	0.21	0.0515698414526575	Yes
1-methylimidazoleacetate	creatine	Amino acid	Amino acid	0.1	0.345124890289838	Yes
1-methylimidazoleacetate	cysteine	Amino acid	Amino acid	-0.03	0.80933610539709	Yes
1-methylimidazoleacetate	cysteine-glutathione disulfide	Amino acid	Amino acid	-0.04	0.704048566339052	Yes
1-methylimidazoleacetate	dimethylarginine (SDMA + ADMA)	Amino acid	Amino acid	0.19	0.0682234212032358	Yes
1-methylimidazoleacetate	dimethylglycine	Amino acid	Amino acid	-0.06	0.563254512357461	Yes
1-methylimidazoleacetate	gamma-aminobutyrate (GABA)	Amino acid	Amino acid	0.03	0.805732327006811	Yes
1-methylimidazoleacetate	glutamate	Amino acid	Amino acid	0.18	0.0955916703264343	Yes
1-methylimidazoleacetate	glutamine	Amino acid	Amino acid	0.13	0.232987018927016	Yes
1-methylimidazoleacetate	glutarate (pentanedioate)	Amino acid	Amino acid	-0.06	0.575144432631052	Yes
1-methylimidazoleacetate	glutaroyl carnitine	Amino acid	Amino acid	-0.05	0.647096626237748	Yes
1-methylimidazoleacetate	glutathione, oxidized (GSSG)	Amino acid	Amino acid	0.05	0.641437413737811	Yes
1-methylimidazoleacetate	glutathione, reduced (GSH)	Amino acid	Amino acid	0.16	0.12985032116601	Yes
1-methylimidazoleacetate	glycine	Amino acid	Amino acid	-0.05	0.618059051530176	Yes
1-methylimidazoleacetate	histidine	Amino acid	Amino acid	0.03	0.766660732612977	Yes
1-methylimidazoleacetate	homoserine	Amino acid	Amino acid	-0.01	0.946613450753574	Yes
1-methylimidazoleacetate	homostachydrine*	Amino acid	Amino acid	0.03	0.785671481713065	Yes
1-methylimidazoleacetate	hydroxyisovaleroyl carnitine	Amino acid	Amino acid	0.12	0.263609852905236	Yes
1-methylimidazoleacetate	hypotaurine	Amino acid	Amino acid	0.01	0.934605068595478	Yes
1-methylimidazoleacetate	isobutyrylcarnitine	Amino acid	Amino acid	0.17	0.105958267281639	Yes
1-methylimidazoleacetate	isoleucine	Amino acid	Amino acid	0.15	0.174185133865188	Yes
1-methylimidazoleacetate	isovalerylcarnitine	Amino acid	Amino acid	0.08	0.477594141190066	Yes
1-methylimidazoleacetate	isovalerylglycine	Amino acid	Amino acid	0.12	0.266277042329797	Yes
1-methylimidazoleacetate	kynurenate	Amino acid	Amino acid	0.09	0.403299319782389	Yes
1-methylimidazoleacetate	kynurenine	Amino acid	Amino acid	0.1	0.372970934651897	Yes
1-methylimidazoleacetate	leucine	Amino acid	Amino acid	0.14	0.191134723860528	Yes
1-methylimidazoleacetate	lysine	Amino acid	Amino acid	0.19	0.072650940503133	Yes
1-methylimidazoleacetate	methionine	Amino acid	Amino acid	0.2	0.066831651731774	Yes
1-methylimidazoleacetate	methionine sulfoxide	Amino acid	Amino acid	-0.23	0.0278896857491975	Yes
1-methylimidazoleacetate	methylglutaroylcarnitine	Amino acid	Amino acid	-0.13	0.210935404839075	Yes
1-methylimidazoleacetate	methylmalonate (MMA)	Amino acid	Amino acid	-0.1	0.366278835289538	Yes
1-methylimidazoleacetate	N-acetylalanine	Amino acid	Amino acid	-0.13	0.241717069445062	Yes
1-methylimidazoleacetate	N-acetylasparagine	Amino acid	Amino acid	-0.28	0.00793173957624145	Yes
1-methylimidazoleacetate	N-acetylglutamate	Amino acid	Amino acid	0.04	0.711300534666157	Yes
1-methylimidazoleacetate	N-acetylglycine	Amino acid	Amino acid	-0.17	0.13406364992655	Yes
1-methylimidazoleacetate	N-acetylmethionine	Amino acid	Amino acid	-0.17	0.109687132794065	Yes
1-methylimidazoleacetate	N-acetylornithine	Amino acid	Amino acid	0.14	0.209103703110232	Yes
1-methylimidazoleacetate	N2-acetyllysine	Amino acid	Amino acid	0.25	0.0179717479999422	Yes
1-methylimidazoleacetate	ophthalmate	Amino acid	Amino acid	-0.15	0.170670668786694	Yes
1-methylimidazoleacetate	ornithine	Amino acid	Amino acid	0.13	0.22560338396574	Yes
1-methylimidazoleacetate	phenol sulfate	Amino acid	Amino acid	0.19	0.0778533946523408	Yes
1-methylimidazoleacetate	phenylacetylglycine	Amino acid	Amino acid	0.09	0.383815917363111	Yes
1-methylimidazoleacetate	phenylalanine	Amino acid	Amino acid	0.19	0.0769877285323517	Yes
1-methylimidazoleacetate	pipecolate	Amino acid	Amino acid	0.28	0.00688099101126793	Yes
1-methylimidazoleacetate	proline	Amino acid	Amino acid	-0.06	0.601601453454311	Yes
1-methylimidazoleacetate	S-adenosylhomocysteine (SAH)	Amino acid	Amino acid	0.15	0.162469244355595	Yes
1-methylimidazoleacetate	S-methylglutathione	Amino acid	Amino acid	0.02	0.882560870876387	Yes
1-methylimidazoleacetate	serine	Amino acid	Amino acid	0.07	0.529126636648724	Yes
1-methylimidazoleacetate	spermidine	Amino acid	Amino acid	0.27	0.0107212151657179	Yes
1-methylimidazoleacetate	stachydrine	Amino acid	Amino acid	0.12	0.27260629950715	Yes
1-methylimidazoleacetate	taurine	Amino acid	Amino acid	0.16	0.14457369154314	Yes
1-methylimidazoleacetate	threonine	Amino acid	Amino acid	0.08	0.466539587306174	Yes
1-methylimidazoleacetate	tigloylglycine	Amino acid	Amino acid	0.1	0.404735542246955	Yes
1-methylimidazoleacetate	tiglyl carnitine	Amino acid	Amino acid	0.04	0.683946703712827	Yes
1-methylimidazoleacetate	trans-4-hydroxyproline	Amino acid	Amino acid	-0.03	0.753131316413661	Yes
1-methylimidazoleacetate	tryptophan	Amino acid	Amino acid	0.17	0.119771709594322	Yes
1-methylimidazoleacetate	tyrosine	Amino acid	Amino acid	-0.07	0.512055499639765	Yes
1-methylimidazoleacetate	urea	Amino acid	Amino acid	0.29	0.005158413929927	Yes
1-methylimidazoleacetate	valine	Amino acid	Amino acid	0.15	0.158419565666247	Yes
1-methylimidazoleacetate	1,5-anhydroglucitol (1,5-AG)	Amino acid	Carbohydrate	-0.02	0.860693616559659	No
1-methylimidazoleacetate	2-ketogulonate	Amino acid	Carbohydrate	-0.19	0.0866104995925372	No
1-methylimidazoleacetate	3-phosphoglycerate	Amino acid	Carbohydrate	0.01	0.894070543743828	No
1-methylimidazoleacetate	6-phosphogluconate	Amino acid	Carbohydrate	0.01	0.927496490761273	No
1-methylimidazoleacetate	erythronate*	Amino acid	Carbohydrate	0.03	0.747961291689794	No
1-methylimidazoleacetate	erythrose	Amino acid	Carbohydrate	0.08	0.434986476185129	No
1-methylimidazoleacetate	fructose	Amino acid	Carbohydrate	0.04	0.684630360241022	No
1-methylimidazoleacetate	gluconate	Amino acid	Carbohydrate	0.05	0.622171271732516	No
1-methylimidazoleacetate	glucosamine	Amino acid	Carbohydrate	0.26	0.0214968566627589	No
1-methylimidazoleacetate	glucose	Amino acid	Carbohydrate	-0.01	0.916612342475286	No
1-methylimidazoleacetate	glucuronate	Amino acid	Carbohydrate	0.18	0.088498826697107	No
1-methylimidazoleacetate	glycerate	Amino acid	Carbohydrate	-0.2	0.0548584933049305	No
1-methylimidazoleacetate	lactate	Amino acid	Carbohydrate	0	0.989104925910189	No
1-methylimidazoleacetate	maltose	Amino acid	Carbohydrate	-0.04	0.739460468272413	No
1-methylimidazoleacetate	maltotetraose	Amino acid	Carbohydrate	0.01	0.917284073718077	No
1-methylimidazoleacetate	mannose	Amino acid	Carbohydrate	0.14	0.198804642786852	No
1-methylimidazoleacetate	ribitol	Amino acid	Carbohydrate	0.06	0.557349346446081	No
1-methylimidazoleacetate	ribose	Amino acid	Carbohydrate	0.06	0.599562373132624	No
1-methylimidazoleacetate	ribulose	Amino acid	Carbohydrate	0.05	0.624777547046106	No
1-methylimidazoleacetate	sorbitol	Amino acid	Carbohydrate	0.03	0.756623190155846	No
1-methylimidazoleacetate	UDP-glucose	Amino acid	Carbohydrate	-0.1	0.354255301007813	No
1-methylimidazoleacetate	xylitol	Amino acid	Carbohydrate	-0.08	0.459528687516682	No
1-methylimidazoleacetate	xylonate	Amino acid	Carbohydrate	-0.1	0.341972070069669	No
1-methylimidazoleacetate	5-methyltetrahydrofolate (5MeTHF)	Amino acid	Cofactors and vitamins	0.05	0.642079455409171	No
1-methylimidazoleacetate	arabonate	Amino acid	Cofactors and vitamins	0.15	0.20035401028488	No
1-methylimidazoleacetate	ascorbate (Vitamin C)	Amino acid	Cofactors and vitamins	0.11	0.339514427275656	No
1-methylimidazoleacetate	biopterin	Amino acid	Cofactors and vitamins	-0.04	0.67708391526377	No
1-methylimidazoleacetate	flavin adenine dinucleotide (FAD)	Amino acid	Cofactors and vitamins	0.25	0.0202794282705088	No
1-methylimidazoleacetate	flavin mononucleotide (FMN)	Amino acid	Cofactors and vitamins	0.07	0.528297940575432	No
1-methylimidazoleacetate	glucarate (saccharate)	Amino acid	Cofactors and vitamins	-0.01	0.900840368266211	No
1-methylimidazoleacetate	gulono-1,4-lactone	Amino acid	Cofactors and vitamins	-0.11	0.316785762696285	No
1-methylimidazoleacetate	nicotinamide	Amino acid	Cofactors and vitamins	0.18	0.0921748160810931	No
1-methylimidazoleacetate	nicotinamide adenine dinucleotide (NAD+)	Amino acid	Cofactors and vitamins	0.06	0.558114040539045	No
1-methylimidazoleacetate	pantothenate	Amino acid	Cofactors and vitamins	0	0.999863627128383	No
1-methylimidazoleacetate	pyridoxate	Amino acid	Cofactors and vitamins	0.09	0.384729193906632	No
1-methylimidazoleacetate	riboflavin (Vitamin B2)	Amino acid	Cofactors and vitamins	0.17	0.103200978484352	No
1-methylimidazoleacetate	thiamin (Vitamin B1)	Amino acid	Cofactors and vitamins	0.1	0.33970378560278	No
1-methylimidazoleacetate	threonate	Amino acid	Cofactors and vitamins	-0.1	0.370626411521633	No
1-methylimidazoleacetate	trigonelline (N-methylnicotinate)	Amino acid	Cofactors and vitamins	0.13	0.207898439539939	No
1-methylimidazoleacetate	acetylphosphate	Amino acid	Energy	0.11	0.28772600835454	No
1-methylimidazoleacetate	cis-aconitate	Amino acid	Energy	0	0.971414068903173	No
1-methylimidazoleacetate	citrate	Amino acid	Energy	-0.13	0.225433644252027	No
1-methylimidazoleacetate	fumarate	Amino acid	Energy	0.02	0.843383462653745	No
1-methylimidazoleacetate	malate	Amino acid	Energy	0.05	0.610356583967749	No
1-methylimidazoleacetate	phosphate	Amino acid	Energy	0.14	0.195600933083274	No
1-methylimidazoleacetate	succinylcarnitine	Amino acid	Energy	-0.05	0.671446910479282	No
1-methylimidazoleacetate	1,2-dipalmitoylglycerol	Amino acid	Lipid	0.11	0.308906745112889	No
1-methylimidazoleacetate	1,2-propanediol	Amino acid	Lipid	0.07	0.490515111445331	No
1-methylimidazoleacetate	1,3-dipalmitoylglycerol	Amino acid	Lipid	0.02	0.858494291031362	No
1-methylimidazoleacetate	1-arachidonoylglycerophosphoethanolamine*	Amino acid	Lipid	-0.1	0.337075403983238	No
1-methylimidazoleacetate	1-arachidonoylglycerophosphoinositol*	Amino acid	Lipid	-0.17	0.104982993481464	No
1-methylimidazoleacetate	1-docosahexaenoylglycerol (1-monodocosahexaenoin)	Amino acid	Lipid	-0.21	0.0711788456676375	No
1-methylimidazoleacetate	1-eicosatrienoylglycerophosphocholine*	Amino acid	Lipid	0.2	0.0766469906470717	No
1-methylimidazoleacetate	1-heptadecanoylglycerophosphocholine	Amino acid	Lipid	0.18	0.102277322635903	No
1-methylimidazoleacetate	1-linoleoylglycerol (1-monolinolein)	Amino acid	Lipid	0.01	0.892278575971949	No
1-methylimidazoleacetate	1-linoleoylglycerophosphocholine	Amino acid	Lipid	0.19	0.0805533334562629	No
1-methylimidazoleacetate	1-linoleoylglycerophosphoethanolamine*	Amino acid	Lipid	-0.13	0.210125545922627	No
1-methylimidazoleacetate	1-myristoylglycerophosphocholine	Amino acid	Lipid	-0.03	0.807103346252504	No
1-methylimidazoleacetate	1-octadecanol	Amino acid	Lipid	-0.02	0.87080397258692	No
1-methylimidazoleacetate	1-oleoylglycerol (1-monoolein)	Amino acid	Lipid	0	0.967100286693446	No
1-methylimidazoleacetate	1-oleoylglycerophosphocholine	Amino acid	Lipid	0.15	0.148521358079509	No
1-methylimidazoleacetate	1-oleoylglycerophosphoethanolamine	Amino acid	Lipid	-0.32	0.00259791372150286	No
1-methylimidazoleacetate	1-oleoylglycerophosphoinositol*	Amino acid	Lipid	-0.22	0.0450494979732725	No
1-methylimidazoleacetate	1-palmitoleoylglycerophosphocholine*	Amino acid	Lipid	-0.07	0.542722331024879	No
1-methylimidazoleacetate	1-palmitoylglycerol (1-monopalmitin)	Amino acid	Lipid	-0.04	0.692390292520224	No
1-methylimidazoleacetate	1-palmitoylglycerophosphocholine	Amino acid	Lipid	0.14	0.201061666773159	No
1-methylimidazoleacetate	1-palmitoylglycerophosphoethanolamine	Amino acid	Lipid	-0.29	0.00514451594212736	No
1-methylimidazoleacetate	1-palmitoylglycerophosphoinositol*	Amino acid	Lipid	-0.23	0.0270907059700433	No
1-methylimidazoleacetate	1-pentadecanoylglycerophosphocholine*	Amino acid	Lipid	0.27	0.0151976460367975	No
1-methylimidazoleacetate	1-stearoylglycerol (1-monostearin)	Amino acid	Lipid	-0.01	0.961448592131357	No
1-methylimidazoleacetate	1-stearoylglycerophosphocholine	Amino acid	Lipid	0.21	0.0506202042443822	No
1-methylimidazoleacetate	1-stearoylglycerophosphoethanolamine	Amino acid	Lipid	0.25	0.0196744931945951	No
1-methylimidazoleacetate	1-stearoylglycerophosphoinositol	Amino acid	Lipid	-0.26	0.013330249471964	No
1-methylimidazoleacetate	10-heptadecenoate (17:1n7)	Amino acid	Lipid	-0.38	0.000200776026408906	No
1-methylimidazoleacetate	10-nonadecenoate (19:1n9)	Amino acid	Lipid	-0.27	0.0106286954526873	No
1-methylimidazoleacetate	12-dehydrocholate	Amino acid	Lipid	-0.02	0.876290006352494	No
1-methylimidazoleacetate	12-HEPE	Amino acid	Lipid	-0.05	0.63204790336368	No
1-methylimidazoleacetate	12-HETE	Amino acid	Lipid	-0.18	0.133632491066811	No
1-methylimidazoleacetate	13-HODE + 9-HODE	Amino acid	Lipid	-0.27	0.00972298941876555	No
1-methylimidazoleacetate	15-HETE	Amino acid	Lipid	-0.22	0.053081653272171	No
1-methylimidazoleacetate	18-HEPE	Amino acid	Lipid	-0.15	0.164626989255371	No
1-methylimidazoleacetate	2-arachidonoylglycerophosphocholine*	Amino acid	Lipid	0.2	0.061180886704898	No
1-methylimidazoleacetate	2-arachidonoylglycerophosphoethanolamine*	Amino acid	Lipid	-0.07	0.539656774692244	No
1-methylimidazoleacetate	2-docosahexaenoylglycerophosphocholine*	Amino acid	Lipid	0.3	0.00377021569445546	No
1-methylimidazoleacetate	2-docosahexaenoylglycerophosphoethanolamine*	Amino acid	Lipid	0.25	0.0168788593593865	No
1-methylimidazoleacetate	2-docosapentaenoylglycerophosphocholine*	Amino acid	Lipid	0.16	0.15674437632174	No
1-methylimidazoleacetate	2-docosapentaenoylglycerophosphoethanolamine*	Amino acid	Lipid	0.18	0.0939254342396993	No
1-methylimidazoleacetate	2-eicosatrienoylglycerophosphocholine*	Amino acid	Lipid	0.24	0.0252800725048612	No
1-methylimidazoleacetate	2-hydroxystearate	Amino acid	Lipid	0.1	0.382335478187223	No
1-methylimidazoleacetate	2-linoleoylglycerophosphocholine*	Amino acid	Lipid	0.23	0.0312037554373874	No
1-methylimidazoleacetate	2-linoleoylglycerophosphoethanolamine*	Amino acid	Lipid	0.21	0.0505914691614335	No
1-methylimidazoleacetate	2-oleoylglycerophosphocholine*	Amino acid	Lipid	0.24	0.0255558420934976	No
1-methylimidazoleacetate	2-oleoylglycerophosphoethanolamine*	Amino acid	Lipid	-0.18	0.0898100050887535	No
1-methylimidazoleacetate	2-palmitoylglycerophosphocholine*	Amino acid	Lipid	0.14	0.200167775620844	No
1-methylimidazoleacetate	2-palmitoylglycerophosphoethanolamine*	Amino acid	Lipid	-0.35	0.00176227445483053	No
1-methylimidazoleacetate	2-stearoylglycerophosphocholine*	Amino acid	Lipid	0.2	0.0738283761731762	No
1-methylimidazoleacetate	3-dehydrocarnitine*	Amino acid	Lipid	0.1	0.344980073148443	No
1-methylimidazoleacetate	3-hydroxybutyrate (BHBA)	Amino acid	Lipid	0.07	0.534635785243241	No
1-methylimidazoleacetate	5-HETE	Amino acid	Lipid	-0.25	0.0170603682207128	No
1-methylimidazoleacetate	6-beta-hydroxylithocholate	Amino acid	Lipid	-0.11	0.304922378110728	No
1-methylimidazoleacetate	7-alpha-hydroxycholesterol	Amino acid	Lipid	-0.09	0.408383526110351	No
1-methylimidazoleacetate	7-beta-hydroxycholesterol	Amino acid	Lipid	-0.04	0.718905252229759	No
1-methylimidazoleacetate	acetylcarnitine	Amino acid	Lipid	0.07	0.510862399054386	No
1-methylimidazoleacetate	adrenate (22:4n6)	Amino acid	Lipid	-0.04	0.67903512724856	No
1-methylimidazoleacetate	alpha-muricholate	Amino acid	Lipid	0.02	0.850869447669078	No
1-methylimidazoleacetate	arachidate (20:0)	Amino acid	Lipid	0.07	0.553177246740582	No
1-methylimidazoleacetate	arachidonate (20:4n6)	Amino acid	Lipid	-0.21	0.0474045014184626	No
1-methylimidazoleacetate	azelate (nonanedioate)	Amino acid	Lipid	-0.01	0.956996213753665	No
1-methylimidazoleacetate	beta-muricholate	Amino acid	Lipid	-0.02	0.871256049371022	No
1-methylimidazoleacetate	butyrylglycine	Amino acid	Lipid	-0.01	0.913306347646032	No
1-methylimidazoleacetate	caprate (10:0)	Amino acid	Lipid	-0.01	0.945948924604503	No
1-methylimidazoleacetate	caproate (6:0)	Amino acid	Lipid	-0.02	0.876839532097015	No
1-methylimidazoleacetate	carnitine	Amino acid	Lipid	0.07	0.491240505364007	No
1-methylimidazoleacetate	chenodeoxycholate	Amino acid	Lipid	-0.14	0.201727672057396	No
1-methylimidazoleacetate	cholate	Amino acid	Lipid	0.08	0.450228147499135	No
1-methylimidazoleacetate	cholesterol	Amino acid	Lipid	0.26	0.0125345848138569	No
1-methylimidazoleacetate	choline	Amino acid	Lipid	-0.19	0.0752402748740389	No
1-methylimidazoleacetate	choline phosphate	Amino acid	Lipid	0.03	0.790675139882947	No
1-methylimidazoleacetate	corticosterone	Amino acid	Lipid	0.12	0.275582702734581	No
1-methylimidazoleacetate	cytidine 5-diphosphocholine	Amino acid	Lipid	-0.09	0.39813126860182	No
1-methylimidazoleacetate	dihomo-linoleate (20:2n6)	Amino acid	Lipid	-0.16	0.13927481964091	No
1-methylimidazoleacetate	dihomo-linolenate (20:3n3 or n6)	Amino acid	Lipid	-0.09	0.42042310870903	No
1-methylimidazoleacetate	docosadienoate (22:2n6)	Amino acid	Lipid	-0.05	0.672649388475349	No
1-methylimidazoleacetate	docosahexaenoate (DHA; 22:6n3)	Amino acid	Lipid	-0.04	0.715163388307428	No
1-methylimidazoleacetate	docosapentaenoate (n3 DPA; 22:5n3)	Amino acid	Lipid	-0.02	0.888711492977316	No
1-methylimidazoleacetate	dodecanedioate	Amino acid	Lipid	0.04	0.730521829817393	No
1-methylimidazoleacetate	eicosapentaenoate (EPA; 20:5n3)	Amino acid	Lipid	-0.18	0.0882527051396901	No
1-methylimidazoleacetate	eicosenoate (20:1n9 or 11)	Amino acid	Lipid	-0.16	0.132979753897161	No
1-methylimidazoleacetate	ethanolamine	Amino acid	Lipid	0.08	0.442832060209394	No
1-methylimidazoleacetate	glycerol	Amino acid	Lipid	-0.21	0.0508913073954603	No
1-methylimidazoleacetate	glycerol 3-phosphate (G3P)	Amino acid	Lipid	-0.23	0.029919548188149	No
1-methylimidazoleacetate	glycerophosphorylcholine (GPC)	Amino acid	Lipid	-0.1	0.330259296792257	No
1-methylimidazoleacetate	hexadecanedioate	Amino acid	Lipid	0.02	0.888810280407577	No
1-methylimidazoleacetate	hexanoylglycine	Amino acid	Lipid	0.12	0.276332202875132	No
1-methylimidazoleacetate	inositol 1-phosphate (I1P)	Amino acid	Lipid	-0.02	0.857078463819775	No
1-methylimidazoleacetate	inositol 2-phosphate (I2P)	Amino acid	Lipid	-0.12	0.275611624417909	No
1-methylimidazoleacetate	laurate (12:0)	Amino acid	Lipid	-0.1	0.333171900930565	No
1-methylimidazoleacetate	linoleate (18:2n6)	Amino acid	Lipid	-0.32	0.00252569751453741	No
1-methylimidazoleacetate	linolenate [alpha or gamma; (18:3n3 or 6)]	Amino acid	Lipid	-0.33	0.00136077847618713	No
1-methylimidazoleacetate	malonate (propanedioate)	Amino acid	Lipid	-0.07	0.506375417165166	No
1-methylimidazoleacetate	malonylcarnitine	Amino acid	Lipid	-0.12	0.257083041874437	No
1-methylimidazoleacetate	margarate (17:0)	Amino acid	Lipid	-0.19	0.077714666037455	No
1-methylimidazoleacetate	myo-inositol	Amino acid	Lipid	0.26	0.0122512619924544	No
1-methylimidazoleacetate	myristate (14:0)	Amino acid	Lipid	-0.3	0.00458908996705194	No
1-methylimidazoleacetate	myristoleate (14:1n5)	Amino acid	Lipid	-0.22	0.0346116308322582	No
1-methylimidazoleacetate	n-Butyl Oleate	Amino acid	Lipid	-0.03	0.789578896410026	No
1-methylimidazoleacetate	nonadecanoate (19:0)	Amino acid	Lipid	-0.17	0.103491580980344	No
1-methylimidazoleacetate	oleate (18:1n9)	Amino acid	Lipid	-0.33	0.00175133304403209	No
1-methylimidazoleacetate	palmitate (16:0)	Amino acid	Lipid	-0.35	0.000922855810353181	No
1-methylimidazoleacetate	palmitoleate (16:1n7)	Amino acid	Lipid	-0.39	0.000146640557815599	No
1-methylimidazoleacetate	palmitoyl sphingomyelin	Amino acid	Lipid	-0.04	0.739488438102172	No
1-methylimidazoleacetate	pelargonate (9:0)	Amino acid	Lipid	0.12	0.275240299259819	No
1-methylimidazoleacetate	pentadecanoate (15:0)	Amino acid	Lipid	-0.19	0.0717683579833535	No
1-methylimidazoleacetate	phosphoethanolamine	Amino acid	Lipid	-0.06	0.607923964542094	No
1-methylimidazoleacetate	propionylcarnitine	Amino acid	Lipid	-0.08	0.431385412988153	No
1-methylimidazoleacetate	sphingosine	Amino acid	Lipid	0.24	0.0214619664385713	No
1-methylimidazoleacetate	squalene	Amino acid	Lipid	0.24	0.0401186517930765	No
1-methylimidazoleacetate	stearate (18:0)	Amino acid	Lipid	-0.26	0.0133203796965364	No
1-methylimidazoleacetate	stearidonate (18:4n3)	Amino acid	Lipid	-0.35	0.000886897112232901	No
1-methylimidazoleacetate	stearoyl sphingomyelin	Amino acid	Lipid	0.14	0.227716059153097	No
1-methylimidazoleacetate	tauro-beta-muricholate	Amino acid	Lipid	-0.06	0.554481658085232	No
1-methylimidazoleacetate	taurocholate	Amino acid	Lipid	0	0.99225694596307	No
1-methylimidazoleacetate	taurodeoxycholate	Amino acid	Lipid	-0.04	0.71053295810307	No
1-methylimidazoleacetate	tetradecanedioate	Amino acid	Lipid	-0.01	0.951393527369728	No
1-methylimidazoleacetate	undecanedioate	Amino acid	Lipid	0.01	0.928068321858484	No
1-methylimidazoleacetate	ursodeoxycholate	Amino acid	Lipid	0	0.963398925738111	No
1-methylimidazoleacetate	valerylglycine	Amino acid	Lipid	-0.07	0.506906066373967	No
1-methylimidazoleacetate	2-deoxyinosine	Amino acid	Nucleotide	0.16	0.127679579113877	No
1-methylimidazoleacetate	3-aminoisobutyrate	Amino acid	Nucleotide	0.06	0.553127841553196	No
1-methylimidazoleacetate	5-methyluridine (ribothymidine)	Amino acid	Nucleotide	0.21	0.0517052839810064	No
1-methylimidazoleacetate	adenine	Amino acid	Nucleotide	0.23	0.0319777771534526	No
1-methylimidazoleacetate	adenosine	Amino acid	Nucleotide	0.06	0.606198762727656	No
1-methylimidazoleacetate	adenosine 2-monophosphate (2-AMP)	Amino acid	Nucleotide	-0.11	0.320775844559885	No
1-methylimidazoleacetate	adenosine 3,5-diphosphate	Amino acid	Nucleotide	-0.24	0.0214181503830677	No
1-methylimidazoleacetate	adenosine 3-monophosphate (3-AMP)	Amino acid	Nucleotide	-0.08	0.444914683422259	No
1-methylimidazoleacetate	adenosine 5-monophosphate (AMP)	Amino acid	Nucleotide	0	0.997862434951599	No
1-methylimidazoleacetate	allantoin	Amino acid	Nucleotide	-0.02	0.866793175572522	No
1-methylimidazoleacetate	cytidine	Amino acid	Nucleotide	0.27	0.00960652627173886	No
1-methylimidazoleacetate	cytidine 5-monophosphate (5-CMP)	Amino acid	Nucleotide	0.11	0.291073635534395	No
1-methylimidazoleacetate	guanosine	Amino acid	Nucleotide	0.34	0.00170664701279044	No
1-methylimidazoleacetate	hypoxanthine	Amino acid	Nucleotide	0.18	0.0977539599148822	No
1-methylimidazoleacetate	inosine	Amino acid	Nucleotide	-0.25	0.0184790331111918	No
1-methylimidazoleacetate	methylphosphate	Amino acid	Nucleotide	0.13	0.211478222502673	No
1-methylimidazoleacetate	N1-methyladenosine	Amino acid	Nucleotide	0.24	0.026335336582775	No
1-methylimidazoleacetate	pseudouridine	Amino acid	Nucleotide	0.23	0.0293948987045285	No
1-methylimidazoleacetate	thymine	Amino acid	Nucleotide	0.24	0.0258416792039955	No
1-methylimidazoleacetate	uracil	Amino acid	Nucleotide	0.25	0.0173903339123151	No
1-methylimidazoleacetate	uridine	Amino acid	Nucleotide	-0.17	0.119099062912606	No
1-methylimidazoleacetate	xanthine	Amino acid	Nucleotide	0.17	0.103165147762927	No
1-methylimidazoleacetate	xanthosine	Amino acid	Nucleotide	-0.11	0.321967885607038	No
1-methylimidazoleacetate	gamma-glutamylglutamate	Amino acid	Peptide	-0.03	0.764530909666163	No
1-methylimidazoleacetate	gamma-glutamylisoleucine*	Amino acid	Peptide	-0.1	0.387412726950515	No
1-methylimidazoleacetate	gamma-glutamylleucine	Amino acid	Peptide	0.09	0.401185925741349	No
1-methylimidazoleacetate	gamma-glutamylthreonine*	Amino acid	Peptide	-0.15	0.175829539092825	No
1-methylimidazoleacetate	gamma-glutamylvaline	Amino acid	Peptide	0.03	0.763796245630535	No
1-methylimidazoleacetate	glycylglycine	Amino acid	Peptide	-0.15	0.169922793166353	No
1-methylimidazoleacetate	glycylisoleucine	Amino acid	Peptide	-0.03	0.781023481692179	No
1-methylimidazoleacetate	glycylleucine	Amino acid	Peptide	-0.06	0.547667671593693	No
1-methylimidazoleacetate	glycylproline	Amino acid	Peptide	0.21	0.0488340010474775	No
1-methylimidazoleacetate	glycylvaline	Amino acid	Peptide	0.08	0.431653146616084	No
1-methylimidazoleacetate	ergothioneine	Amino acid	Xenobiotics	0.2	0.0557404567531243	No
1-methylimidazoleacetate	erythritol	Amino acid	Xenobiotics	-0.01	0.918414274804918	No
1-methylimidazoleacetate	glycerol 2-phosphate	Amino acid	Xenobiotics	0.01	0.945952145260816	No
1-methylimidazoleacetate	methyl-alpha-glucopyranoside	Amino acid	Xenobiotics	-0.06	0.59875445382216	No
1-methylimidazoleacetate	N-glycolylneuraminate	Amino acid	Xenobiotics	0.09	0.424615342052821	No
2-aminoadipate	1-methylimidazoleacetate	Amino acid	Amino acid	-0.06	0.615077133692499	Yes
2-aminoadipate	2-aminoadipate	Amino acid	Amino acid	1	0	Yes
2-aminoadipate	2-aminobutyrate	Amino acid	Amino acid	0.47	1.13288056180494e-06	Yes
2-aminoadipate	2-hydroxybutyrate (AHB)	Amino acid	Amino acid	0.53	5.07442434738437e-08	Yes
2-aminoadipate	2-methylbutyroylcarnitine	Amino acid	Amino acid	0.27	0.00717662319065226	Yes
2-aminoadipate	3-(4-hydroxyphenyl)lactate	Amino acid	Amino acid	0.04	0.691013998410051	Yes
2-aminoadipate	3-methylcrotonylglycine	Amino acid	Amino acid	0.13	0.215840596674828	Yes
2-aminoadipate	4-guanidinobutanoate	Amino acid	Amino acid	0.12	0.291828284075361	Yes
2-aminoadipate	5-aminovalerate	Amino acid	Amino acid	0.23	0.0241293300485981	Yes
2-aminoadipate	5-methylthioadenosine (MTA)	Amino acid	Amino acid	-0.07	0.478127910394499	Yes
2-aminoadipate	5-oxoproline	Amino acid	Amino acid	0.2	0.0462037150653087	Yes
2-aminoadipate	alanine	Amino acid	Amino acid	-0.1	0.338178981115991	Yes
2-aminoadipate	anthranilate	Amino acid	Amino acid	0.37	0.000204878082237236	Yes
2-aminoadipate	asparagine	Amino acid	Amino acid	0.25	0.01477191130393	Yes
2-aminoadipate	aspartate	Amino acid	Amino acid	0.44	6.51884419244908e-06	Yes
2-aminoadipate	beta-alanine	Amino acid	Amino acid	0.32	0.00175256183790884	Yes
2-aminoadipate	betaine	Amino acid	Amino acid	0.49	3.59236727920376e-07	Yes
2-aminoadipate	betaine aldehyde	Amino acid	Amino acid	-0.04	0.682097893775515	Yes
2-aminoadipate	C-glycosyltryptophan*	Amino acid	Amino acid	0.19	0.0600150635318144	Yes
2-aminoadipate	citrulline	Amino acid	Amino acid	0.5	2.89173306855517e-07	Yes
2-aminoadipate	creatine	Amino acid	Amino acid	0.1	0.356381727543439	Yes
2-aminoadipate	cysteine	Amino acid	Amino acid	-0.02	0.861375188265407	Yes
2-aminoadipate	cysteine-glutathione disulfide	Amino acid	Amino acid	-0.14	0.185166133948512	Yes
2-aminoadipate	dimethylarginine (SDMA + ADMA)	Amino acid	Amino acid	0.27	0.00841684940478693	Yes
2-aminoadipate	dimethylglycine	Amino acid	Amino acid	0.41	9.7312603135169e-05	Yes
2-aminoadipate	gamma-aminobutyrate (GABA)	Amino acid	Amino acid	-0.16	0.127039288258649	Yes
2-aminoadipate	glutamate	Amino acid	Amino acid	0.25	0.0159796551948408	Yes
2-aminoadipate	glutamine	Amino acid	Amino acid	-0.13	0.192142468831245	Yes
2-aminoadipate	glutarate (pentanedioate)	Amino acid	Amino acid	0.68	1.21680443498917e-13	Yes
2-aminoadipate	glutaroyl carnitine	Amino acid	Amino acid	0.21	0.0411281307875067	Yes
2-aminoadipate	glutathione, oxidized (GSSG)	Amino acid	Amino acid	-0.06	0.594534459294852	Yes
2-aminoadipate	glutathione, reduced (GSH)	Amino acid	Amino acid	0.05	0.597033708999686	Yes
2-aminoadipate	glycine	Amino acid	Amino acid	0.11	0.292357767030284	Yes
2-aminoadipate	histidine	Amino acid	Amino acid	0.24	0.0201651906752887	Yes
2-aminoadipate	homoserine	Amino acid	Amino acid	-0.17	0.0998573319233001	Yes
2-aminoadipate	homostachydrine*	Amino acid	Amino acid	0.32	0.00138996404773106	Yes
2-aminoadipate	hydroxyisovaleroyl carnitine	Amino acid	Amino acid	0.47	1.33581380445946e-06	Yes
2-aminoadipate	hypotaurine	Amino acid	Amino acid	0.56	2.89957924337614e-09	Yes
2-aminoadipate	isobutyrylcarnitine	Amino acid	Amino acid	0.32	0.001455608579775	Yes
2-aminoadipate	isoleucine	Amino acid	Amino acid	0.14	0.180792419917456	Yes
2-aminoadipate	isovalerylcarnitine	Amino acid	Amino acid	0.13	0.198371603770546	Yes
2-aminoadipate	isovalerylglycine	Amino acid	Amino acid	0.09	0.395440991553643	Yes
2-aminoadipate	kynurenate	Amino acid	Amino acid	0.15	0.148464856047966	Yes
2-aminoadipate	kynurenine	Amino acid	Amino acid	0.47	1.07898937429241e-06	Yes
2-aminoadipate	leucine	Amino acid	Amino acid	0.17	0.0962193649773053	Yes
2-aminoadipate	lysine	Amino acid	Amino acid	0.27	0.00819802780118373	Yes
2-aminoadipate	methionine	Amino acid	Amino acid	0.17	0.100181730886396	Yes
2-aminoadipate	methionine sulfoxide	Amino acid	Amino acid	-0.22	0.0339683122625302	Yes
2-aminoadipate	methylglutaroylcarnitine	Amino acid	Amino acid	0.23	0.0245986968773708	Yes
2-aminoadipate	methylmalonate (MMA)	Amino acid	Amino acid	0.12	0.252666061110075	Yes
2-aminoadipate	N-acetylalanine	Amino acid	Amino acid	0.11	0.277998822548011	Yes
2-aminoadipate	N-acetylasparagine	Amino acid	Amino acid	0.06	0.566343648089751	Yes
2-aminoadipate	N-acetylglutamate	Amino acid	Amino acid	0.32	0.00166203737100523	Yes
2-aminoadipate	N-acetylglycine	Amino acid	Amino acid	0.05	0.663454514434743	Yes
2-aminoadipate	N-acetylmethionine	Amino acid	Amino acid	0.07	0.477453470973661	Yes
2-aminoadipate	N-acetylornithine	Amino acid	Amino acid	0.43	1.40246879938299e-05	Yes
2-aminoadipate	N2-acetyllysine	Amino acid	Amino acid	0.17	0.108345735702304	Yes
2-aminoadipate	ophthalmate	Amino acid	Amino acid	0.45	3.37297874297704e-06	Yes
2-aminoadipate	ornithine	Amino acid	Amino acid	0.56	2.63004507061737e-09	Yes
2-aminoadipate	phenol sulfate	Amino acid	Amino acid	-0.02	0.820027030305473	Yes
2-aminoadipate	phenylacetylglycine	Amino acid	Amino acid	-0.31	0.00233988188496003	Yes
2-aminoadipate	phenylalanine	Amino acid	Amino acid	0.12	0.261804577517479	Yes
2-aminoadipate	pipecolate	Amino acid	Amino acid	0.17	0.0979155922398229	Yes
2-aminoadipate	proline	Amino acid	Amino acid	-0.11	0.270100786495605	Yes
2-aminoadipate	S-adenosylhomocysteine (SAH)	Amino acid	Amino acid	0	0.987363189644498	Yes
2-aminoadipate	S-methylglutathione	Amino acid	Amino acid	-0.37	0.000202906276691961	Yes
2-aminoadipate	serine	Amino acid	Amino acid	0.23	0.0265752683774818	Yes
2-aminoadipate	spermidine	Amino acid	Amino acid	0.07	0.487198071027184	Yes
2-aminoadipate	stachydrine	Amino acid	Amino acid	0.13	0.211251036033554	Yes
2-aminoadipate	taurine	Amino acid	Amino acid	-0.23	0.0232705775005463	Yes
2-aminoadipate	threonine	Amino acid	Amino acid	0.22	0.0295139404235361	Yes
2-aminoadipate	tigloylglycine	Amino acid	Amino acid	0.01	0.942175614244247	Yes
2-aminoadipate	tiglyl carnitine	Amino acid	Amino acid	0.32	0.00151635595173483	Yes
2-aminoadipate	trans-4-hydroxyproline	Amino acid	Amino acid	0.28	0.00681595753465514	Yes
2-aminoadipate	tryptophan	Amino acid	Amino acid	0.02	0.812514731647908	Yes
2-aminoadipate	tyrosine	Amino acid	Amino acid	0	0.963536616437378	Yes
2-aminoadipate	urea	Amino acid	Amino acid	0.2	0.0499575757767352	Yes
2-aminoadipate	valine	Amino acid	Amino acid	0.18	0.0720864266567489	Yes
2-aminoadipate	1,5-anhydroglucitol (1,5-AG)	Amino acid	Carbohydrate	0.12	0.26651618359681	No
2-aminoadipate	2-ketogulonate	Amino acid	Carbohydrate	0.11	0.308746665334813	No
2-aminoadipate	3-phosphoglycerate	Amino acid	Carbohydrate	0.04	0.706456817466187	No
2-aminoadipate	6-phosphogluconate	Amino acid	Carbohydrate	-0.02	0.86361087725997	No
2-aminoadipate	erythronate*	Amino acid	Carbohydrate	-0.16	0.122802678180863	No
2-aminoadipate	erythrose	Amino acid	Carbohydrate	-0.42	2.55887740707246e-05	No
2-aminoadipate	fructose	Amino acid	Carbohydrate	-0.24	0.0209803419329009	No
2-aminoadipate	gluconate	Amino acid	Carbohydrate	-0.32	0.0013294694960359	No
2-aminoadipate	glucosamine	Amino acid	Carbohydrate	0	0.998691839961088	No
2-aminoadipate	glucose	Amino acid	Carbohydrate	-0.45	4.67265540637051e-06	No
2-aminoadipate	glucuronate	Amino acid	Carbohydrate	0.21	0.0432138243046758	No
2-aminoadipate	glycerate	Amino acid	Carbohydrate	-0.24	0.0184879645795256	No
2-aminoadipate	lactate	Amino acid	Carbohydrate	-0.28	0.00656662160644126	No
2-aminoadipate	maltose	Amino acid	Carbohydrate	-0.09	0.39752396914985	No
2-aminoadipate	maltotetraose	Amino acid	Carbohydrate	-0.21	0.0503279319768942	No
2-aminoadipate	mannose	Amino acid	Carbohydrate	-0.26	0.0119736978423389	No
2-aminoadipate	ribitol	Amino acid	Carbohydrate	-0.21	0.0376368204873756	No
2-aminoadipate	ribose	Amino acid	Carbohydrate	-0.24	0.0205743510058286	No
2-aminoadipate	ribulose	Amino acid	Carbohydrate	-0.16	0.121881558196365	No
2-aminoadipate	sorbitol	Amino acid	Carbohydrate	-0.46	2.96900851724821e-06	No
2-aminoadipate	UDP-glucose	Amino acid	Carbohydrate	-0.12	0.24829695851553	No
2-aminoadipate	xylitol	Amino acid	Carbohydrate	0.01	0.905934696099309	No
2-aminoadipate	xylonate	Amino acid	Carbohydrate	-0.32	0.00131879116460055	No
2-aminoadipate	5-methyltetrahydrofolate (5MeTHF)	Amino acid	Cofactors and vitamins	-0.27	0.0143074924669266	No
2-aminoadipate	arabonate	Amino acid	Cofactors and vitamins	-0.21	0.0595415027744908	No
2-aminoadipate	ascorbate (Vitamin C)	Amino acid	Cofactors and vitamins	-0.05	0.648838408310339	No
2-aminoadipate	biopterin	Amino acid	Cofactors and vitamins	0.01	0.923814432354636	No
2-aminoadipate	flavin adenine dinucleotide (FAD)	Amino acid	Cofactors and vitamins	-0.17	0.093109145032737	No
2-aminoadipate	flavin mononucleotide (FMN)	Amino acid	Cofactors and vitamins	-0.05	0.614714816527249	No
2-aminoadipate	glucarate (saccharate)	Amino acid	Cofactors and vitamins	0.22	0.035402750613744	No
2-aminoadipate	gulono-1,4-lactone	Amino acid	Cofactors and vitamins	0.21	0.0432584151594912	No
2-aminoadipate	nicotinamide	Amino acid	Cofactors and vitamins	-0.14	0.169281951595938	No
2-aminoadipate	nicotinamide adenine dinucleotide (NAD+)	Amino acid	Cofactors and vitamins	-0.12	0.24389493783893	No
2-aminoadipate	pantothenate	Amino acid	Cofactors and vitamins	0.09	0.40991214454227	No
2-aminoadipate	pyridoxate	Amino acid	Cofactors and vitamins	-0.16	0.12794154620763	No
2-aminoadipate	riboflavin (Vitamin B2)	Amino acid	Cofactors and vitamins	0.21	0.0381270826050268	No
2-aminoadipate	thiamin (Vitamin B1)	Amino acid	Cofactors and vitamins	-0.43	1.51200303121183e-05	No
2-aminoadipate	threonate	Amino acid	Cofactors and vitamins	-0.14	0.172463925331643	No
2-aminoadipate	trigonelline (N-methylnicotinate)	Amino acid	Cofactors and vitamins	-0.09	0.399659976764307	No
2-aminoadipate	acetylphosphate	Amino acid	Energy	0.04	0.688383067065019	No
2-aminoadipate	cis-aconitate	Amino acid	Energy	0.08	0.450249264961418	No
2-aminoadipate	citrate	Amino acid	Energy	0.17	0.0959180765738763	No
2-aminoadipate	fumarate	Amino acid	Energy	0.09	0.358494729922052	No
2-aminoadipate	malate	Amino acid	Energy	0.18	0.0877676503090865	No
2-aminoadipate	phosphate	Amino acid	Energy	0.02	0.884571942374192	No
2-aminoadipate	succinylcarnitine	Amino acid	Energy	0.15	0.174492212055377	No
2-aminoadipate	1,2-dipalmitoylglycerol	Amino acid	Lipid	-0.2	0.0459569256681362	No
2-aminoadipate	1,2-propanediol	Amino acid	Lipid	0.02	0.841265414474993	No
2-aminoadipate	1,3-dipalmitoylglycerol	Amino acid	Lipid	-0.1	0.332915800393232	No
2-aminoadipate	1-arachidonoylglycerophosphoethanolamine*	Amino acid	Lipid	-0.08	0.462892584212542	No
2-aminoadipate	1-arachidonoylglycerophosphoinositol*	Amino acid	Lipid	-0.14	0.167947393219288	No
2-aminoadipate	1-docosahexaenoylglycerol (1-monodocosahexaenoin)	Amino acid	Lipid	0.04	0.69438627992549	No
2-aminoadipate	1-eicosatrienoylglycerophosphocholine*	Amino acid	Lipid	0.01	0.956238073716778	No
2-aminoadipate	1-heptadecanoylglycerophosphocholine	Amino acid	Lipid	0.08	0.465722731161132	No
2-aminoadipate	1-linoleoylglycerol (1-monolinolein)	Amino acid	Lipid	0.04	0.691690360548196	No
2-aminoadipate	1-linoleoylglycerophosphocholine	Amino acid	Lipid	0.09	0.378211705688645	No
2-aminoadipate	1-linoleoylglycerophosphoethanolamine*	Amino acid	Lipid	-0.03	0.759465430673504	No
2-aminoadipate	1-myristoylglycerophosphocholine	Amino acid	Lipid	0.06	0.600834827113056	No
2-aminoadipate	1-octadecanol	Amino acid	Lipid	0.12	0.254824512441411	No
2-aminoadipate	1-oleoylglycerol (1-monoolein)	Amino acid	Lipid	0.02	0.834651309266786	No
2-aminoadipate	1-oleoylglycerophosphocholine	Amino acid	Lipid	0.06	0.591308300876905	No
2-aminoadipate	1-oleoylglycerophosphoethanolamine	Amino acid	Lipid	-0.16	0.11730255722487	No
2-aminoadipate	1-oleoylglycerophosphoinositol*	Amino acid	Lipid	0.01	0.893913086500128	No
2-aminoadipate	1-palmitoleoylglycerophosphocholine*	Amino acid	Lipid	0.11	0.270963411582915	No
2-aminoadipate	1-palmitoylglycerol (1-monopalmitin)	Amino acid	Lipid	-0.16	0.124505631072292	No
2-aminoadipate	1-palmitoylglycerophosphocholine	Amino acid	Lipid	-0.07	0.50016360841214	No
2-aminoadipate	1-palmitoylglycerophosphoethanolamine	Amino acid	Lipid	-0.29	0.00379472086335457	No
2-aminoadipate	1-palmitoylglycerophosphoinositol*	Amino acid	Lipid	-0.44	6.0511816043791e-06	No
2-aminoadipate	1-pentadecanoylglycerophosphocholine*	Amino acid	Lipid	0.22	0.0459670646067762	No
2-aminoadipate	1-stearoylglycerol (1-monostearin)	Amino acid	Lipid	0.1	0.346325415993709	No
2-aminoadipate	1-stearoylglycerophosphocholine	Amino acid	Lipid	-0.06	0.567132624687575	No
2-aminoadipate	1-stearoylglycerophosphoethanolamine	Amino acid	Lipid	0	0.966160287436264	No
2-aminoadipate	1-stearoylglycerophosphoinositol	Amino acid	Lipid	-0.07	0.489666563472126	No
2-aminoadipate	10-heptadecenoate (17:1n7)	Amino acid	Lipid	-0.05	0.634883848690387	No
2-aminoadipate	10-nonadecenoate (19:1n9)	Amino acid	Lipid	0.11	0.29313128721966	No
2-aminoadipate	12-dehydrocholate	Amino acid	Lipid	0.09	0.361207265989411	No
2-aminoadipate	12-HEPE	Amino acid	Lipid	-0.17	0.101826519180121	No
2-aminoadipate	12-HETE	Amino acid	Lipid	-0.01	0.953410183276836	No
2-aminoadipate	13-HODE + 9-HODE	Amino acid	Lipid	-0.32	0.00143753507110406	No
2-aminoadipate	15-HETE	Amino acid	Lipid	-0.04	0.688011203538826	No
2-aminoadipate	18-HEPE	Amino acid	Lipid	-0.18	0.0858446786632154	No
2-aminoadipate	2-arachidonoylglycerophosphocholine*	Amino acid	Lipid	-0.02	0.830683608452534	No
2-aminoadipate	2-arachidonoylglycerophosphoethanolamine*	Amino acid	Lipid	-0.26	0.00994059642087423	No
2-aminoadipate	2-docosahexaenoylglycerophosphocholine*	Amino acid	Lipid	0.01	0.940558064174471	No
2-aminoadipate	2-docosahexaenoylglycerophosphoethanolamine*	Amino acid	Lipid	0.04	0.704308753223974	No
2-aminoadipate	2-docosapentaenoylglycerophosphocholine*	Amino acid	Lipid	0.11	0.303326595474856	No
2-aminoadipate	2-docosapentaenoylglycerophosphoethanolamine*	Amino acid	Lipid	0.14	0.193945013308996	No
2-aminoadipate	2-eicosatrienoylglycerophosphocholine*	Amino acid	Lipid	-0.04	0.679938344124574	No
2-aminoadipate	2-hydroxystearate	Amino acid	Lipid	-0.05	0.682774300690403	No
2-aminoadipate	2-linoleoylglycerophosphocholine*	Amino acid	Lipid	0.09	0.405687307946643	No
2-aminoadipate	2-linoleoylglycerophosphoethanolamine*	Amino acid	Lipid	0.14	0.162924193661503	No
2-aminoadipate	2-oleoylglycerophosphocholine*	Amino acid	Lipid	0.07	0.516501292088129	No
2-aminoadipate	2-oleoylglycerophosphoethanolamine*	Amino acid	Lipid	-0.16	0.113770907872931	No
2-aminoadipate	2-palmitoylglycerophosphocholine*	Amino acid	Lipid	0.12	0.262098779854072	No
2-aminoadipate	2-palmitoylglycerophosphoethanolamine*	Amino acid	Lipid	-0.05	0.638415905382554	No
2-aminoadipate	2-stearoylglycerophosphocholine*	Amino acid	Lipid	0.05	0.666203275838276	No
2-aminoadipate	3-dehydrocarnitine*	Amino acid	Lipid	0.21	0.0429539067021412	No
2-aminoadipate	3-hydroxybutyrate (BHBA)	Amino acid	Lipid	0.07	0.478822797678875	No
2-aminoadipate	5-HETE	Amino acid	Lipid	-0.24	0.0167586468752962	No
2-aminoadipate	6-beta-hydroxylithocholate	Amino acid	Lipid	-0.08	0.431613628504091	No
2-aminoadipate	7-alpha-hydroxycholesterol	Amino acid	Lipid	-0.37	0.00020718034153292	No
2-aminoadipate	7-beta-hydroxycholesterol	Amino acid	Lipid	-0.19	0.060786173572403	No
2-aminoadipate	acetylcarnitine	Amino acid	Lipid	0.37	0.000254238621271607	No
2-aminoadipate	adrenate (22:4n6)	Amino acid	Lipid	-0.03	0.745883420453003	No
2-aminoadipate	alpha-muricholate	Amino acid	Lipid	0.04	0.712671344267511	No
2-aminoadipate	arachidate (20:0)	Amino acid	Lipid	0.17	0.109989293257429	No
2-aminoadipate	arachidonate (20:4n6)	Amino acid	Lipid	-0.14	0.161479128487366	No
2-aminoadipate	azelate (nonanedioate)	Amino acid	Lipid	0	0.997699643720778	No
2-aminoadipate	beta-muricholate	Amino acid	Lipid	-0.04	0.699404237958818	No
2-aminoadipate	butyrylglycine	Amino acid	Lipid	-0.18	0.0729322919528288	No
2-aminoadipate	caprate (10:0)	Amino acid	Lipid	0.14	0.188863698760488	No
2-aminoadipate	caproate (6:0)	Amino acid	Lipid	-0.16	0.146159706794422	No
2-aminoadipate	carnitine	Amino acid	Lipid	0.51	8.88101006069064e-08	No
2-aminoadipate	chenodeoxycholate	Amino acid	Lipid	-0.2	0.047927818839175	No
2-aminoadipate	cholate	Amino acid	Lipid	0.14	0.174297085783841	No
2-aminoadipate	cholesterol	Amino acid	Lipid	0.13	0.213310429069361	No
2-aminoadipate	choline	Amino acid	Lipid	-0.16	0.122433859436452	No
2-aminoadipate	choline phosphate	Amino acid	Lipid	-0.01	0.948972887132523	No
2-aminoadipate	corticosterone	Amino acid	Lipid	0.38	0.000366527683439477	No
2-aminoadipate	cytidine 5-diphosphocholine	Amino acid	Lipid	-0.03	0.804480312129064	No
2-aminoadipate	dihomo-linoleate (20:2n6)	Amino acid	Lipid	0.16	0.112027558994255	No
2-aminoadipate	dihomo-linolenate (20:3n3 or n6)	Amino acid	Lipid	-0.04	0.696296874899876	No
2-aminoadipate	docosadienoate (22:2n6)	Amino acid	Lipid	0.15	0.136472436542492	No
2-aminoadipate	docosahexaenoate (DHA; 22:6n3)	Amino acid	Lipid	-0.02	0.870496515203772	No
2-aminoadipate	docosapentaenoate (n3 DPA; 22:5n3)	Amino acid	Lipid	-0.21	0.0437703919388508	No
2-aminoadipate	dodecanedioate	Amino acid	Lipid	0.22	0.0325976379538671	No
2-aminoadipate	eicosapentaenoate (EPA; 20:5n3)	Amino acid	Lipid	-0.3	0.00284511214203559	No
2-aminoadipate	eicosenoate (20:1n9 or 11)	Amino acid	Lipid	0.22	0.0340263859568584	No
2-aminoadipate	ethanolamine	Amino acid	Lipid	-0.15	0.137439031173691	No
2-aminoadipate	glycerol	Amino acid	Lipid	-0.15	0.145518510836602	No
2-aminoadipate	glycerol 3-phosphate (G3P)	Amino acid	Lipid	-0.04	0.703425890414753	No
2-aminoadipate	glycerophosphorylcholine (GPC)	Amino acid	Lipid	-0.52	5.17133362697584e-08	No
2-aminoadipate	hexadecanedioate	Amino acid	Lipid	0.21	0.036406216891518	No
2-aminoadipate	hexanoylglycine	Amino acid	Lipid	0.08	0.445547889428739	No
2-aminoadipate	inositol 1-phosphate (I1P)	Amino acid	Lipid	-0.09	0.389786671041087	No
2-aminoadipate	inositol 2-phosphate (I2P)	Amino acid	Lipid	-0.12	0.238640031115796	No
2-aminoadipate	laurate (12:0)	Amino acid	Lipid	0.25	0.0152130655780889	No
2-aminoadipate	linoleate (18:2n6)	Amino acid	Lipid	-0.17	0.0972668681151348	No
2-aminoadipate	linolenate [alpha or gamma; (18:3n3 or 6)]	Amino acid	Lipid	-0.24	0.0181633092481902	No
2-aminoadipate	malonate (propanedioate)	Amino acid	Lipid	0.18	0.0727211057341177	No
2-aminoadipate	malonylcarnitine	Amino acid	Lipid	0.15	0.133542555589737	No
2-aminoadipate	margarate (17:0)	Amino acid	Lipid	0.01	0.93001339927343	No
2-aminoadipate	myo-inositol	Amino acid	Lipid	0.23	0.0226586591432478	No
2-aminoadipate	myristate (14:0)	Amino acid	Lipid	0.26	0.0108283867118866	No
2-aminoadipate	myristoleate (14:1n5)	Amino acid	Lipid	0.24	0.0181289115733305	No
2-aminoadipate	n-Butyl Oleate	Amino acid	Lipid	-0.12	0.25960766286442	No
2-aminoadipate	nonadecanoate (19:0)	Amino acid	Lipid	0.19	0.0655225237674562	No
2-aminoadipate	oleate (18:1n9)	Amino acid	Lipid	-0.1	0.312286313879535	No
2-aminoadipate	palmitate (16:0)	Amino acid	Lipid	-0.22	0.027704360545307	No
2-aminoadipate	palmitoleate (16:1n7)	Amino acid	Lipid	-0.05	0.608277014753186	No
2-aminoadipate	palmitoyl sphingomyelin	Amino acid	Lipid	0.21	0.0449907634122937	No
2-aminoadipate	pelargonate (9:0)	Amino acid	Lipid	0.19	0.0643339764588122	No
2-aminoadipate	pentadecanoate (15:0)	Amino acid	Lipid	0.01	0.931204312192544	No
2-aminoadipate	phosphoethanolamine	Amino acid	Lipid	0.04	0.710963612351694	No
2-aminoadipate	propionylcarnitine	Amino acid	Lipid	0.5	1.86902239907027e-07	No
2-aminoadipate	sphingosine	Amino acid	Lipid	0.22	0.0348687388426225	No
2-aminoadipate	squalene	Amino acid	Lipid	-0.11	0.325259188155228	No
2-aminoadipate	stearate (18:0)	Amino acid	Lipid	0.03	0.749616634070521	No
2-aminoadipate	stearidonate (18:4n3)	Amino acid	Lipid	-0.24	0.0180747673202002	No
2-aminoadipate	stearoyl sphingomyelin	Amino acid	Lipid	0.15	0.172893357305772	No
2-aminoadipate	tauro-beta-muricholate	Amino acid	Lipid	0.08	0.443100262805826	No
2-aminoadipate	taurocholate	Amino acid	Lipid	-0.05	0.6550203706416	No
2-aminoadipate	taurodeoxycholate	Amino acid	Lipid	0.15	0.151252455852878	No
2-aminoadipate	tetradecanedioate	Amino acid	Lipid	0.28	0.00632651661883399	No
2-aminoadipate	undecanedioate	Amino acid	Lipid	0.07	0.472209346129884	No
2-aminoadipate	ursodeoxycholate	Amino acid	Lipid	-0.13	0.213529233327388	No
2-aminoadipate	valerylglycine	Amino acid	Lipid	0.04	0.717235384197037	No
2-aminoadipate	2-deoxyinosine	Amino acid	Nucleotide	0.11	0.29065669836073	No
2-aminoadipate	3-aminoisobutyrate	Amino acid	Nucleotide	0.64	2.48445708450618e-12	No
2-aminoadipate	5-methyluridine (ribothymidine)	Amino acid	Nucleotide	0.02	0.835327287384176	No
2-aminoadipate	adenine	Amino acid	Nucleotide	-0.1	0.317402742044172	No
2-aminoadipate	adenosine	Amino acid	Nucleotide	-0.43	1.13287084527406e-05	No
2-aminoadipate	adenosine 2-monophosphate (2-AMP)	Amino acid	Nucleotide	-0.15	0.150760946678615	No
2-aminoadipate	adenosine 3,5-diphosphate	Amino acid	Nucleotide	-0.06	0.581584637377256	No
2-aminoadipate	adenosine 3-monophosphate (3-AMP)	Amino acid	Nucleotide	0.03	0.795193894836577	No
2-aminoadipate	adenosine 5-monophosphate (AMP)	Amino acid	Nucleotide	-0.34	0.000678489334648395	No
2-aminoadipate	allantoin	Amino acid	Nucleotide	0.01	0.951624569982882	No
2-aminoadipate	cytidine	Amino acid	Nucleotide	0.09	0.363080812456237	No
2-aminoadipate	cytidine 5-monophosphate (5-CMP)	Amino acid	Nucleotide	0.49	4.53981658044e-07	No
2-aminoadipate	guanosine	Amino acid	Nucleotide	0.14	0.186203939858402	No
2-aminoadipate	hypoxanthine	Amino acid	Nucleotide	-0.02	0.871408235940732	No
2-aminoadipate	inosine	Amino acid	Nucleotide	-0.28	0.00553609235621524	No
2-aminoadipate	methylphosphate	Amino acid	Nucleotide	-0.02	0.81583941603778	No
2-aminoadipate	N1-methyladenosine	Amino acid	Nucleotide	0.35	0.000429167701466726	No
2-aminoadipate	pseudouridine	Amino acid	Nucleotide	0	0.979740372895419	No
2-aminoadipate	thymine	Amino acid	Nucleotide	0.19	0.0682319499012198	No
2-aminoadipate	uracil	Amino acid	Nucleotide	0.35	0.00051256664608168	No
2-aminoadipate	uridine	Amino acid	Nucleotide	-0.29	0.0044464759520832	No
2-aminoadipate	xanthine	Amino acid	Nucleotide	0	0.966436962141736	No
2-aminoadipate	xanthosine	Amino acid	Nucleotide	-0.25	0.0134454642989195	No
2-aminoadipate	gamma-glutamylglutamate	Amino acid	Peptide	0.08	0.442922730674526	No
2-aminoadipate	gamma-glutamylisoleucine*	Amino acid	Peptide	-0.03	0.814417741833375	No
2-aminoadipate	gamma-glutamylleucine	Amino acid	Peptide	-0.21	0.0445146826040879	No
2-aminoadipate	gamma-glutamylthreonine*	Amino acid	Peptide	0.08	0.424600117588065	No
2-aminoadipate	gamma-glutamylvaline	Amino acid	Peptide	-0.13	0.205245296621417	No
2-aminoadipate	glycylglycine	Amino acid	Peptide	0.15	0.151175484482807	No
2-aminoadipate	glycylisoleucine	Amino acid	Peptide	0.24	0.0289597502491423	No
2-aminoadipate	glycylleucine	Amino acid	Peptide	0.03	0.750813306551287	No
2-aminoadipate	glycylproline	Amino acid	Peptide	0.03	0.757658108075805	No
2-aminoadipate	glycylvaline	Amino acid	Peptide	0.05	0.625703451825052	No
2-aminoadipate	ergothioneine	Amino acid	Xenobiotics	0.2	0.0500887580055602	No
2-aminoadipate	erythritol	Amino acid	Xenobiotics	-0.03	0.751175799109227	No
2-aminoadipate	glycerol 2-phosphate	Amino acid	Xenobiotics	-0.14	0.189344343885083	No
2-aminoadipate	methyl-alpha-glucopyranoside	Amino acid	Xenobiotics	0.07	0.529155601152558	No
2-aminoadipate	N-glycolylneuraminate	Amino acid	Xenobiotics	0.46	5.26442854886788e-06	No
2-aminobutyrate	1-methylimidazoleacetate	Amino acid	Amino acid	-0.07	0.488278835158785	Yes
2-aminobutyrate	2-aminoadipate	Amino acid	Amino acid	0.47	1.13288056180494e-06	Yes
2-aminobutyrate	2-aminobutyrate	Amino acid	Amino acid	1	0	Yes
2-aminobutyrate	2-hydroxybutyrate (AHB)	Amino acid	Amino acid	0.74	0	Yes
2-aminobutyrate	2-methylbutyroylcarnitine	Amino acid	Amino acid	0.06	0.548251925988138	Yes
2-aminobutyrate	3-(4-hydroxyphenyl)lactate	Amino acid	Amino acid	-0.09	0.388464231189055	Yes
2-aminobutyrate	3-methylcrotonylglycine	Amino acid	Amino acid	0	0.989291778518866	Yes
2-aminobutyrate	4-guanidinobutanoate	Amino acid	Amino acid	-0.08	0.430199173961272	Yes
2-aminobutyrate	5-aminovalerate	Amino acid	Amino acid	0.11	0.263301967438526	Yes
2-aminobutyrate	5-methylthioadenosine (MTA)	Amino acid	Amino acid	0.11	0.276463178931088	Yes
2-aminobutyrate	5-oxoproline	Amino acid	Amino acid	0.44	3.3686695299906e-06	Yes
2-aminobutyrate	alanine	Amino acid	Amino acid	0.12	0.21455053251512	Yes
2-aminobutyrate	anthranilate	Amino acid	Amino acid	0.3	0.00189083558529468	Yes
2-aminobutyrate	asparagine	Amino acid	Amino acid	0.39	4.03862522571075e-05	Yes
2-aminobutyrate	aspartate	Amino acid	Amino acid	0.53	4.91251617162902e-09	Yes
2-aminobutyrate	beta-alanine	Amino acid	Amino acid	0.29	0.0032458928220267	Yes
2-aminobutyrate	betaine	Amino acid	Amino acid	0.27	0.00480475443110784	Yes
2-aminobutyrate	betaine aldehyde	Amino acid	Amino acid	-0.08	0.434408168893546	Yes
2-aminobutyrate	C-glycosyltryptophan*	Amino acid	Amino acid	0.12	0.218691562582276	Yes
2-aminobutyrate	citrulline	Amino acid	Amino acid	0.09	0.339330599330961	Yes
2-aminobutyrate	creatine	Amino acid	Amino acid	-0.13	0.187647708444927	Yes
2-aminobutyrate	cysteine	Amino acid	Amino acid	0.1	0.330009585112248	Yes
2-aminobutyrate	cysteine-glutathione disulfide	Amino acid	Amino acid	0.05	0.589336455216758	Yes
2-aminobutyrate	dimethylarginine (SDMA + ADMA)	Amino acid	Amino acid	0.39	3.51746333797642e-05	Yes
2-aminobutyrate	dimethylglycine	Amino acid	Amino acid	0.32	0.00172102850352696	Yes
2-aminobutyrate	gamma-aminobutyrate (GABA)	Amino acid	Amino acid	0.26	0.00657332289582113	Yes
2-aminobutyrate	glutamate	Amino acid	Amino acid	0.27	0.00639082446378247	Yes
2-aminobutyrate	glutamine	Amino acid	Amino acid	-0.1	0.300210626021548	Yes
2-aminobutyrate	glutarate (pentanedioate)	Amino acid	Amino acid	0.29	0.00310876884618727	Yes
2-aminobutyrate	glutaroyl carnitine	Amino acid	Amino acid	0.16	0.113363896797717	Yes
2-aminobutyrate	glutathione, oxidized (GSSG)	Amino acid	Amino acid	0.25	0.0101277037628624	Yes
2-aminobutyrate	glutathione, reduced (GSH)	Amino acid	Amino acid	-0.1	0.304026793668312	Yes
2-aminobutyrate	glycine	Amino acid	Amino acid	0.19	0.0489901010846425	Yes
2-aminobutyrate	histidine	Amino acid	Amino acid	0.23	0.016477995922489	Yes
2-aminobutyrate	homoserine	Amino acid	Amino acid	-0.24	0.0163182795737487	Yes
2-aminobutyrate	homostachydrine*	Amino acid	Amino acid	0.18	0.0630093925622854	Yes
2-aminobutyrate	hydroxyisovaleroyl carnitine	Amino acid	Amino acid	0.35	0.000283529705727315	Yes
2-aminobutyrate	hypotaurine	Amino acid	Amino acid	0.38	8.73743433627006e-05	Yes
2-aminobutyrate	isobutyrylcarnitine	Amino acid	Amino acid	0.28	0.00358800480457333	Yes
2-aminobutyrate	isoleucine	Amino acid	Amino acid	0.28	0.00435784424579433	Yes
2-aminobutyrate	isovalerylcarnitine	Amino acid	Amino acid	-0.17	0.089721425137295	Yes
2-aminobutyrate	isovalerylglycine	Amino acid	Amino acid	0.04	0.706097038890628	Yes
2-aminobutyrate	kynurenate	Amino acid	Amino acid	-0.11	0.259663836471473	Yes
2-aminobutyrate	kynurenine	Amino acid	Amino acid	0.35	0.000240863863150365	Yes
2-aminobutyrate	leucine	Amino acid	Amino acid	0.26	0.00664367111631625	Yes
2-aminobutyrate	lysine	Amino acid	Amino acid	0.19	0.054714724316399	Yes
2-aminobutyrate	methionine	Amino acid	Amino acid	0.2	0.0396459254975867	Yes
2-aminobutyrate	methionine sulfoxide	Amino acid	Amino acid	-0.08	0.440116507427115	Yes
2-aminobutyrate	methylglutaroylcarnitine	Amino acid	Amino acid	0.21	0.035072988852541	Yes
2-aminobutyrate	methylmalonate (MMA)	Amino acid	Amino acid	-0.32	0.00109434724431575	Yes
2-aminobutyrate	N-acetylalanine	Amino acid	Amino acid	0.16	0.102065959012301	Yes
2-aminobutyrate	N-acetylasparagine	Amino acid	Amino acid	0.07	0.512162489083557	Yes
2-aminobutyrate	N-acetylglutamate	Amino acid	Amino acid	0.2	0.0383264431728072	Yes
2-aminobutyrate	N-acetylglycine	Amino acid	Amino acid	0.19	0.0710278893953558	Yes
2-aminobutyrate	N-acetylmethionine	Amino acid	Amino acid	0.18	0.0723229314079408	Yes
2-aminobutyrate	N-acetylornithine	Amino acid	Amino acid	0.17	0.086634669895324	Yes
2-aminobutyrate	N2-acetyllysine	Amino acid	Amino acid	-0.11	0.265677986534753	Yes
2-aminobutyrate	ophthalmate	Amino acid	Amino acid	0.83	0	Yes
2-aminobutyrate	ornithine	Amino acid	Amino acid	0.33	0.000646754176984565	Yes
2-aminobutyrate	phenol sulfate	Amino acid	Amino acid	0.01	0.950557260675035	Yes
2-aminobutyrate	phenylacetylglycine	Amino acid	Amino acid	-0.14	0.170856917016166	Yes
2-aminobutyrate	phenylalanine	Amino acid	Amino acid	0.2	0.0432733207156732	Yes
2-aminobutyrate	pipecolate	Amino acid	Amino acid	-0.12	0.213562764681919	Yes
2-aminobutyrate	proline	Amino acid	Amino acid	0.18	0.0655860673273017	Yes
2-aminobutyrate	S-adenosylhomocysteine (SAH)	Amino acid	Amino acid	0.07	0.495292494302016	Yes
2-aminobutyrate	S-methylglutathione	Amino acid	Amino acid	0.06	0.540780394363753	Yes
2-aminobutyrate	serine	Amino acid	Amino acid	0.27	0.00644985519358787	Yes
2-aminobutyrate	spermidine	Amino acid	Amino acid	-0.12	0.215450366251768	Yes
2-aminobutyrate	stachydrine	Amino acid	Amino acid	0.1	0.30624388119177	Yes
2-aminobutyrate	taurine	Amino acid	Amino acid	-0.34	0.000391789301687882	Yes
2-aminobutyrate	threonine	Amino acid	Amino acid	0.28	0.00380003697695264	Yes
2-aminobutyrate	tigloylglycine	Amino acid	Amino acid	0.25	0.0184268834542056	Yes
2-aminobutyrate	tiglyl carnitine	Amino acid	Amino acid	0.21	0.0310884293406368	Yes
2-aminobutyrate	trans-4-hydroxyproline	Amino acid	Amino acid	0.17	0.0873480005368319	Yes
2-aminobutyrate	tryptophan	Amino acid	Amino acid	0.12	0.221549358698024	Yes
2-aminobutyrate	tyrosine	Amino acid	Amino acid	0.23	0.0174167976872108	Yes
2-aminobutyrate	urea	Amino acid	Amino acid	0.04	0.675251934652185	Yes
2-aminobutyrate	valine	Amino acid	Amino acid	0.21	0.0294464382698245	Yes
2-aminobutyrate	1,5-anhydroglucitol (1,5-AG)	Amino acid	Carbohydrate	0.24	0.0159543103018152	No
2-aminobutyrate	2-ketogulonate	Amino acid	Carbohydrate	-0.15	0.138191988119308	No
2-aminobutyrate	3-phosphoglycerate	Amino acid	Carbohydrate	-0.06	0.53234927352549	No
2-aminobutyrate	6-phosphogluconate	Amino acid	Carbohydrate	0.07	0.470507248658528	No
2-aminobutyrate	erythronate*	Amino acid	Carbohydrate	-0.06	0.537826003220006	No
2-aminobutyrate	erythrose	Amino acid	Carbohydrate	-0.25	0.00916613312380114	No
2-aminobutyrate	fructose	Amino acid	Carbohydrate	-0.13	0.177411783541429	No
2-aminobutyrate	gluconate	Amino acid	Carbohydrate	-0.19	0.0480968957016745	No
2-aminobutyrate	glucosamine	Amino acid	Carbohydrate	-0.04	0.71968242167869	No
2-aminobutyrate	glucose	Amino acid	Carbohydrate	-0.21	0.0339331996458084	No
2-aminobutyrate	glucuronate	Amino acid	Carbohydrate	-0.07	0.495387110310255	No
2-aminobutyrate	glycerate	Amino acid	Carbohydrate	-0.2	0.0382083214642101	No
2-aminobutyrate	lactate	Amino acid	Carbohydrate	-0.09	0.38517834994657	No
2-aminobutyrate	maltose	Amino acid	Carbohydrate	-0.07	0.518982025947724	No
2-aminobutyrate	maltotetraose	Amino acid	Carbohydrate	-0.2	0.0430617877795232	No
2-aminobutyrate	mannose	Amino acid	Carbohydrate	-0.17	0.0771313247562406	No
2-aminobutyrate	ribitol	Amino acid	Carbohydrate	-0.1	0.298917608577162	No
2-aminobutyrate	ribose	Amino acid	Carbohydrate	-0.08	0.402658220454991	No
2-aminobutyrate	ribulose	Amino acid	Carbohydrate	0.03	0.771484515813649	No
2-aminobutyrate	sorbitol	Amino acid	Carbohydrate	-0.13	0.201768960490242	No
2-aminobutyrate	UDP-glucose	Amino acid	Carbohydrate	0.12	0.22815893012422	No
2-aminobutyrate	xylitol	Amino acid	Carbohydrate	0.05	0.627236556205495	No
2-aminobutyrate	xylonate	Amino acid	Carbohydrate	-0.37	9.34761237143988e-05	No
2-aminobutyrate	5-methyltetrahydrofolate (5MeTHF)	Amino acid	Cofactors and vitamins	0.02	0.841157615271397	No
2-aminobutyrate	arabonate	Amino acid	Cofactors and vitamins	-0.32	0.00273312837112658	No
2-aminobutyrate	ascorbate (Vitamin C)	Amino acid	Cofactors and vitamins	-0.17	0.108119381788931	No
2-aminobutyrate	biopterin	Amino acid	Cofactors and vitamins	0	0.995495408244815	No
2-aminobutyrate	flavin adenine dinucleotide (FAD)	Amino acid	Cofactors and vitamins	-0.11	0.278941911801895	No
2-aminobutyrate	flavin mononucleotide (FMN)	Amino acid	Cofactors and vitamins	-0.03	0.778286088724421	No
2-aminobutyrate	glucarate (saccharate)	Amino acid	Cofactors and vitamins	-0.19	0.0560623278613361	No
2-aminobutyrate	gulono-1,4-lactone	Amino acid	Cofactors and vitamins	-0.24	0.0154572974891166	No
2-aminobutyrate	nicotinamide	Amino acid	Cofactors and vitamins	-0.03	0.739833874218347	No
2-aminobutyrate	nicotinamide adenine dinucleotide (NAD+)	Amino acid	Cofactors and vitamins	-0.08	0.435540081572365	No
2-aminobutyrate	pantothenate	Amino acid	Cofactors and vitamins	0.08	0.430330064483453	No
2-aminobutyrate	pyridoxate	Amino acid	Cofactors and vitamins	-0.09	0.374090044563725	No
2-aminobutyrate	riboflavin (Vitamin B2)	Amino acid	Cofactors and vitamins	0.05	0.629982064454522	No
2-aminobutyrate	thiamin (Vitamin B1)	Amino acid	Cofactors and vitamins	-0.28	0.00363639970677233	No
2-aminobutyrate	threonate	Amino acid	Cofactors and vitamins	-0.31	0.00138016423926967	No
2-aminobutyrate	trigonelline (N-methylnicotinate)	Amino acid	Cofactors and vitamins	-0.21	0.0363721955409924	No
2-aminobutyrate	acetylphosphate	Amino acid	Energy	0.02	0.848585109808647	No
2-aminobutyrate	cis-aconitate	Amino acid	Energy	-0.11	0.269495162200267	No
2-aminobutyrate	citrate	Amino acid	Energy	-0.14	0.171021025279503	No
2-aminobutyrate	fumarate	Amino acid	Energy	0.13	0.198162724349334	No
2-aminobutyrate	malate	Amino acid	Energy	0.2	0.0399802882812728	No
2-aminobutyrate	phosphate	Amino acid	Energy	0.08	0.407511790303654	No
2-aminobutyrate	succinylcarnitine	Amino acid	Energy	0.07	0.505258602603953	No
2-aminobutyrate	1,2-dipalmitoylglycerol	Amino acid	Lipid	-0.09	0.347570698977838	No
2-aminobutyrate	1,2-propanediol	Amino acid	Lipid	-0.09	0.362891889698132	No
2-aminobutyrate	1,3-dipalmitoylglycerol	Amino acid	Lipid	-0.12	0.222304990874547	No
2-aminobutyrate	1-arachidonoylglycerophosphoethanolamine*	Amino acid	Lipid	0.07	0.508253504898768	No
2-aminobutyrate	1-arachidonoylglycerophosphoinositol*	Amino acid	Lipid	0.02	0.841705701050344	No
2-aminobutyrate	1-docosahexaenoylglycerol (1-monodocosahexaenoin)	Amino acid	Lipid	0.07	0.517820246542462	No
2-aminobutyrate	1-eicosatrienoylglycerophosphocholine*	Amino acid	Lipid	-0.11	0.321029390703934	No
2-aminobutyrate	1-heptadecanoylglycerophosphocholine	Amino acid	Lipid	0.03	0.789329737222949	No
2-aminobutyrate	1-linoleoylglycerol (1-monolinolein)	Amino acid	Lipid	0.13	0.187279207122206	No
2-aminobutyrate	1-linoleoylglycerophosphocholine	Amino acid	Lipid	0.01	0.944241709418252	No
2-aminobutyrate	1-linoleoylglycerophosphoethanolamine*	Amino acid	Lipid	0.03	0.797573076384491	No
2-aminobutyrate	1-myristoylglycerophosphocholine	Amino acid	Lipid	0.04	0.703576342615393	No
2-aminobutyrate	1-octadecanol	Amino acid	Lipid	0.16	0.112675853821208	No
2-aminobutyrate	1-oleoylglycerol (1-monoolein)	Amino acid	Lipid	0.08	0.434327774786118	No
2-aminobutyrate	1-oleoylglycerophosphocholine	Amino acid	Lipid	0.02	0.817175337934501	No
2-aminobutyrate	1-oleoylglycerophosphoethanolamine	Amino acid	Lipid	-0.11	0.280825284191091	No
2-aminobutyrate	1-oleoylglycerophosphoinositol*	Amino acid	Lipid	0.04	0.662061675309686	No
2-aminobutyrate	1-palmitoleoylglycerophosphocholine*	Amino acid	Lipid	0.09	0.351440349987698	No
2-aminobutyrate	1-palmitoylglycerol (1-monopalmitin)	Amino acid	Lipid	-0.07	0.505286958380096	No
2-aminobutyrate	1-palmitoylglycerophosphocholine	Amino acid	Lipid	-0.07	0.461385824242156	No
2-aminobutyrate	1-palmitoylglycerophosphoethanolamine	Amino acid	Lipid	-0.21	0.0363283083657288	No
2-aminobutyrate	1-palmitoylglycerophosphoinositol*	Amino acid	Lipid	-0.22	0.0217995749280035	No
2-aminobutyrate	1-pentadecanoylglycerophosphocholine*	Amino acid	Lipid	0.12	0.26642889049055	No
2-aminobutyrate	1-stearoylglycerol (1-monostearin)	Amino acid	Lipid	0.13	0.178739157053549	No
2-aminobutyrate	1-stearoylglycerophosphocholine	Amino acid	Lipid	-0.06	0.536466386340212	No
2-aminobutyrate	1-stearoylglycerophosphoethanolamine	Amino acid	Lipid	-0.04	0.693264635215104	No
2-aminobutyrate	1-stearoylglycerophosphoinositol	Amino acid	Lipid	0	0.991617864500077	No
2-aminobutyrate	10-heptadecenoate (17:1n7)	Amino acid	Lipid	-0.03	0.784041568295733	No
2-aminobutyrate	10-nonadecenoate (19:1n9)	Amino acid	Lipid	0.06	0.530953752775072	No
2-aminobutyrate	12-dehydrocholate	Amino acid	Lipid	0.14	0.147261600218512	No
2-aminobutyrate	12-HEPE	Amino acid	Lipid	-0.18	0.0646298532140611	No
2-aminobutyrate	12-HETE	Amino acid	Lipid	-0.03	0.776409018655559	No
2-aminobutyrate	13-HODE + 9-HODE	Amino acid	Lipid	-0.08	0.396674972919908	No
2-aminobutyrate	15-HETE	Amino acid	Lipid	-0.04	0.683940101702602	No
2-aminobutyrate	18-HEPE	Amino acid	Lipid	-0.01	0.960082001583999	No
2-aminobutyrate	2-arachidonoylglycerophosphocholine*	Amino acid	Lipid	-0.02	0.853278600812011	No
2-aminobutyrate	2-arachidonoylglycerophosphoethanolamine*	Amino acid	Lipid	-0.08	0.433940772448896	No
2-aminobutyrate	2-docosahexaenoylglycerophosphocholine*	Amino acid	Lipid	0.04	0.663682395292307	No
2-aminobutyrate	2-docosahexaenoylglycerophosphoethanolamine*	Amino acid	Lipid	0	0.962607917047447	No
2-aminobutyrate	2-docosapentaenoylglycerophosphocholine*	Amino acid	Lipid	-0.06	0.591177604599134	No
2-aminobutyrate	2-docosapentaenoylglycerophosphoethanolamine*	Amino acid	Lipid	-0.02	0.807988294588732	No
2-aminobutyrate	2-eicosatrienoylglycerophosphocholine*	Amino acid	Lipid	-0.08	0.401227888808356	No
2-aminobutyrate	2-hydroxystearate	Amino acid	Lipid	0	0.987963957373745	No
2-aminobutyrate	2-linoleoylglycerophosphocholine*	Amino acid	Lipid	-0.01	0.926216048520151	No
2-aminobutyrate	2-linoleoylglycerophosphoethanolamine*	Amino acid	Lipid	0	0.99047451967629	No
2-aminobutyrate	2-oleoylglycerophosphocholine*	Amino acid	Lipid	-0.05	0.624750857772757	No
2-aminobutyrate	2-oleoylglycerophosphoethanolamine*	Amino acid	Lipid	-0.12	0.211483055644753	No
2-aminobutyrate	2-palmitoylglycerophosphocholine*	Amino acid	Lipid	0.03	0.751585901147294	No
2-aminobutyrate	2-palmitoylglycerophosphoethanolamine*	Amino acid	Lipid	-0.01	0.900533543637273	No
2-aminobutyrate	2-stearoylglycerophosphocholine*	Amino acid	Lipid	0.03	0.768125043582487	No
2-aminobutyrate	3-dehydrocarnitine*	Amino acid	Lipid	0.2	0.0448551764572942	No
2-aminobutyrate	3-hydroxybutyrate (BHBA)	Amino acid	Lipid	-0.03	0.738177997160603	No
2-aminobutyrate	5-HETE	Amino acid	Lipid	-0.03	0.786939275906914	No
2-aminobutyrate	6-beta-hydroxylithocholate	Amino acid	Lipid	0.05	0.58616663899169	No
2-aminobutyrate	7-alpha-hydroxycholesterol	Amino acid	Lipid	-0.17	0.0909449510699812	No
2-aminobutyrate	7-beta-hydroxycholesterol	Amino acid	Lipid	-0.04	0.669738011316109	No
2-aminobutyrate	acetylcarnitine	Amino acid	Lipid	0.02	0.862905822443913	No
2-aminobutyrate	adrenate (22:4n6)	Amino acid	Lipid	-0.03	0.756915532436401	No
2-aminobutyrate	alpha-muricholate	Amino acid	Lipid	0.08	0.398685617242188	No
2-aminobutyrate	arachidate (20:0)	Amino acid	Lipid	0.09	0.383132098451573	No
2-aminobutyrate	arachidonate (20:4n6)	Amino acid	Lipid	-0.02	0.85945683899302	No
2-aminobutyrate	azelate (nonanedioate)	Amino acid	Lipid	-0.07	0.510000345251568	No
2-aminobutyrate	beta-muricholate	Amino acid	Lipid	0.01	0.940945336067497	No
2-aminobutyrate	butyrylglycine	Amino acid	Lipid	0.07	0.453054775896941	No
2-aminobutyrate	caprate (10:0)	Amino acid	Lipid	0.13	0.174360754721536	No
2-aminobutyrate	caproate (6:0)	Amino acid	Lipid	-0.07	0.482549116839571	No
2-aminobutyrate	carnitine	Amino acid	Lipid	0.34	0.000482947006803958	No
2-aminobutyrate	chenodeoxycholate	Amino acid	Lipid	-0.21	0.0354950814089796	No
2-aminobutyrate	cholate	Amino acid	Lipid	0.15	0.1341558185635	No
2-aminobutyrate	cholesterol	Amino acid	Lipid	0.07	0.506694162615674	No
2-aminobutyrate	choline	Amino acid	Lipid	0.14	0.160018021031401	No
2-aminobutyrate	choline phosphate	Amino acid	Lipid	-0.07	0.487584929051872	No
2-aminobutyrate	corticosterone	Amino acid	Lipid	0.4	0.000106265534527639	No
2-aminobutyrate	cytidine 5-diphosphocholine	Amino acid	Lipid	0.09	0.369598942527008	No
2-aminobutyrate	dihomo-linoleate (20:2n6)	Amino acid	Lipid	0.01	0.919458747233401	No
2-aminobutyrate	dihomo-linolenate (20:3n3 or n6)	Amino acid	Lipid	0	0.963721139241424	No
2-aminobutyrate	docosadienoate (22:2n6)	Amino acid	Lipid	-0.05	0.602000533103911	No
2-aminobutyrate	docosahexaenoate (DHA; 22:6n3)	Amino acid	Lipid	-0.05	0.609749730206385	No
2-aminobutyrate	docosapentaenoate (n3 DPA; 22:5n3)	Amino acid	Lipid	-0.16	0.104514542751905	No
2-aminobutyrate	dodecanedioate	Amino acid	Lipid	0.21	0.0348475655145948	No
2-aminobutyrate	eicosapentaenoate (EPA; 20:5n3)	Amino acid	Lipid	-0.2	0.0438141316756893	No
2-aminobutyrate	eicosenoate (20:1n9 or 11)	Amino acid	Lipid	0.03	0.777946389720394	No
2-aminobutyrate	ethanolamine	Amino acid	Lipid	-0.09	0.369249665932486	No
2-aminobutyrate	glycerol	Amino acid	Lipid	0.05	0.645019607272547	No
2-aminobutyrate	glycerol 3-phosphate (G3P)	Amino acid	Lipid	0.16	0.107317172315452	No
2-aminobutyrate	glycerophosphorylcholine (GPC)	Amino acid	Lipid	-0.17	0.0930966233959334	No
2-aminobutyrate	hexadecanedioate	Amino acid	Lipid	0.26	0.00732700517474294	No
2-aminobutyrate	hexanoylglycine	Amino acid	Lipid	0.08	0.405165766752435	No
2-aminobutyrate	inositol 1-phosphate (I1P)	Amino acid	Lipid	-0.02	0.802384961033846	No
2-aminobutyrate	inositol 2-phosphate (I2P)	Amino acid	Lipid	-0.02	0.835682980595104	No
2-aminobutyrate	laurate (12:0)	Amino acid	Lipid	0.13	0.192245783112393	No
2-aminobutyrate	linoleate (18:2n6)	Amino acid	Lipid	-0.05	0.648350827210088	No
2-aminobutyrate	linolenate [alpha or gamma; (18:3n3 or 6)]	Amino acid	Lipid	-0.08	0.443408596406341	No
2-aminobutyrate	malonate (propanedioate)	Amino acid	Lipid	-0.29	0.0030064507603741	No
2-aminobutyrate	malonylcarnitine	Amino acid	Lipid	-0.21	0.0310788765439532	No
2-aminobutyrate	margarate (17:0)	Amino acid	Lipid	0.02	0.830243900412135	No
2-aminobutyrate	myo-inositol	Amino acid	Lipid	-0.06	0.558710600962936	No
2-aminobutyrate	myristate (14:0)	Amino acid	Lipid	0.13	0.176431406382308	No
2-aminobutyrate	myristoleate (14:1n5)	Amino acid	Lipid	0.17	0.0897284233888787	No
2-aminobutyrate	n-Butyl Oleate	Amino acid	Lipid	-0.01	0.887949619550681	No
2-aminobutyrate	nonadecanoate (19:0)	Amino acid	Lipid	0.08	0.445802180640281	No
2-aminobutyrate	oleate (18:1n9)	Amino acid	Lipid	-0.05	0.628444783058087	No
2-aminobutyrate	palmitate (16:0)	Amino acid	Lipid	-0.11	0.28639357446549	No
2-aminobutyrate	palmitoleate (16:1n7)	Amino acid	Lipid	-0.03	0.759391123352781	No
2-aminobutyrate	palmitoyl sphingomyelin	Amino acid	Lipid	0.23	0.0186779114441387	No
2-aminobutyrate	pelargonate (9:0)	Amino acid	Lipid	0.12	0.229133047301887	No
2-aminobutyrate	pentadecanoate (15:0)	Amino acid	Lipid	0.12	0.208028889852376	No
2-aminobutyrate	phosphoethanolamine	Amino acid	Lipid	-0.12	0.240976354408032	No
2-aminobutyrate	propionylcarnitine	Amino acid	Lipid	0.31	0.00131178684292177	No
2-aminobutyrate	sphingosine	Amino acid	Lipid	0.03	0.727262298338496	No
2-aminobutyrate	squalene	Amino acid	Lipid	-0.01	0.907207763282858	No
2-aminobutyrate	stearate (18:0)	Amino acid	Lipid	-0.11	0.262381498896436	No
2-aminobutyrate	stearidonate (18:4n3)	Amino acid	Lipid	-0.07	0.492223526156286	No
2-aminobutyrate	stearoyl sphingomyelin	Amino acid	Lipid	0.04	0.728272521893212	No
2-aminobutyrate	tauro-beta-muricholate	Amino acid	Lipid	0.13	0.201112055599002	No
2-aminobutyrate	taurocholate	Amino acid	Lipid	-0.03	0.748659438089453	No
2-aminobutyrate	taurodeoxycholate	Amino acid	Lipid	0.21	0.0310150570620267	No
2-aminobutyrate	tetradecanedioate	Amino acid	Lipid	0.3	0.00221824276160865	No
2-aminobutyrate	undecanedioate	Amino acid	Lipid	-0.02	0.812847432315097	No
2-aminobutyrate	ursodeoxycholate	Amino acid	Lipid	-0.11	0.251927475697333	No
2-aminobutyrate	valerylglycine	Amino acid	Lipid	0.08	0.403981026129408	No
2-aminobutyrate	2-deoxyinosine	Amino acid	Nucleotide	0.23	0.0171279294475621	No
2-aminobutyrate	3-aminoisobutyrate	Amino acid	Nucleotide	0.42	1.0220969487218e-05	No
2-aminobutyrate	5-methyluridine (ribothymidine)	Amino acid	Nucleotide	-0.12	0.222534439507848	No
2-aminobutyrate	adenine	Amino acid	Nucleotide	-0.16	0.112386009388278	No
2-aminobutyrate	adenosine	Amino acid	Nucleotide	-0.25	0.0106403495823322	No
2-aminobutyrate	adenosine 2-monophosphate (2-AMP)	Amino acid	Nucleotide	-0.02	0.810519670295759	No
2-aminobutyrate	adenosine 3,5-diphosphate	Amino acid	Nucleotide	0.09	0.391748011394402	No
2-aminobutyrate	adenosine 3-monophosphate (3-AMP)	Amino acid	Nucleotide	-0.17	0.0797952585898097	No
2-aminobutyrate	adenosine 5-monophosphate (AMP)	Amino acid	Nucleotide	0.05	0.591662773026111	No
2-aminobutyrate	allantoin	Amino acid	Nucleotide	0.08	0.400417907077417	No
2-aminobutyrate	cytidine	Amino acid	Nucleotide	0.09	0.339603765974547	No
2-aminobutyrate	cytidine 5-monophosphate (5-CMP)	Amino acid	Nucleotide	0.22	0.0250962298444879	No
2-aminobutyrate	guanosine	Amino acid	Nucleotide	0.05	0.599019264197465	No
2-aminobutyrate	hypoxanthine	Amino acid	Nucleotide	-0.08	0.434701160265898	No
2-aminobutyrate	inosine	Amino acid	Nucleotide	0.03	0.7917175788214	No
2-aminobutyrate	methylphosphate	Amino acid	Nucleotide	0.07	0.472916604544368	No
2-aminobutyrate	N1-methyladenosine	Amino acid	Nucleotide	0.16	0.101217718883473	No
2-aminobutyrate	pseudouridine	Amino acid	Nucleotide	0.01	0.918328884546733	No
2-aminobutyrate	thymine	Amino acid	Nucleotide	0.09	0.353840605412881	No
2-aminobutyrate	uracil	Amino acid	Nucleotide	0.11	0.262073935020006	No
2-aminobutyrate	uridine	Amino acid	Nucleotide	-0.11	0.288367090871237	No
2-aminobutyrate	xanthine	Amino acid	Nucleotide	-0.19	0.0550608562600681	No
2-aminobutyrate	xanthosine	Amino acid	Nucleotide	0.02	0.820446404432137	No
2-aminobutyrate	gamma-glutamylglutamate	Amino acid	Peptide	0.02	0.82965076153045	No
2-aminobutyrate	gamma-glutamylisoleucine*	Amino acid	Peptide	0.1	0.363086508824053	No
2-aminobutyrate	gamma-glutamylleucine	Amino acid	Peptide	0.07	0.486484413799428	No
2-aminobutyrate	gamma-glutamylthreonine*	Amino acid	Peptide	0.05	0.595919403129252	No
2-aminobutyrate	gamma-glutamylvaline	Amino acid	Peptide	0.07	0.461771608383558	No
2-aminobutyrate	glycylglycine	Amino acid	Peptide	0.28	0.00424283410819903	No
2-aminobutyrate	glycylisoleucine	Amino acid	Peptide	0.27	0.0102448000473394	No
2-aminobutyrate	glycylleucine	Amino acid	Peptide	0.22	0.0233430638505578	No
2-aminobutyrate	glycylproline	Amino acid	Peptide	0.02	0.863686167008695	No
2-aminobutyrate	glycylvaline	Amino acid	Peptide	0.15	0.128481743632778	No
2-aminobutyrate	ergothioneine	Amino acid	Xenobiotics	0.05	0.583494967874408	No
2-aminobutyrate	erythritol	Amino acid	Xenobiotics	-0.08	0.429474115143765	No
2-aminobutyrate	glycerol 2-phosphate	Amino acid	Xenobiotics	0.07	0.5004059605893	No
2-aminobutyrate	methyl-alpha-glucopyranoside	Amino acid	Xenobiotics	-0.08	0.435677336649502	No
2-aminobutyrate	N-glycolylneuraminate	Amino acid	Xenobiotics	0.06	0.561691790384389	No
2-hydroxybutyrate (AHB)	1-methylimidazoleacetate	Amino acid	Amino acid	0.02	0.862003365349752	Yes
2-hydroxybutyrate (AHB)	2-aminoadipate	Amino acid	Amino acid	0.53	5.07442434738437e-08	Yes
2-hydroxybutyrate (AHB)	2-aminobutyrate	Amino acid	Amino acid	0.74	0	Yes
2-hydroxybutyrate (AHB)	2-hydroxybutyrate (AHB)	Amino acid	Amino acid	1	0	Yes
2-hydroxybutyrate (AHB)	2-methylbutyroylcarnitine	Amino acid	Amino acid	-0.06	0.581878548401933	Yes
2-hydroxybutyrate (AHB)	3-(4-hydroxyphenyl)lactate	Amino acid	Amino acid	0.33	0.000856357681030984	Yes
2-hydroxybutyrate (AHB)	3-methylcrotonylglycine	Amino acid	Amino acid	-0.06	0.594400578916277	Yes
2-hydroxybutyrate (AHB)	4-guanidinobutanoate	Amino acid	Amino acid	0.08	0.468873734366254	Yes
2-hydroxybutyrate (AHB)	5-aminovalerate	Amino acid	Amino acid	-0.01	0.922401356540776	Yes
2-hydroxybutyrate (AHB)	5-methylthioadenosine (MTA)	Amino acid	Amino acid	0.1	0.346664476465446	Yes
2-hydroxybutyrate (AHB)	5-oxoproline	Amino acid	Amino acid	0.24	0.0172563057544739	Yes
2-hydroxybutyrate (AHB)	alanine	Amino acid	Amino acid	0.08	0.443096323747723	Yes
2-hydroxybutyrate (AHB)	anthranilate	Amino acid	Amino acid	0.45	4.75361898022442e-06	Yes
2-hydroxybutyrate (AHB)	asparagine	Amino acid	Amino acid	0.43	8.578632023859e-06	Yes
2-hydroxybutyrate (AHB)	aspartate	Amino acid	Amino acid	0.4	4.19383906942183e-05	Yes
2-hydroxybutyrate (AHB)	beta-alanine	Amino acid	Amino acid	0.38	0.000136678773169141	Yes
2-hydroxybutyrate (AHB)	betaine	Amino acid	Amino acid	0.21	0.0397512485478908	Yes
2-hydroxybutyrate (AHB)	betaine aldehyde	Amino acid	Amino acid	-0.12	0.227815918938371	Yes
2-hydroxybutyrate (AHB)	C-glycosyltryptophan*	Amino acid	Amino acid	0.14	0.183580749279562	Yes
2-hydroxybutyrate (AHB)	citrulline	Amino acid	Amino acid	0.2	0.0546929008876447	Yes
2-hydroxybutyrate (AHB)	creatine	Amino acid	Amino acid	-0.11	0.265045290981109	Yes
2-hydroxybutyrate (AHB)	cysteine	Amino acid	Amino acid	0.15	0.135111303829587	Yes
2-hydroxybutyrate (AHB)	cysteine-glutathione disulfide	Amino acid	Amino acid	0.03	0.805458246104809	Yes
2-hydroxybutyrate (AHB)	dimethylarginine (SDMA + ADMA)	Amino acid	Amino acid	0.39	8.47006702433539e-05	Yes
2-hydroxybutyrate (AHB)	dimethylglycine	Amino acid	Amino acid	0.46	6.06417976012352e-06	Yes
2-hydroxybutyrate (AHB)	gamma-aminobutyrate (GABA)	Amino acid	Amino acid	0.24	0.017736218585406	Yes
2-hydroxybutyrate (AHB)	glutamate	Amino acid	Amino acid	0.13	0.207352109841368	Yes
2-hydroxybutyrate (AHB)	glutamine	Amino acid	Amino acid	-0.06	0.541947813051526	Yes
2-hydroxybutyrate (AHB)	glutarate (pentanedioate)	Amino acid	Amino acid	0.36	0.000348890173495375	Yes
2-hydroxybutyrate (AHB)	glutaroyl carnitine	Amino acid	Amino acid	0.13	0.200634313054779	Yes
2-hydroxybutyrate (AHB)	glutathione, oxidized (GSSG)	Amino acid	Amino acid	0.21	0.0355296485007903	Yes
2-hydroxybutyrate (AHB)	glutathione, reduced (GSH)	Amino acid	Amino acid	-0.07	0.485569149765261	Yes
2-hydroxybutyrate (AHB)	glycine	Amino acid	Amino acid	0.18	0.0807039902756139	Yes
2-hydroxybutyrate (AHB)	histidine	Amino acid	Amino acid	0.14	0.170698945166136	Yes
2-hydroxybutyrate (AHB)	homoserine	Amino acid	Amino acid	-0.28	0.00549429512865226	Yes
2-hydroxybutyrate (AHB)	homostachydrine*	Amino acid	Amino acid	0.22	0.0353384375533061	Yes
2-hydroxybutyrate (AHB)	hydroxyisovaleroyl carnitine	Amino acid	Amino acid	0.25	0.0147866816064224	Yes
2-hydroxybutyrate (AHB)	hypotaurine	Amino acid	Amino acid	0.43	1.10230921510635e-05	Yes
2-hydroxybutyrate (AHB)	isobutyrylcarnitine	Amino acid	Amino acid	0.2	0.0531799349023014	Yes
2-hydroxybutyrate (AHB)	isoleucine	Amino acid	Amino acid	0.39	8.80151275530761e-05	Yes
2-hydroxybutyrate (AHB)	isovalerylcarnitine	Amino acid	Amino acid	-0.3	0.00260904452266428	Yes
2-hydroxybutyrate (AHB)	isovalerylglycine	Amino acid	Amino acid	0.14	0.156489836257475	Yes
2-hydroxybutyrate (AHB)	kynurenate	Amino acid	Amino acid	-0.12	0.250010790185127	Yes
2-hydroxybutyrate (AHB)	kynurenine	Amino acid	Amino acid	0.53	2.23019869238783e-08	Yes
2-hydroxybutyrate (AHB)	leucine	Amino acid	Amino acid	0.37	0.000195356141530212	Yes
2-hydroxybutyrate (AHB)	lysine	Amino acid	Amino acid	0.3	0.00244593598234744	Yes
2-hydroxybutyrate (AHB)	methionine	Amino acid	Amino acid	0.2	0.0503964662844454	Yes
2-hydroxybutyrate (AHB)	methionine sulfoxide	Amino acid	Amino acid	-0.13	0.208496937289685	Yes
2-hydroxybutyrate (AHB)	methylglutaroylcarnitine	Amino acid	Amino acid	-0.01	0.940779703824495	Yes
2-hydroxybutyrate (AHB)	methylmalonate (MMA)	Amino acid	Amino acid	-0.24	0.015869299136857	Yes
2-hydroxybutyrate (AHB)	N-acetylalanine	Amino acid	Amino acid	0.32	0.00154013403865738	Yes
2-hydroxybutyrate (AHB)	N-acetylasparagine	Amino acid	Amino acid	0.07	0.480506755116005	Yes
2-hydroxybutyrate (AHB)	N-acetylglutamate	Amino acid	Amino acid	0.31	0.00232023547730953	Yes
2-hydroxybutyrate (AHB)	N-acetylglycine	Amino acid	Amino acid	0.34	0.00102635013745722	Yes
2-hydroxybutyrate (AHB)	N-acetylmethionine	Amino acid	Amino acid	0.25	0.0120750663581561	Yes
2-hydroxybutyrate (AHB)	N-acetylornithine	Amino acid	Amino acid	0.21	0.0384273120851071	Yes
2-hydroxybutyrate (AHB)	N2-acetyllysine	Amino acid	Amino acid	0.02	0.842288965942188	Yes
2-hydroxybutyrate (AHB)	ophthalmate	Amino acid	Amino acid	0.61	3.64892560611452e-11	Yes
2-hydroxybutyrate (AHB)	ornithine	Amino acid	Amino acid	0.4	4.08125771973467e-05	Yes
2-hydroxybutyrate (AHB)	phenol sulfate	Amino acid	Amino acid	0.08	0.417131638679674	Yes
2-hydroxybutyrate (AHB)	phenylacetylglycine	Amino acid	Amino acid	0.01	0.921052721032699	Yes
2-hydroxybutyrate (AHB)	phenylalanine	Amino acid	Amino acid	0.34	0.000581352525915957	Yes
2-hydroxybutyrate (AHB)	pipecolate	Amino acid	Amino acid	0.07	0.505766521887629	Yes
2-hydroxybutyrate (AHB)	proline	Amino acid	Amino acid	0.24	0.0156881361316863	Yes
2-hydroxybutyrate (AHB)	S-adenosylhomocysteine (SAH)	Amino acid	Amino acid	0.13	0.19618957807302	Yes
2-hydroxybutyrate (AHB)	S-methylglutathione	Amino acid	Amino acid	0	0.988945499654536	Yes
2-hydroxybutyrate (AHB)	serine	Amino acid	Amino acid	0.32	0.00143086161661587	Yes
2-hydroxybutyrate (AHB)	spermidine	Amino acid	Amino acid	0.06	0.554629943112942	Yes
2-hydroxybutyrate (AHB)	stachydrine	Amino acid	Amino acid	0.21	0.0427166661901923	Yes
2-hydroxybutyrate (AHB)	taurine	Amino acid	Amino acid	-0.35	0.000360518979861721	Yes
2-hydroxybutyrate (AHB)	threonine	Amino acid	Amino acid	0.35	0.000359930460685387	Yes
2-hydroxybutyrate (AHB)	tigloylglycine	Amino acid	Amino acid	0.47	4.00627617747062e-06	Yes
2-hydroxybutyrate (AHB)	tiglyl carnitine	Amino acid	Amino acid	-0.02	0.858847643572583	Yes
2-hydroxybutyrate (AHB)	trans-4-hydroxyproline	Amino acid	Amino acid	0.22	0.0341342600672627	Yes
2-hydroxybutyrate (AHB)	tryptophan	Amino acid	Amino acid	0.27	0.00653116402484666	Yes
2-hydroxybutyrate (AHB)	tyrosine	Amino acid	Amino acid	0.3	0.0030738562262016	Yes
2-hydroxybutyrate (AHB)	urea	Amino acid	Amino acid	0.3	0.00253430256339682	Yes
2-hydroxybutyrate (AHB)	valine	Amino acid	Amino acid	0.39	7.38015748749099e-05	Yes
2-hydroxybutyrate (AHB)	1,5-anhydroglucitol (1,5-AG)	Amino acid	Carbohydrate	0.12	0.259479291606093	No
2-hydroxybutyrate (AHB)	2-ketogulonate	Amino acid	Carbohydrate	-0.06	0.552203602645764	No
2-hydroxybutyrate (AHB)	3-phosphoglycerate	Amino acid	Carbohydrate	-0.06	0.546883562360864	No
2-hydroxybutyrate (AHB)	6-phosphogluconate	Amino acid	Carbohydrate	0.06	0.576017607721741	No
2-hydroxybutyrate (AHB)	erythronate*	Amino acid	Carbohydrate	0.15	0.149912700063193	No
2-hydroxybutyrate (AHB)	erythrose	Amino acid	Carbohydrate	-0.23	0.0251061863006677	No
2-hydroxybutyrate (AHB)	fructose	Amino acid	Carbohydrate	-0.02	0.883783056130519	No
2-hydroxybutyrate (AHB)	gluconate	Amino acid	Carbohydrate	-0.17	0.0917127503056046	No
2-hydroxybutyrate (AHB)	glucosamine	Amino acid	Carbohydrate	0.01	0.962283089453051	No
2-hydroxybutyrate (AHB)	glucose	Amino acid	Carbohydrate	-0.07	0.467045460314475	No
2-hydroxybutyrate (AHB)	glucuronate	Amino acid	Carbohydrate	-0.01	0.905548213280067	No
2-hydroxybutyrate (AHB)	glycerate	Amino acid	Carbohydrate	-0.19	0.065199199764587	No
2-hydroxybutyrate (AHB)	lactate	Amino acid	Carbohydrate	0.25	0.0155268661106613	No
2-hydroxybutyrate (AHB)	maltose	Amino acid	Carbohydrate	0.03	0.762778970536879	No
2-hydroxybutyrate (AHB)	maltotetraose	Amino acid	Carbohydrate	-0.08	0.433848613551163	No
2-hydroxybutyrate (AHB)	mannose	Amino acid	Carbohydrate	-0.06	0.544256716278331	No
2-hydroxybutyrate (AHB)	ribitol	Amino acid	Carbohydrate	-0.18	0.0704316403972379	No
2-hydroxybutyrate (AHB)	ribose	Amino acid	Carbohydrate	0.02	0.844253854570623	No
2-hydroxybutyrate (AHB)	ribulose	Amino acid	Carbohydrate	0.14	0.169100822196473	No
2-hydroxybutyrate (AHB)	sorbitol	Amino acid	Carbohydrate	-0.04	0.718766157451558	No
2-hydroxybutyrate (AHB)	UDP-glucose	Amino acid	Carbohydrate	0.07	0.481405195761076	No
2-hydroxybutyrate (AHB)	xylitol	Amino acid	Carbohydrate	0.18	0.0841481635495542	No
2-hydroxybutyrate (AHB)	xylonate	Amino acid	Carbohydrate	-0.57	1.51581591604243e-09	No
2-hydroxybutyrate (AHB)	5-methyltetrahydrofolate (5MeTHF)	Amino acid	Cofactors and vitamins	0.03	0.748295727245951	No
2-hydroxybutyrate (AHB)	arabonate	Amino acid	Cofactors and vitamins	-0.05	0.650126965805185	No
2-hydroxybutyrate (AHB)	ascorbate (Vitamin C)	Amino acid	Cofactors and vitamins	0.03	0.804445976504215	No
2-hydroxybutyrate (AHB)	biopterin	Amino acid	Cofactors and vitamins	0.03	0.736816061198674	No
2-hydroxybutyrate (AHB)	flavin adenine dinucleotide (FAD)	Amino acid	Cofactors and vitamins	-0.1	0.349263677626244	No
2-hydroxybutyrate (AHB)	flavin mononucleotide (FMN)	Amino acid	Cofactors and vitamins	-0.14	0.172983277468522	No
2-hydroxybutyrate (AHB)	glucarate (saccharate)	Amino acid	Cofactors and vitamins	-0.11	0.301167620458415	No
2-hydroxybutyrate (AHB)	gulono-1,4-lactone	Amino acid	Cofactors and vitamins	-0.11	0.294519025785494	No
2-hydroxybutyrate (AHB)	nicotinamide	Amino acid	Cofactors and vitamins	0.11	0.299178899231734	No
2-hydroxybutyrate (AHB)	nicotinamide adenine dinucleotide (NAD+)	Amino acid	Cofactors and vitamins	-0.17	0.100239467097635	No
2-hydroxybutyrate (AHB)	pantothenate	Amino acid	Cofactors and vitamins	-0.06	0.559349125481297	No
2-hydroxybutyrate (AHB)	pyridoxate	Amino acid	Cofactors and vitamins	0.04	0.686770473218403	No
2-hydroxybutyrate (AHB)	riboflavin (Vitamin B2)	Amino acid	Cofactors and vitamins	-0.1	0.325491182928138	No
2-hydroxybutyrate (AHB)	thiamin (Vitamin B1)	Amino acid	Cofactors and vitamins	-0.18	0.0743728580875531	No
2-hydroxybutyrate (AHB)	threonate	Amino acid	Cofactors and vitamins	-0.24	0.0191931274405431	No
2-hydroxybutyrate (AHB)	trigonelline (N-methylnicotinate)	Amino acid	Cofactors and vitamins	-0.07	0.509498427751999	No
2-hydroxybutyrate (AHB)	acetylphosphate	Amino acid	Energy	0.02	0.82159701396417	No
2-hydroxybutyrate (AHB)	cis-aconitate	Amino acid	Energy	-0.17	0.105986825108314	No
2-hydroxybutyrate (AHB)	citrate	Amino acid	Energy	-0.15	0.142385812135406	No
2-hydroxybutyrate (AHB)	fumarate	Amino acid	Energy	0.06	0.578556303310169	No
2-hydroxybutyrate (AHB)	malate	Amino acid	Energy	0.24	0.0171972570749321	No
2-hydroxybutyrate (AHB)	phosphate	Amino acid	Energy	0.16	0.114124055555707	No
2-hydroxybutyrate (AHB)	succinylcarnitine	Amino acid	Energy	0.18	0.105535951340419	No
2-hydroxybutyrate (AHB)	1,2-dipalmitoylglycerol	Amino acid	Lipid	-0.03	0.79849039155964	No
2-hydroxybutyrate (AHB)	1,2-propanediol	Amino acid	Lipid	0	0.983319598909001	No
2-hydroxybutyrate (AHB)	1,3-dipalmitoylglycerol	Amino acid	Lipid	-0.08	0.45481613637076	No
2-hydroxybutyrate (AHB)	1-arachidonoylglycerophosphoethanolamine*	Amino acid	Lipid	0.03	0.793706983147665	No
2-hydroxybutyrate (AHB)	1-arachidonoylglycerophosphoinositol*	Amino acid	Lipid	0.05	0.648332941732411	No
2-hydroxybutyrate (AHB)	1-docosahexaenoylglycerol (1-monodocosahexaenoin)	Amino acid	Lipid	0.17	0.130286818028458	No
2-hydroxybutyrate (AHB)	1-eicosatrienoylglycerophosphocholine*	Amino acid	Lipid	0.06	0.6136028126798	No
2-hydroxybutyrate (AHB)	1-heptadecanoylglycerophosphocholine	Amino acid	Lipid	0.14	0.180075276506864	No
2-hydroxybutyrate (AHB)	1-linoleoylglycerol (1-monolinolein)	Amino acid	Lipid	0.17	0.0934464057601239	No
2-hydroxybutyrate (AHB)	1-linoleoylglycerophosphocholine	Amino acid	Lipid	0.15	0.136214679328032	No
2-hydroxybutyrate (AHB)	1-linoleoylglycerophosphoethanolamine*	Amino acid	Lipid	-0.05	0.651528967339859	No
2-hydroxybutyrate (AHB)	1-myristoylglycerophosphocholine	Amino acid	Lipid	0.13	0.24241250387824	No
2-hydroxybutyrate (AHB)	1-octadecanol	Amino acid	Lipid	0.03	0.793434300948839	No
2-hydroxybutyrate (AHB)	1-oleoylglycerol (1-monoolein)	Amino acid	Lipid	0.18	0.0862157690458041	No
2-hydroxybutyrate (AHB)	1-oleoylglycerophosphocholine	Amino acid	Lipid	0.15	0.145000061679247	No
2-hydroxybutyrate (AHB)	1-oleoylglycerophosphoethanolamine	Amino acid	Lipid	-0.12	0.256920819899349	No
2-hydroxybutyrate (AHB)	1-oleoylglycerophosphoinositol*	Amino acid	Lipid	0.05	0.65289647346614	No
2-hydroxybutyrate (AHB)	1-palmitoleoylglycerophosphocholine*	Amino acid	Lipid	0.13	0.211425913023929	No
2-hydroxybutyrate (AHB)	1-palmitoylglycerol (1-monopalmitin)	Amino acid	Lipid	-0.06	0.574326067217035	No
2-hydroxybutyrate (AHB)	1-palmitoylglycerophosphocholine	Amino acid	Lipid	0.04	0.710265592089557	No
2-hydroxybutyrate (AHB)	1-palmitoylglycerophosphoethanolamine	Amino acid	Lipid	-0.2	0.0453752451619282	No
2-hydroxybutyrate (AHB)	1-palmitoylglycerophosphoinositol*	Amino acid	Lipid	-0.11	0.280164484100082	No
2-hydroxybutyrate (AHB)	1-pentadecanoylglycerophosphocholine*	Amino acid	Lipid	0.16	0.149893033134242	No
2-hydroxybutyrate (AHB)	1-stearoylglycerol (1-monostearin)	Amino acid	Lipid	0.14	0.158392022850838	No
2-hydroxybutyrate (AHB)	1-stearoylglycerophosphocholine	Amino acid	Lipid	0.04	0.673556349125647	No
2-hydroxybutyrate (AHB)	1-stearoylglycerophosphoethanolamine	Amino acid	Lipid	0.05	0.659344394985322	No
2-hydroxybutyrate (AHB)	1-stearoylglycerophosphoinositol	Amino acid	Lipid	0.02	0.839117682179732	No
2-hydroxybutyrate (AHB)	10-heptadecenoate (17:1n7)	Amino acid	Lipid	-0.12	0.258924669112504	No
2-hydroxybutyrate (AHB)	10-nonadecenoate (19:1n9)	Amino acid	Lipid	0.05	0.637366487528318	No
2-hydroxybutyrate (AHB)	12-dehydrocholate	Amino acid	Lipid	0.13	0.220642609446267	No
2-hydroxybutyrate (AHB)	12-HEPE	Amino acid	Lipid	-0.12	0.245554499896237	No
2-hydroxybutyrate (AHB)	12-HETE	Amino acid	Lipid	-0.06	0.581684408526321	No
2-hydroxybutyrate (AHB)	13-HODE + 9-HODE	Amino acid	Lipid	-0.29	0.0036436162051063	No
2-hydroxybutyrate (AHB)	15-HETE	Amino acid	Lipid	-0.19	0.0832257553338443	No
2-hydroxybutyrate (AHB)	18-HEPE	Amino acid	Lipid	-0.09	0.388503952987557	No
2-hydroxybutyrate (AHB)	2-arachidonoylglycerophosphocholine*	Amino acid	Lipid	0.09	0.358037794092982	No
2-hydroxybutyrate (AHB)	2-arachidonoylglycerophosphoethanolamine*	Amino acid	Lipid	0.01	0.9103575195801	No
2-hydroxybutyrate (AHB)	2-docosahexaenoylglycerophosphocholine*	Amino acid	Lipid	0.2	0.0517419441682319	No
2-hydroxybutyrate (AHB)	2-docosahexaenoylglycerophosphoethanolamine*	Amino acid	Lipid	0.1	0.342492033441755	No
2-hydroxybutyrate (AHB)	2-docosapentaenoylglycerophosphocholine*	Amino acid	Lipid	0.08	0.483075109227012	No
2-hydroxybutyrate (AHB)	2-docosapentaenoylglycerophosphoethanolamine*	Amino acid	Lipid	0.06	0.553639502475539	No
2-hydroxybutyrate (AHB)	2-eicosatrienoylglycerophosphocholine*	Amino acid	Lipid	0.05	0.62800581107225	No
2-hydroxybutyrate (AHB)	2-hydroxystearate	Amino acid	Lipid	-0.07	0.511422426334093	No
2-hydroxybutyrate (AHB)	2-linoleoylglycerophosphocholine*	Amino acid	Lipid	0.12	0.242878186122111	No
2-hydroxybutyrate (AHB)	2-linoleoylglycerophosphoethanolamine*	Amino acid	Lipid	0.15	0.141871311707811	No
2-hydroxybutyrate (AHB)	2-oleoylglycerophosphocholine*	Amino acid	Lipid	0.13	0.193458660865423	No
2-hydroxybutyrate (AHB)	2-oleoylglycerophosphoethanolamine*	Amino acid	Lipid	-0.18	0.0852344319860441	No
2-hydroxybutyrate (AHB)	2-palmitoylglycerophosphocholine*	Amino acid	Lipid	0.16	0.124122153218008	No
2-hydroxybutyrate (AHB)	2-palmitoylglycerophosphoethanolamine*	Amino acid	Lipid	-0.19	0.080670989520185	No
2-hydroxybutyrate (AHB)	2-stearoylglycerophosphocholine*	Amino acid	Lipid	0.16	0.151113759733736	No
2-hydroxybutyrate (AHB)	3-dehydrocarnitine*	Amino acid	Lipid	0.16	0.128791563335678	No
2-hydroxybutyrate (AHB)	3-hydroxybutyrate (BHBA)	Amino acid	Lipid	0.16	0.129450691172217	No
2-hydroxybutyrate (AHB)	5-HETE	Amino acid	Lipid	-0.13	0.215510306366595	No
2-hydroxybutyrate (AHB)	6-beta-hydroxylithocholate	Amino acid	Lipid	0.08	0.454164503831594	No
2-hydroxybutyrate (AHB)	7-alpha-hydroxycholesterol	Amino acid	Lipid	-0.27	0.00883972470644277	No
2-hydroxybutyrate (AHB)	7-beta-hydroxycholesterol	Amino acid	Lipid	-0.1	0.335767986681484	No
2-hydroxybutyrate (AHB)	acetylcarnitine	Amino acid	Lipid	0.1	0.358986713091302	No
2-hydroxybutyrate (AHB)	adrenate (22:4n6)	Amino acid	Lipid	0.07	0.47209741345486	No
2-hydroxybutyrate (AHB)	alpha-muricholate	Amino acid	Lipid	0.13	0.196750427555961	No
2-hydroxybutyrate (AHB)	arachidate (20:0)	Amino acid	Lipid	0.18	0.0851700023613409	No
2-hydroxybutyrate (AHB)	arachidonate (20:4n6)	Amino acid	Lipid	-0.06	0.566175269635475	No
2-hydroxybutyrate (AHB)	azelate (nonanedioate)	Amino acid	Lipid	-0.06	0.532354084294807	No
2-hydroxybutyrate (AHB)	beta-muricholate	Amino acid	Lipid	0	0.961252452251874	No
2-hydroxybutyrate (AHB)	butyrylglycine	Amino acid	Lipid	0.28	0.00474389654287588	No
2-hydroxybutyrate (AHB)	caprate (10:0)	Amino acid	Lipid	-0.11	0.284227112847874	No
2-hydroxybutyrate (AHB)	caproate (6:0)	Amino acid	Lipid	-0.09	0.404354775542371	No
2-hydroxybutyrate (AHB)	carnitine	Amino acid	Lipid	0.17	0.0924612673538094	No
2-hydroxybutyrate (AHB)	chenodeoxycholate	Amino acid	Lipid	-0.16	0.11453364495335	No
2-hydroxybutyrate (AHB)	cholate	Amino acid	Lipid	0.05	0.643726893770171	No
2-hydroxybutyrate (AHB)	cholesterol	Amino acid	Lipid	0.08	0.409347184741026	No
2-hydroxybutyrate (AHB)	choline	Amino acid	Lipid	0.09	0.358215916701558	No
2-hydroxybutyrate (AHB)	choline phosphate	Amino acid	Lipid	-0.21	0.041286830812943	No
2-hydroxybutyrate (AHB)	corticosterone	Amino acid	Lipid	0.55	7.54822035986535e-08	No
2-hydroxybutyrate (AHB)	cytidine 5-diphosphocholine	Amino acid	Lipid	0.1	0.31671041663099	No
2-hydroxybutyrate (AHB)	dihomo-linoleate (20:2n6)	Amino acid	Lipid	0.09	0.37217560419079	No
2-hydroxybutyrate (AHB)	dihomo-linolenate (20:3n3 or n6)	Amino acid	Lipid	0.14	0.181320818558879	No
2-hydroxybutyrate (AHB)	docosadienoate (22:2n6)	Amino acid	Lipid	0.12	0.232784856590357	No
2-hydroxybutyrate (AHB)	docosahexaenoate (DHA; 22:6n3)	Amino acid	Lipid	0.06	0.560952865513851	No
2-hydroxybutyrate (AHB)	docosapentaenoate (n3 DPA; 22:5n3)	Amino acid	Lipid	-0.01	0.904135067692359	No
2-hydroxybutyrate (AHB)	dodecanedioate	Amino acid	Lipid	0.21	0.0447653186804913	No
2-hydroxybutyrate (AHB)	eicosapentaenoate (EPA; 20:5n3)	Amino acid	Lipid	-0.14	0.157879058360179	No
2-hydroxybutyrate (AHB)	eicosenoate (20:1n9 or 11)	Amino acid	Lipid	0.11	0.283814508929303	No
2-hydroxybutyrate (AHB)	ethanolamine	Amino acid	Lipid	0.11	0.272943901004074	No
2-hydroxybutyrate (AHB)	glycerol	Amino acid	Lipid	0.05	0.617634660874194	No
2-hydroxybutyrate (AHB)	glycerol 3-phosphate (G3P)	Amino acid	Lipid	0.13	0.217335947127105	No
2-hydroxybutyrate (AHB)	glycerophosphorylcholine (GPC)	Amino acid	Lipid	-0.11	0.271400660118499	No
2-hydroxybutyrate (AHB)	hexadecanedioate	Amino acid	Lipid	0.35	0.000370617866266798	No
2-hydroxybutyrate (AHB)	hexanoylglycine	Amino acid	Lipid	0.3	0.00321172357335753	No
2-hydroxybutyrate (AHB)	inositol 1-phosphate (I1P)	Amino acid	Lipid	-0.34	0.000721447692819938	No
2-hydroxybutyrate (AHB)	inositol 2-phosphate (I2P)	Amino acid	Lipid	-0.15	0.1569573462299	No
2-hydroxybutyrate (AHB)	laurate (12:0)	Amino acid	Lipid	0	0.984687152774061	No
2-hydroxybutyrate (AHB)	linoleate (18:2n6)	Amino acid	Lipid	-0.22	0.0285370917642269	No
2-hydroxybutyrate (AHB)	linolenate [alpha or gamma; (18:3n3 or 6)]	Amino acid	Lipid	-0.29	0.00348600520765281	No
2-hydroxybutyrate (AHB)	malonate (propanedioate)	Amino acid	Lipid	-0.27	0.00702393063908729	No
2-hydroxybutyrate (AHB)	malonylcarnitine	Amino acid	Lipid	-0.23	0.0261237121435817	No
2-hydroxybutyrate (AHB)	margarate (17:0)	Amino acid	Lipid	-0.01	0.907600932896838	No
2-hydroxybutyrate (AHB)	myo-inositol	Amino acid	Lipid	-0.06	0.587458249082042	No
2-hydroxybutyrate (AHB)	myristate (14:0)	Amino acid	Lipid	-0.03	0.763165233819488	No
2-hydroxybutyrate (AHB)	myristoleate (14:1n5)	Amino acid	Lipid	-0.03	0.752204409415074	No
2-hydroxybutyrate (AHB)	n-Butyl Oleate	Amino acid	Lipid	-0.12	0.287196336489749	No
2-hydroxybutyrate (AHB)	nonadecanoate (19:0)	Amino acid	Lipid	0.12	0.239008487295843	No
2-hydroxybutyrate (AHB)	oleate (18:1n9)	Amino acid	Lipid	-0.11	0.279084036594767	No
2-hydroxybutyrate (AHB)	palmitate (16:0)	Amino acid	Lipid	-0.17	0.0866017150718274	No
2-hydroxybutyrate (AHB)	palmitoleate (16:1n7)	Amino acid	Lipid	-0.16	0.118004446820004	No
2-hydroxybutyrate (AHB)	palmitoyl sphingomyelin	Amino acid	Lipid	0.25	0.0137402253643644	No
2-hydroxybutyrate (AHB)	pelargonate (9:0)	Amino acid	Lipid	-0.06	0.586349023401617	No
2-hydroxybutyrate (AHB)	pentadecanoate (15:0)	Amino acid	Lipid	-0.08	0.442874953315715	No
2-hydroxybutyrate (AHB)	phosphoethanolamine	Amino acid	Lipid	-0.12	0.243150090816682	No
2-hydroxybutyrate (AHB)	propionylcarnitine	Amino acid	Lipid	0.32	0.00137719061447727	No
2-hydroxybutyrate (AHB)	sphingosine	Amino acid	Lipid	0.2	0.0562140426167466	No
2-hydroxybutyrate (AHB)	squalene	Amino acid	Lipid	0.09	0.381489221986631	No
2-hydroxybutyrate (AHB)	stearate (18:0)	Amino acid	Lipid	-0.09	0.357767110086054	No
2-hydroxybutyrate (AHB)	stearidonate (18:4n3)	Amino acid	Lipid	-0.28	0.00529949787895745	No
2-hydroxybutyrate (AHB)	stearoyl sphingomyelin	Amino acid	Lipid	0.01	0.931500551493885	No
2-hydroxybutyrate (AHB)	tauro-beta-muricholate	Amino acid	Lipid	0.21	0.0349259986534973	No
2-hydroxybutyrate (AHB)	taurocholate	Amino acid	Lipid	-0.06	0.565334929311645	No
2-hydroxybutyrate (AHB)	taurodeoxycholate	Amino acid	Lipid	0.24	0.0172509754253509	No
2-hydroxybutyrate (AHB)	tetradecanedioate	Amino acid	Lipid	0.32	0.00129390010326191	No
2-hydroxybutyrate (AHB)	undecanedioate	Amino acid	Lipid	-0.07	0.520240773038226	No
2-hydroxybutyrate (AHB)	ursodeoxycholate	Amino acid	Lipid	-0.15	0.13736453427328	No
2-hydroxybutyrate (AHB)	valerylglycine	Amino acid	Lipid	0.32	0.00141327905193056	No
2-hydroxybutyrate (AHB)	2-deoxyinosine	Amino acid	Nucleotide	0.15	0.132745508002224	No
2-hydroxybutyrate (AHB)	3-aminoisobutyrate	Amino acid	Nucleotide	0.31	0.00228962237634955	No
2-hydroxybutyrate (AHB)	5-methyluridine (ribothymidine)	Amino acid	Nucleotide	-0.02	0.823977630655585	No
2-hydroxybutyrate (AHB)	adenine	Amino acid	Nucleotide	0.01	0.885977625920942	No
2-hydroxybutyrate (AHB)	adenosine	Amino acid	Nucleotide	-0.26	0.00922447338509646	No
2-hydroxybutyrate (AHB)	adenosine 2-monophosphate (2-AMP)	Amino acid	Nucleotide	0	0.977555727851624	No
2-hydroxybutyrate (AHB)	adenosine 3,5-diphosphate	Amino acid	Nucleotide	0.11	0.265287706929925	No
2-hydroxybutyrate (AHB)	adenosine 3-monophosphate (3-AMP)	Amino acid	Nucleotide	-0.19	0.0620208977205651	No
2-hydroxybutyrate (AHB)	adenosine 5-monophosphate (AMP)	Amino acid	Nucleotide	0.03	0.790370413413385	No
2-hydroxybutyrate (AHB)	allantoin	Amino acid	Nucleotide	0.15	0.144212938124865	No
2-hydroxybutyrate (AHB)	cytidine	Amino acid	Nucleotide	-0.1	0.309542526265024	No
2-hydroxybutyrate (AHB)	cytidine 5-monophosphate (5-CMP)	Amino acid	Nucleotide	0.23	0.0240737249664162	No
2-hydroxybutyrate (AHB)	guanosine	Amino acid	Nucleotide	0.08	0.444873729556081	No
2-hydroxybutyrate (AHB)	hypoxanthine	Amino acid	Nucleotide	-0.09	0.354690354424007	No
2-hydroxybutyrate (AHB)	inosine	Amino acid	Nucleotide	0.03	0.73504931332532	No
2-hydroxybutyrate (AHB)	methylphosphate	Amino acid	Nucleotide	0.03	0.743704287493547	No
2-hydroxybutyrate (AHB)	N1-methyladenosine	Amino acid	Nucleotide	0.33	0.000839769825878856	No
2-hydroxybutyrate (AHB)	pseudouridine	Amino acid	Nucleotide	0.07	0.476120005839171	No
2-hydroxybutyrate (AHB)	thymine	Amino acid	Nucleotide	0.03	0.748772231150878	No
2-hydroxybutyrate (AHB)	uracil	Amino acid	Nucleotide	0.22	0.0273120915109191	No
2-hydroxybutyrate (AHB)	uridine	Amino acid	Nucleotide	-0.15	0.137437088199643	No
2-hydroxybutyrate (AHB)	xanthine	Amino acid	Nucleotide	-0.09	0.364014712772036	No
2-hydroxybutyrate (AHB)	xanthosine	Amino acid	Nucleotide	0.29	0.00454786951759178	No
2-hydroxybutyrate (AHB)	gamma-glutamylglutamate	Amino acid	Peptide	-0.09	0.385581825267945	No
2-hydroxybutyrate (AHB)	gamma-glutamylisoleucine*	Amino acid	Peptide	0.11	0.313355589070201	No
2-hydroxybutyrate (AHB)	gamma-glutamylleucine	Amino acid	Peptide	0.11	0.298970855152652	No
2-hydroxybutyrate (AHB)	gamma-glutamylthreonine*	Amino acid	Peptide	-0.01	0.887967561991362	No
2-hydroxybutyrate (AHB)	gamma-glutamylvaline	Amino acid	Peptide	0.08	0.435429581211441	No
2-hydroxybutyrate (AHB)	glycylglycine	Amino acid	Peptide	0.29	0.00422505769712056	No
2-hydroxybutyrate (AHB)	glycylisoleucine	Amino acid	Peptide	0.4	0.000122019052096967	No
2-hydroxybutyrate (AHB)	glycylleucine	Amino acid	Peptide	0.35	0.000376740468004844	No
2-hydroxybutyrate (AHB)	glycylproline	Amino acid	Peptide	0.14	0.173205555282372	No
2-hydroxybutyrate (AHB)	glycylvaline	Amino acid	Peptide	0.28	0.00661305433163806	No
2-hydroxybutyrate (AHB)	ergothioneine	Amino acid	Xenobiotics	0	0.991879157959817	No
2-hydroxybutyrate (AHB)	erythritol	Amino acid	Xenobiotics	0.05	0.637707682152703	No
2-hydroxybutyrate (AHB)	glycerol 2-phosphate	Amino acid	Xenobiotics	-0.01	0.933096511261214	No
2-hydroxybutyrate (AHB)	methyl-alpha-glucopyranoside	Amino acid	Xenobiotics	0.05	0.64334774541568	No
2-hydroxybutyrate (AHB)	N-glycolylneuraminate	Amino acid	Xenobiotics	0.31	0.00274834081208963	No
2-methylbutyroylcarnitine	1-methylimidazoleacetate	Amino acid	Amino acid	0.13	0.218808381124624	Yes
2-methylbutyroylcarnitine	2-aminoadipate	Amino acid	Amino acid	0.27	0.00717662319065226	Yes
2-methylbutyroylcarnitine	2-aminobutyrate	Amino acid	Amino acid	0.06	0.548251925988138	Yes
2-methylbutyroylcarnitine	2-hydroxybutyrate (AHB)	Amino acid	Amino acid	-0.06	0.581878548401933	Yes
2-methylbutyroylcarnitine	2-methylbutyroylcarnitine	Amino acid	Amino acid	1	0	Yes
2-methylbutyroylcarnitine	3-(4-hydroxyphenyl)lactate	Amino acid	Amino acid	-0.06	0.521372603005227	Yes
2-methylbutyroylcarnitine	3-methylcrotonylglycine	Amino acid	Amino acid	0.42	2.47923957439333e-05	Yes
2-methylbutyroylcarnitine	4-guanidinobutanoate	Amino acid	Amino acid	0.14	0.182038023012465	Yes
2-methylbutyroylcarnitine	5-aminovalerate	Amino acid	Amino acid	0.11	0.248347324729272	Yes
2-methylbutyroylcarnitine	5-methylthioadenosine (MTA)	Amino acid	Amino acid	-0.2	0.0440533261361409	Yes
2-methylbutyroylcarnitine	5-oxoproline	Amino acid	Amino acid	-0.14	0.168230411743516	Yes
2-methylbutyroylcarnitine	alanine	Amino acid	Amino acid	0.09	0.376596239494494	Yes
2-methylbutyroylcarnitine	anthranilate	Amino acid	Amino acid	0.17	0.0926272488068052	Yes
2-methylbutyroylcarnitine	asparagine	Amino acid	Amino acid	0.19	0.0530416857451672	Yes
2-methylbutyroylcarnitine	aspartate	Amino acid	Amino acid	0.11	0.256036506792445	Yes
2-methylbutyroylcarnitine	beta-alanine	Amino acid	Amino acid	-0.05	0.636386901115143	Yes
2-methylbutyroylcarnitine	betaine	Amino acid	Amino acid	0.33	0.000611423600882954	Yes
2-methylbutyroylcarnitine	betaine aldehyde	Amino acid	Amino acid	0.12	0.231083152832837	Yes
2-methylbutyroylcarnitine	C-glycosyltryptophan*	Amino acid	Amino acid	0.39	3.95057799480458e-05	Yes
2-methylbutyroylcarnitine	citrulline	Amino acid	Amino acid	0.33	0.000684925841876405	Yes
2-methylbutyroylcarnitine	creatine	Amino acid	Amino acid	0.16	0.0985219179935508	Yes
2-methylbutyroylcarnitine	cysteine	Amino acid	Amino acid	0.01	0.896363194657056	Yes
2-methylbutyroylcarnitine	cysteine-glutathione disulfide	Amino acid	Amino acid	-0.04	0.657810950820178	Yes
2-methylbutyroylcarnitine	dimethylarginine (SDMA + ADMA)	Amino acid	Amino acid	0.12	0.244242565345122	Yes
2-methylbutyroylcarnitine	dimethylglycine	Amino acid	Amino acid	0.14	0.184548310186053	Yes
2-methylbutyroylcarnitine	gamma-aminobutyrate (GABA)	Amino acid	Amino acid	-0.15	0.123626593303844	Yes
2-methylbutyroylcarnitine	glutamate	Amino acid	Amino acid	0.4	3.40245704433251e-05	Yes
2-methylbutyroylcarnitine	glutamine	Amino acid	Amino acid	0.05	0.634833541695886	Yes
2-methylbutyroylcarnitine	glutarate (pentanedioate)	Amino acid	Amino acid	0.39	6.09683325696331e-05	Yes
2-methylbutyroylcarnitine	glutaroyl carnitine	Amino acid	Amino acid	0.15	0.124188266001251	Yes
2-methylbutyroylcarnitine	glutathione, oxidized (GSSG)	Amino acid	Amino acid	-0.26	0.00803890133145805	Yes
2-methylbutyroylcarnitine	glutathione, reduced (GSH)	Amino acid	Amino acid	0.45	2.44026539797382e-06	Yes
2-methylbutyroylcarnitine	glycine	Amino acid	Amino acid	0.26	0.00746521623824625	Yes
2-methylbutyroylcarnitine	histidine	Amino acid	Amino acid	0.13	0.193842351755162	Yes
2-methylbutyroylcarnitine	homoserine	Amino acid	Amino acid	0.32	0.000938474649528231	Yes
2-methylbutyroylcarnitine	homostachydrine*	Amino acid	Amino acid	0.1	0.333777487524643	Yes
2-methylbutyroylcarnitine	hydroxyisovaleroyl carnitine	Amino acid	Amino acid	0.17	0.0840359739888719	Yes
2-methylbutyroylcarnitine	hypotaurine	Amino acid	Amino acid	0.33	0.000643505581257031	Yes
2-methylbutyroylcarnitine	isobutyrylcarnitine	Amino acid	Amino acid	0.8	0	Yes
2-methylbutyroylcarnitine	isoleucine	Amino acid	Amino acid	0.09	0.349067163672856	Yes
2-methylbutyroylcarnitine	isovalerylcarnitine	Amino acid	Amino acid	0.71	0	Yes
2-methylbutyroylcarnitine	isovalerylglycine	Amino acid	Amino acid	0.28	0.00430087813170243	Yes
2-methylbutyroylcarnitine	kynurenate	Amino acid	Amino acid	0.5	1.14829710184949e-07	Yes
2-methylbutyroylcarnitine	kynurenine	Amino acid	Amino acid	0.03	0.732089611939853	Yes
2-methylbutyroylcarnitine	leucine	Amino acid	Amino acid	0.13	0.182985642652207	Yes
2-methylbutyroylcarnitine	lysine	Amino acid	Amino acid	0.28	0.00462507083058039	Yes
2-methylbutyroylcarnitine	methionine	Amino acid	Amino acid	0.2	0.042674938928454	Yes
2-methylbutyroylcarnitine	methionine sulfoxide	Amino acid	Amino acid	0.01	0.890046332027163	Yes
2-methylbutyroylcarnitine	methylglutaroylcarnitine	Amino acid	Amino acid	0.17	0.0834205729140884	Yes
2-methylbutyroylcarnitine	methylmalonate (MMA)	Amino acid	Amino acid	0.38	6.84455408532791e-05	Yes
2-methylbutyroylcarnitine	N-acetylalanine	Amino acid	Amino acid	-0.13	0.20456061754916	Yes
2-methylbutyroylcarnitine	N-acetylasparagine	Amino acid	Amino acid	0	0.965022962598687	Yes
2-methylbutyroylcarnitine	N-acetylglutamate	Amino acid	Amino acid	0.37	0.000114597793458682	Yes
2-methylbutyroylcarnitine	N-acetylglycine	Amino acid	Amino acid	0.01	0.945546333853697	Yes
2-methylbutyroylcarnitine	N-acetylmethionine	Amino acid	Amino acid	-0.27	0.00553678427714942	Yes
2-methylbutyroylcarnitine	N-acetylornithine	Amino acid	Amino acid	0.11	0.272767763494512	Yes
2-methylbutyroylcarnitine	N2-acetyllysine	Amino acid	Amino acid	0.17	0.081258091036041	Yes
2-methylbutyroylcarnitine	ophthalmate	Amino acid	Amino acid	-0.12	0.214431278024138	Yes
2-methylbutyroylcarnitine	ornithine	Amino acid	Amino acid	0.14	0.14617102793794	Yes
2-methylbutyroylcarnitine	phenol sulfate	Amino acid	Amino acid	-0.14	0.178302957962272	Yes
2-methylbutyroylcarnitine	phenylacetylglycine	Amino acid	Amino acid	-0.29	0.00368868541512429	Yes
2-methylbutyroylcarnitine	phenylalanine	Amino acid	Amino acid	0.1	0.29233680631176	Yes
2-methylbutyroylcarnitine	pipecolate	Amino acid	Amino acid	0.14	0.148524399474398	Yes
2-methylbutyroylcarnitine	proline	Amino acid	Amino acid	-0.06	0.533225969065747	Yes
2-methylbutyroylcarnitine	S-adenosylhomocysteine (SAH)	Amino acid	Amino acid	-0.11	0.256020153539878	Yes
2-methylbutyroylcarnitine	S-methylglutathione	Amino acid	Amino acid	-0.52	1.35570445831602e-08	Yes
2-methylbutyroylcarnitine	serine	Amino acid	Amino acid	0.3	0.00224533887134104	Yes
2-methylbutyroylcarnitine	spermidine	Amino acid	Amino acid	0.37	0.000106774693941603	Yes
2-methylbutyroylcarnitine	stachydrine	Amino acid	Amino acid	0.04	0.695832146872293	Yes
2-methylbutyroylcarnitine	taurine	Amino acid	Amino acid	0.01	0.938354526832024	Yes
2-methylbutyroylcarnitine	threonine	Amino acid	Amino acid	0.24	0.013069432416261	Yes
2-methylbutyroylcarnitine	tigloylglycine	Amino acid	Amino acid	-0.12	0.265792530079681	Yes
2-methylbutyroylcarnitine	tiglyl carnitine	Amino acid	Amino acid	0.78	0	Yes
2-methylbutyroylcarnitine	trans-4-hydroxyproline	Amino acid	Amino acid	-0.05	0.650970748947408	Yes
2-methylbutyroylcarnitine	tryptophan	Amino acid	Amino acid	0.15	0.12915127830145	Yes
2-methylbutyroylcarnitine	tyrosine	Amino acid	Amino acid	-0.26	0.00826520123429168	Yes
2-methylbutyroylcarnitine	urea	Amino acid	Amino acid	0.14	0.151513412678993	Yes
2-methylbutyroylcarnitine	valine	Amino acid	Amino acid	0.18	0.064452293424055	Yes
2-methylbutyroylcarnitine	1,5-anhydroglucitol (1,5-AG)	Amino acid	Carbohydrate	0.2	0.043921426453404	No
2-methylbutyroylcarnitine	2-ketogulonate	Amino acid	Carbohydrate	0.23	0.0269100833197311	No
2-methylbutyroylcarnitine	3-phosphoglycerate	Amino acid	Carbohydrate	0.23	0.019500810531671	No
2-methylbutyroylcarnitine	6-phosphogluconate	Amino acid	Carbohydrate	0.18	0.0707766048826137	No
2-methylbutyroylcarnitine	erythronate*	Amino acid	Carbohydrate	-0.25	0.0121347343626622	No
2-methylbutyroylcarnitine	erythrose	Amino acid	Carbohydrate	-0.06	0.539289958244301	No
2-methylbutyroylcarnitine	fructose	Amino acid	Carbohydrate	-0.02	0.842998523183485	No
2-methylbutyroylcarnitine	gluconate	Amino acid	Carbohydrate	0.24	0.0167266351614881	No
2-methylbutyroylcarnitine	glucosamine	Amino acid	Carbohydrate	0.34	0.00116508322071374	No
2-methylbutyroylcarnitine	glucose	Amino acid	Carbohydrate	-0.07	0.484768088608397	No
2-methylbutyroylcarnitine	glucuronate	Amino acid	Carbohydrate	0.1	0.318153243573624	No
2-methylbutyroylcarnitine	glycerate	Amino acid	Carbohydrate	-0.01	0.94788513401448	No
2-methylbutyroylcarnitine	lactate	Amino acid	Carbohydrate	-0.32	0.00111544561663132	No
2-methylbutyroylcarnitine	maltose	Amino acid	Carbohydrate	-0.01	0.958117451795958	No
2-methylbutyroylcarnitine	maltotetraose	Amino acid	Carbohydrate	-0.04	0.668618368776297	No
2-methylbutyroylcarnitine	mannose	Amino acid	Carbohydrate	0.15	0.143858087178345	No
2-methylbutyroylcarnitine	ribitol	Amino acid	Carbohydrate	0.3	0.00211556450613415	No
2-methylbutyroylcarnitine	ribose	Amino acid	Carbohydrate	0.06	0.522880969323184	No
2-methylbutyroylcarnitine	ribulose	Amino acid	Carbohydrate	-0.21	0.0324540697461547	No
2-methylbutyroylcarnitine	sorbitol	Amino acid	Carbohydrate	-0.04	0.700551841742106	No
2-methylbutyroylcarnitine	UDP-glucose	Amino acid	Carbohydrate	-0.42	1.34048106098184e-05	No
2-methylbutyroylcarnitine	xylitol	Amino acid	Carbohydrate	-0.36	0.000213792374872848	No
2-methylbutyroylcarnitine	xylonate	Amino acid	Carbohydrate	0.16	0.108360114794114	No
2-methylbutyroylcarnitine	5-methyltetrahydrofolate (5MeTHF)	Amino acid	Cofactors and vitamins	-0.11	0.310418501839628	No
2-methylbutyroylcarnitine	arabonate	Amino acid	Cofactors and vitamins	-0.16	0.148655583862933	No
2-methylbutyroylcarnitine	ascorbate (Vitamin C)	Amino acid	Cofactors and vitamins	0.01	0.919972687268801	No
2-methylbutyroylcarnitine	biopterin	Amino acid	Cofactors and vitamins	0.1	0.3391543741658	No
2-methylbutyroylcarnitine	flavin adenine dinucleotide (FAD)	Amino acid	Cofactors and vitamins	-0.15	0.132448429724942	No
2-methylbutyroylcarnitine	flavin mononucleotide (FMN)	Amino acid	Cofactors and vitamins	0.08	0.409048388350701	No
2-methylbutyroylcarnitine	glucarate (saccharate)	Amino acid	Cofactors and vitamins	0.28	0.00475831665186632	No
2-methylbutyroylcarnitine	gulono-1,4-lactone	Amino acid	Cofactors and vitamins	0.33	0.000771519190062131	No
2-methylbutyroylcarnitine	nicotinamide	Amino acid	Cofactors and vitamins	-0.08	0.401553278868557	No
2-methylbutyroylcarnitine	nicotinamide adenine dinucleotide (NAD+)	Amino acid	Cofactors and vitamins	0.11	0.258697077500219	No
2-methylbutyroylcarnitine	pantothenate	Amino acid	Cofactors and vitamins	0.4	3.55040488129177e-05	No
2-methylbutyroylcarnitine	pyridoxate	Amino acid	Cofactors and vitamins	-0.3	0.00205896075576714	No
2-methylbutyroylcarnitine	riboflavin (Vitamin B2)	Amino acid	Cofactors and vitamins	0.54	4.47326486963107e-09	No
2-methylbutyroylcarnitine	thiamin (Vitamin B1)	Amino acid	Cofactors and vitamins	-0.21	0.0319940924977024	No
2-methylbutyroylcarnitine	threonate	Amino acid	Cofactors and vitamins	0.13	0.199794435833614	No
2-methylbutyroylcarnitine	trigonelline (N-methylnicotinate)	Amino acid	Cofactors and vitamins	-0.17	0.0779632140410932	No
2-methylbutyroylcarnitine	acetylphosphate	Amino acid	Energy	0.07	0.47033643458169	No
2-methylbutyroylcarnitine	cis-aconitate	Amino acid	Energy	-0.04	0.706989448699678	No
2-methylbutyroylcarnitine	citrate	Amino acid	Energy	0.07	0.507726767350237	No
2-methylbutyroylcarnitine	fumarate	Amino acid	Energy	0.21	0.0323740862187594	No
2-methylbutyroylcarnitine	malate	Amino acid	Energy	0.35	0.000240346109183998	No
2-methylbutyroylcarnitine	phosphate	Amino acid	Energy	0.12	0.225724930322776	No
2-methylbutyroylcarnitine	succinylcarnitine	Amino acid	Energy	0	0.963257834640422	No
2-methylbutyroylcarnitine	1,2-dipalmitoylglycerol	Amino acid	Lipid	-0.09	0.354847843004185	No
2-methylbutyroylcarnitine	1,2-propanediol	Amino acid	Lipid	-0.05	0.594716290923157	No
2-methylbutyroylcarnitine	1,3-dipalmitoylglycerol	Amino acid	Lipid	-0.03	0.792829506694371	No
2-methylbutyroylcarnitine	1-arachidonoylglycerophosphoethanolamine*	Amino acid	Lipid	-0.23	0.0174602031588974	No
2-methylbutyroylcarnitine	1-arachidonoylglycerophosphoinositol*	Amino acid	Lipid	-0.21	0.0385968429507223	No
2-methylbutyroylcarnitine	1-docosahexaenoylglycerol (1-monodocosahexaenoin)	Amino acid	Lipid	-0.24	0.0273220664828858	No
2-methylbutyroylcarnitine	1-eicosatrienoylglycerophosphocholine*	Amino acid	Lipid	-0.14	0.205956432335212	No
2-methylbutyroylcarnitine	1-heptadecanoylglycerophosphocholine	Amino acid	Lipid	0.05	0.622908446992421	No
2-methylbutyroylcarnitine	1-linoleoylglycerol (1-monolinolein)	Amino acid	Lipid	0	0.997526885490151	No
2-methylbutyroylcarnitine	1-linoleoylglycerophosphocholine	Amino acid	Lipid	0.06	0.523530838063769	No
2-methylbutyroylcarnitine	1-linoleoylglycerophosphoethanolamine*	Amino acid	Lipid	-0.15	0.133016986700882	No
2-methylbutyroylcarnitine	1-myristoylglycerophosphocholine	Amino acid	Lipid	-0.18	0.0855805584179983	No
2-methylbutyroylcarnitine	1-octadecanol	Amino acid	Lipid	0.02	0.845099295437427	No
2-methylbutyroylcarnitine	1-oleoylglycerol (1-monoolein)	Amino acid	Lipid	-0.16	0.104625981617617	No
2-methylbutyroylcarnitine	1-oleoylglycerophosphocholine	Amino acid	Lipid	0.03	0.748921994957152	No
2-methylbutyroylcarnitine	1-oleoylglycerophosphoethanolamine	Amino acid	Lipid	-0.25	0.0104104738832513	No
2-methylbutyroylcarnitine	1-oleoylglycerophosphoinositol*	Amino acid	Lipid	-0.08	0.433645556018766	No
2-methylbutyroylcarnitine	1-palmitoleoylglycerophosphocholine*	Amino acid	Lipid	-0.05	0.641670476787093	No
2-methylbutyroylcarnitine	1-palmitoylglycerol (1-monopalmitin)	Amino acid	Lipid	-0.2	0.0476899595971711	No
2-methylbutyroylcarnitine	1-palmitoylglycerophosphocholine	Amino acid	Lipid	0.08	0.420153369799234	No
2-methylbutyroylcarnitine	1-palmitoylglycerophosphoethanolamine	Amino acid	Lipid	-0.11	0.286866720291997	No
2-methylbutyroylcarnitine	1-palmitoylglycerophosphoinositol*	Amino acid	Lipid	-0.27	0.00671864623353528	No
2-methylbutyroylcarnitine	1-pentadecanoylglycerophosphocholine*	Amino acid	Lipid	-0.01	0.891847816799917	No
2-methylbutyroylcarnitine	1-stearoylglycerol (1-monostearin)	Amino acid	Lipid	0.02	0.847164698430249	No
2-methylbutyroylcarnitine	1-stearoylglycerophosphocholine	Amino acid	Lipid	0.06	0.570507301826526	No
2-methylbutyroylcarnitine	1-stearoylglycerophosphoethanolamine	Amino acid	Lipid	0.11	0.276414347393512	No
2-methylbutyroylcarnitine	1-stearoylglycerophosphoinositol	Amino acid	Lipid	-0.06	0.579413929514935	No
2-methylbutyroylcarnitine	10-heptadecenoate (17:1n7)	Amino acid	Lipid	-0.22	0.0224683971788571	No
2-methylbutyroylcarnitine	10-nonadecenoate (19:1n9)	Amino acid	Lipid	-0.15	0.126448712066065	No
2-methylbutyroylcarnitine	12-dehydrocholate	Amino acid	Lipid	-0.13	0.192006572600906	No
2-methylbutyroylcarnitine	12-HEPE	Amino acid	Lipid	-0.1	0.323444615193538	No
2-methylbutyroylcarnitine	12-HETE	Amino acid	Lipid	0.03	0.789943281163104	No
2-methylbutyroylcarnitine	13-HODE + 9-HODE	Amino acid	Lipid	-0.21	0.0300406691995552	No
2-methylbutyroylcarnitine	15-HETE	Amino acid	Lipid	-0.17	0.108498768450582	No
2-methylbutyroylcarnitine	18-HEPE	Amino acid	Lipid	-0.03	0.763586842559655	No
2-methylbutyroylcarnitine	2-arachidonoylglycerophosphocholine*	Amino acid	Lipid	0.08	0.407557708130797	No
2-methylbutyroylcarnitine	2-arachidonoylglycerophosphoethanolamine*	Amino acid	Lipid	-0.1	0.30169249113452	No
2-methylbutyroylcarnitine	2-docosahexaenoylglycerophosphocholine*	Amino acid	Lipid	0.12	0.243981799417161	No
2-methylbutyroylcarnitine	2-docosahexaenoylglycerophosphoethanolamine*	Amino acid	Lipid	0.17	0.0885122795786903	No
2-methylbutyroylcarnitine	2-docosapentaenoylglycerophosphocholine*	Amino acid	Lipid	-0.04	0.737357283786846	No
2-methylbutyroylcarnitine	2-docosapentaenoylglycerophosphoethanolamine*	Amino acid	Lipid	0.22	0.0326539961393686	No
2-methylbutyroylcarnitine	2-eicosatrienoylglycerophosphocholine*	Amino acid	Lipid	-0.05	0.589174139339118	No
2-methylbutyroylcarnitine	2-hydroxystearate	Amino acid	Lipid	0.23	0.0261867026555986	No
2-methylbutyroylcarnitine	2-linoleoylglycerophosphocholine*	Amino acid	Lipid	0.18	0.0760676276612995	No
2-methylbutyroylcarnitine	2-linoleoylglycerophosphoethanolamine*	Amino acid	Lipid	0.19	0.0604507018171048	No
2-methylbutyroylcarnitine	2-oleoylglycerophosphocholine*	Amino acid	Lipid	0.11	0.248347089159976	No
2-methylbutyroylcarnitine	2-oleoylglycerophosphoethanolamine*	Amino acid	Lipid	-0.31	0.00152913414698725	No
2-methylbutyroylcarnitine	2-palmitoylglycerophosphocholine*	Amino acid	Lipid	0.02	0.847933451608727	No
2-methylbutyroylcarnitine	2-palmitoylglycerophosphoethanolamine*	Amino acid	Lipid	-0.07	0.51003787638798	No
2-methylbutyroylcarnitine	2-stearoylglycerophosphocholine*	Amino acid	Lipid	-0.1	0.358572015777861	No
2-methylbutyroylcarnitine	3-dehydrocarnitine*	Amino acid	Lipid	0.3	0.00182673919044918	No
2-methylbutyroylcarnitine	3-hydroxybutyrate (BHBA)	Amino acid	Lipid	-0.04	0.716300118013074	No
2-methylbutyroylcarnitine	5-HETE	Amino acid	Lipid	-0.07	0.515447719653065	No
2-methylbutyroylcarnitine	6-beta-hydroxylithocholate	Amino acid	Lipid	-0.21	0.0304963116164219	No
2-methylbutyroylcarnitine	7-alpha-hydroxycholesterol	Amino acid	Lipid	-0.17	0.0829799513101032	No
2-methylbutyroylcarnitine	7-beta-hydroxycholesterol	Amino acid	Lipid	0.03	0.762785261993805	No
2-methylbutyroylcarnitine	acetylcarnitine	Amino acid	Lipid	0.13	0.187939914874654	No
2-methylbutyroylcarnitine	adrenate (22:4n6)	Amino acid	Lipid	-0.2	0.0388081902847679	No
2-methylbutyroylcarnitine	alpha-muricholate	Amino acid	Lipid	-0.02	0.819420411245701	No
2-methylbutyroylcarnitine	arachidate (20:0)	Amino acid	Lipid	-0.04	0.736227707039893	No
2-methylbutyroylcarnitine	arachidonate (20:4n6)	Amino acid	Lipid	-0.27	0.0053659266597767	No
2-methylbutyroylcarnitine	azelate (nonanedioate)	Amino acid	Lipid	-0.19	0.0544738670951505	No
2-methylbutyroylcarnitine	beta-muricholate	Amino acid	Lipid	-0.2	0.0404345611320121	No
2-methylbutyroylcarnitine	butyrylglycine	Amino acid	Lipid	-0.28	0.00403740732880939	No
2-methylbutyroylcarnitine	caprate (10:0)	Amino acid	Lipid	-0.1	0.326028284158614	No
2-methylbutyroylcarnitine	caproate (6:0)	Amino acid	Lipid	-0.01	0.898827473575857	No
2-methylbutyroylcarnitine	carnitine	Amino acid	Lipid	0.19	0.0598549634061674	No
2-methylbutyroylcarnitine	chenodeoxycholate	Amino acid	Lipid	-0.18	0.0731294644804159	No
2-methylbutyroylcarnitine	cholate	Amino acid	Lipid	-0.08	0.431799495514171	No
2-methylbutyroylcarnitine	cholesterol	Amino acid	Lipid	0.27	0.0049830029390685	No
2-methylbutyroylcarnitine	choline	Amino acid	Lipid	-0.24	0.0162807065630193	No
2-methylbutyroylcarnitine	choline phosphate	Amino acid	Lipid	0.14	0.153114935649945	No
2-methylbutyroylcarnitine	corticosterone	Amino acid	Lipid	-0.06	0.602034825097147	No
2-methylbutyroylcarnitine	cytidine 5-diphosphocholine	Amino acid	Lipid	-0.42	1.17667310103429e-05	No
2-methylbutyroylcarnitine	dihomo-linoleate (20:2n6)	Amino acid	Lipid	-0.15	0.125767905590357	No
2-methylbutyroylcarnitine	dihomo-linolenate (20:3n3 or n6)	Amino acid	Lipid	-0.28	0.00376936219207711	No
2-methylbutyroylcarnitine	docosadienoate (22:2n6)	Amino acid	Lipid	-0.01	0.928481333457783	No
2-methylbutyroylcarnitine	docosahexaenoate (DHA; 22:6n3)	Amino acid	Lipid	0.01	0.906880827171137	No
2-methylbutyroylcarnitine	docosapentaenoate (n3 DPA; 22:5n3)	Amino acid	Lipid	-0.24	0.0158879959775626	No
2-methylbutyroylcarnitine	dodecanedioate	Amino acid	Lipid	-0.04	0.683804184229746	No
2-methylbutyroylcarnitine	eicosapentaenoate (EPA; 20:5n3)	Amino acid	Lipid	-0.23	0.0209564602135228	No
2-methylbutyroylcarnitine	eicosenoate (20:1n9 or 11)	Amino acid	Lipid	-0.11	0.257203383755017	No
2-methylbutyroylcarnitine	ethanolamine	Amino acid	Lipid	-0.21	0.0304122878791979	No
2-methylbutyroylcarnitine	glycerol	Amino acid	Lipid	-0.3	0.00208978320770672	No
2-methylbutyroylcarnitine	glycerol 3-phosphate (G3P)	Amino acid	Lipid	-0.28	0.00476758247955197	No
2-methylbutyroylcarnitine	glycerophosphorylcholine (GPC)	Amino acid	Lipid	-0.51	4.70857236742135e-08	No
2-methylbutyroylcarnitine	hexadecanedioate	Amino acid	Lipid	0.14	0.153169295293878	No
2-methylbutyroylcarnitine	hexanoylglycine	Amino acid	Lipid	-0.05	0.607762131684309	No
2-methylbutyroylcarnitine	inositol 1-phosphate (I1P)	Amino acid	Lipid	0.17	0.0778345896069075	No
2-methylbutyroylcarnitine	inositol 2-phosphate (I2P)	Amino acid	Lipid	0	0.999340936293235	No
2-methylbutyroylcarnitine	laurate (12:0)	Amino acid	Lipid	-0.05	0.631188715792136	No
2-methylbutyroylcarnitine	linoleate (18:2n6)	Amino acid	Lipid	-0.16	0.107824775299119	No
2-methylbutyroylcarnitine	linolenate [alpha or gamma; (18:3n3 or 6)]	Amino acid	Lipid	-0.2	0.0442197224724745	No
2-methylbutyroylcarnitine	malonate (propanedioate)	Amino acid	Lipid	0.4	2.87262752565187e-05	No
2-methylbutyroylcarnitine	malonylcarnitine	Amino acid	Lipid	0.32	0.000995958151234433	No
2-methylbutyroylcarnitine	margarate (17:0)	Amino acid	Lipid	-0.05	0.639418536455758	No
2-methylbutyroylcarnitine	myo-inositol	Amino acid	Lipid	0.51	4.87158204887095e-08	No
2-methylbutyroylcarnitine	myristate (14:0)	Amino acid	Lipid	0.01	0.928162920438317	No
2-methylbutyroylcarnitine	myristoleate (14:1n5)	Amino acid	Lipid	-0.06	0.576755695231133	No
2-methylbutyroylcarnitine	n-Butyl Oleate	Amino acid	Lipid	0.15	0.167845768579348	No
2-methylbutyroylcarnitine	nonadecanoate (19:0)	Amino acid	Lipid	-0.01	0.928542189290466	No
2-methylbutyroylcarnitine	oleate (18:1n9)	Amino acid	Lipid	-0.22	0.0253738874868945	No
2-methylbutyroylcarnitine	palmitate (16:0)	Amino acid	Lipid	-0.18	0.0618585973506064	No
2-methylbutyroylcarnitine	palmitoleate (16:1n7)	Amino acid	Lipid	-0.22	0.0270716292637357	No
2-methylbutyroylcarnitine	palmitoyl sphingomyelin	Amino acid	Lipid	0.04	0.697903734550909	No
2-methylbutyroylcarnitine	pelargonate (9:0)	Amino acid	Lipid	-0.11	0.279544756097395	No
2-methylbutyroylcarnitine	pentadecanoate (15:0)	Amino acid	Lipid	-0.22	0.0270456755258324	No
2-methylbutyroylcarnitine	phosphoethanolamine	Amino acid	Lipid	0.1	0.304921169340913	No
2-methylbutyroylcarnitine	propionylcarnitine	Amino acid	Lipid	0.06	0.533906510741537	No
2-methylbutyroylcarnitine	sphingosine	Amino acid	Lipid	0.24	0.0143686792587712	No
2-methylbutyroylcarnitine	squalene	Amino acid	Lipid	-0.04	0.721090979448842	No
2-methylbutyroylcarnitine	stearate (18:0)	Amino acid	Lipid	0.06	0.51907511623355	No
2-methylbutyroylcarnitine	stearidonate (18:4n3)	Amino acid	Lipid	-0.16	0.117418023818499	No
2-methylbutyroylcarnitine	stearoyl sphingomyelin	Amino acid	Lipid	0.17	0.0951276600863686	No
2-methylbutyroylcarnitine	tauro-beta-muricholate	Amino acid	Lipid	-0.17	0.0911127118264075	No
2-methylbutyroylcarnitine	taurocholate	Amino acid	Lipid	-0.24	0.0163920331245749	No
2-methylbutyroylcarnitine	taurodeoxycholate	Amino acid	Lipid	-0.08	0.443910396387687	No
2-methylbutyroylcarnitine	tetradecanedioate	Amino acid	Lipid	0.03	0.734569769064047	No
2-methylbutyroylcarnitine	undecanedioate	Amino acid	Lipid	-0.13	0.182052430023076	No
2-methylbutyroylcarnitine	ursodeoxycholate	Amino acid	Lipid	-0.22	0.0280802690226673	No
2-methylbutyroylcarnitine	valerylglycine	Amino acid	Lipid	-0.3	0.00176132902568097	No
2-methylbutyroylcarnitine	2-deoxyinosine	Amino acid	Nucleotide	0.24	0.016684440266741	No
2-methylbutyroylcarnitine	3-aminoisobutyrate	Amino acid	Nucleotide	0.34	0.000498754404683055	No
2-methylbutyroylcarnitine	5-methyluridine (ribothymidine)	Amino acid	Nucleotide	0.12	0.236416977871803	No
2-methylbutyroylcarnitine	adenine	Amino acid	Nucleotide	-0.11	0.280045413620436	No
2-methylbutyroylcarnitine	adenosine	Amino acid	Nucleotide	-0.39	5.36150915565604e-05	No
2-methylbutyroylcarnitine	adenosine 2-monophosphate (2-AMP)	Amino acid	Nucleotide	-0.15	0.129202935712918	No
2-methylbutyroylcarnitine	adenosine 3,5-diphosphate	Amino acid	Nucleotide	-0.28	0.00467588227184687	No
2-methylbutyroylcarnitine	adenosine 3-monophosphate (3-AMP)	Amino acid	Nucleotide	0.05	0.614986881877168	No
2-methylbutyroylcarnitine	adenosine 5-monophosphate (AMP)	Amino acid	Nucleotide	-0.38	8.02901938442555e-05	No
2-methylbutyroylcarnitine	allantoin	Amino acid	Nucleotide	-0.17	0.0927766252363046	No
2-methylbutyroylcarnitine	cytidine	Amino acid	Nucleotide	0	0.967020760159464	No
2-methylbutyroylcarnitine	cytidine 5-monophosphate (5-CMP)	Amino acid	Nucleotide	0.1	0.310645402283972	No
2-methylbutyroylcarnitine	guanosine	Amino acid	Nucleotide	0.3	0.00273181776220843	No
2-methylbutyroylcarnitine	hypoxanthine	Amino acid	Nucleotide	0.19	0.058774065882315	No
2-methylbutyroylcarnitine	inosine	Amino acid	Nucleotide	-0.46	1.22834106374756e-06	No
2-methylbutyroylcarnitine	methylphosphate	Amino acid	Nucleotide	-0.07	0.48985778202689	No
2-methylbutyroylcarnitine	N1-methyladenosine	Amino acid	Nucleotide	0.22	0.0255187650265085	No
2-methylbutyroylcarnitine	pseudouridine	Amino acid	Nucleotide	-0.2	0.0417899908832836	No
2-methylbutyroylcarnitine	thymine	Amino acid	Nucleotide	0.21	0.0307495151152528	No
2-methylbutyroylcarnitine	uracil	Amino acid	Nucleotide	0.42	7.85831711946905e-06	No
2-methylbutyroylcarnitine	uridine	Amino acid	Nucleotide	-0.27	0.0050571773074104	No
2-methylbutyroylcarnitine	xanthine	Amino acid	Nucleotide	0.15	0.138614962419658	No
2-methylbutyroylcarnitine	xanthosine	Amino acid	Nucleotide	-0.57	2.39318071624437e-10	No
2-methylbutyroylcarnitine	gamma-glutamylglutamate	Amino acid	Peptide	-0.26	0.00902177937880279	No
2-methylbutyroylcarnitine	gamma-glutamylisoleucine*	Amino acid	Peptide	-0.28	0.00597644056639825	No
2-methylbutyroylcarnitine	gamma-glutamylleucine	Amino acid	Peptide	-0.32	0.00116278954419092	No
2-methylbutyroylcarnitine	gamma-glutamylthreonine*	Amino acid	Peptide	-0.12	0.21628504819303	No
2-methylbutyroylcarnitine	gamma-glutamylvaline	Amino acid	Peptide	-0.44	3.33375672682578e-06	No
2-methylbutyroylcarnitine	glycylglycine	Amino acid	Peptide	0.03	0.800015485644938	No
2-methylbutyroylcarnitine	glycylisoleucine	Amino acid	Peptide	-0.08	0.463149383425845	No
2-methylbutyroylcarnitine	glycylleucine	Amino acid	Peptide	-0.21	0.0300680004594267	No
2-methylbutyroylcarnitine	glycylproline	Amino acid	Peptide	0.42	8.28555244192231e-06	No
2-methylbutyroylcarnitine	glycylvaline	Amino acid	Peptide	0.04	0.675084593241466	No
2-methylbutyroylcarnitine	ergothioneine	Amino acid	Xenobiotics	0.06	0.544312956879051	No
2-methylbutyroylcarnitine	erythritol	Amino acid	Xenobiotics	-0.1	0.296454086656901	No
2-methylbutyroylcarnitine	glycerol 2-phosphate	Amino acid	Xenobiotics	0.15	0.122105162156618	No
2-methylbutyroylcarnitine	methyl-alpha-glucopyranoside	Amino acid	Xenobiotics	0.2	0.0404651784473771	No
2-methylbutyroylcarnitine	N-glycolylneuraminate	Amino acid	Xenobiotics	0.1	0.324491624473698	No
3-(4-hydroxyphenyl)lactate	1-methylimidazoleacetate	Amino acid	Amino acid	0.07	0.535060993368675	Yes
3-(4-hydroxyphenyl)lactate	2-aminoadipate	Amino acid	Amino acid	0.04	0.691013998410051	Yes
3-(4-hydroxyphenyl)lactate	2-aminobutyrate	Amino acid	Amino acid	-0.09	0.388464231189055	Yes
3-(4-hydroxyphenyl)lactate	2-hydroxybutyrate (AHB)	Amino acid	Amino acid	0.33	0.000856357681030984	Yes
3-(4-hydroxyphenyl)lactate	2-methylbutyroylcarnitine	Amino acid	Amino acid	-0.06	0.521372603005227	Yes
3-(4-hydroxyphenyl)lactate	3-(4-hydroxyphenyl)lactate	Amino acid	Amino acid	1	0	Yes
3-(4-hydroxyphenyl)lactate	3-methylcrotonylglycine	Amino acid	Amino acid	0.09	0.355727076677876	Yes
3-(4-hydroxyphenyl)lactate	4-guanidinobutanoate	Amino acid	Amino acid	0.12	0.248641459076057	Yes
3-(4-hydroxyphenyl)lactate	5-aminovalerate	Amino acid	Amino acid	-0.32	0.000806562831907818	Yes
3-(4-hydroxyphenyl)lactate	5-methylthioadenosine (MTA)	Amino acid	Amino acid	-0.04	0.685789955335146	Yes
3-(4-hydroxyphenyl)lactate	5-oxoproline	Amino acid	Amino acid	-0.15	0.130306798407953	Yes
3-(4-hydroxyphenyl)lactate	alanine	Amino acid	Amino acid	0.33	0.000621637571151634	Yes
3-(4-hydroxyphenyl)lactate	anthranilate	Amino acid	Amino acid	0.21	0.0305161981071009	Yes
3-(4-hydroxyphenyl)lactate	asparagine	Amino acid	Amino acid	0.15	0.11958597591244	Yes
3-(4-hydroxyphenyl)lactate	aspartate	Amino acid	Amino acid	-0.05	0.639336998235437	Yes
3-(4-hydroxyphenyl)lactate	beta-alanine	Amino acid	Amino acid	0.2	0.0403862926692438	Yes
3-(4-hydroxyphenyl)lactate	betaine	Amino acid	Amino acid	-0.06	0.548743729044904	Yes
3-(4-hydroxyphenyl)lactate	betaine aldehyde	Amino acid	Amino acid	-0.08	0.449031736429693	Yes
3-(4-hydroxyphenyl)lactate	C-glycosyltryptophan*	Amino acid	Amino acid	0.1	0.297330273532852	Yes
3-(4-hydroxyphenyl)lactate	citrulline	Amino acid	Amino acid	0.07	0.474263204379633	Yes
3-(4-hydroxyphenyl)lactate	creatine	Amino acid	Amino acid	0.16	0.0989124375363155	Yes
3-(4-hydroxyphenyl)lactate	cysteine	Amino acid	Amino acid	0.32	0.000825915724369519	Yes
3-(4-hydroxyphenyl)lactate	cysteine-glutathione disulfide	Amino acid	Amino acid	0.2	0.0413166725425671	Yes
3-(4-hydroxyphenyl)lactate	dimethylarginine (SDMA + ADMA)	Amino acid	Amino acid	0.14	0.152725482584581	Yes
3-(4-hydroxyphenyl)lactate	dimethylglycine	Amino acid	Amino acid	0.16	0.1127487800102	Yes
3-(4-hydroxyphenyl)lactate	gamma-aminobutyrate (GABA)	Amino acid	Amino acid	0.19	0.0575292027305974	Yes
3-(4-hydroxyphenyl)lactate	glutamate	Amino acid	Amino acid	-0.22	0.0282298191734361	Yes
3-(4-hydroxyphenyl)lactate	glutamine	Amino acid	Amino acid	-0.02	0.87890115131971	Yes
3-(4-hydroxyphenyl)lactate	glutarate (pentanedioate)	Amino acid	Amino acid	0.14	0.16650718345067	Yes
3-(4-hydroxyphenyl)lactate	glutaroyl carnitine	Amino acid	Amino acid	-0.06	0.554566555362473	Yes
3-(4-hydroxyphenyl)lactate	glutathione, oxidized (GSSG)	Amino acid	Amino acid	0	0.99012400886266	Yes
3-(4-hydroxyphenyl)lactate	glutathione, reduced (GSH)	Amino acid	Amino acid	0.16	0.110251164078322	Yes
3-(4-hydroxyphenyl)lactate	glycine	Amino acid	Amino acid	0.16	0.0957633982481969	Yes
3-(4-hydroxyphenyl)lactate	histidine	Amino acid	Amino acid	0.21	0.0323097606450948	Yes
3-(4-hydroxyphenyl)lactate	homoserine	Amino acid	Amino acid	0.16	0.119005230622025	Yes
3-(4-hydroxyphenyl)lactate	homostachydrine*	Amino acid	Amino acid	-0.01	0.914244486421751	Yes
3-(4-hydroxyphenyl)lactate	hydroxyisovaleroyl carnitine	Amino acid	Amino acid	-0.08	0.410239179412743	Yes
3-(4-hydroxyphenyl)lactate	hypotaurine	Amino acid	Amino acid	0.14	0.15114431526345	Yes
3-(4-hydroxyphenyl)lactate	isobutyrylcarnitine	Amino acid	Amino acid	0	0.981102480459426	Yes
3-(4-hydroxyphenyl)lactate	isoleucine	Amino acid	Amino acid	0.33	0.000568215071453437	Yes
3-(4-hydroxyphenyl)lactate	isovalerylcarnitine	Amino acid	Amino acid	-0.07	0.481016638282412	Yes
3-(4-hydroxyphenyl)lactate	isovalerylglycine	Amino acid	Amino acid	0.44	3.61157906780818e-06	Yes
3-(4-hydroxyphenyl)lactate	kynurenate	Amino acid	Amino acid	0.12	0.218963778694098	Yes
3-(4-hydroxyphenyl)lactate	kynurenine	Amino acid	Amino acid	0.29	0.00246360246876898	Yes
3-(4-hydroxyphenyl)lactate	leucine	Amino acid	Amino acid	0.38	5.52159321158818e-05	Yes
3-(4-hydroxyphenyl)lactate	lysine	Amino acid	Amino acid	0.4	2.70280018468405e-05	Yes
3-(4-hydroxyphenyl)lactate	methionine	Amino acid	Amino acid	0.23	0.0208991676616119	Yes
3-(4-hydroxyphenyl)lactate	methionine sulfoxide	Amino acid	Amino acid	-0.05	0.596682455762284	Yes
3-(4-hydroxyphenyl)lactate	methylglutaroylcarnitine	Amino acid	Amino acid	-0.28	0.00345060434135135	Yes
3-(4-hydroxyphenyl)lactate	methylmalonate (MMA)	Amino acid	Amino acid	0.23	0.0175639683102315	Yes
3-(4-hydroxyphenyl)lactate	N-acetylalanine	Amino acid	Amino acid	0.33	0.000825332004361856	Yes
3-(4-hydroxyphenyl)lactate	N-acetylasparagine	Amino acid	Amino acid	0.22	0.0272553089128	Yes
3-(4-hydroxyphenyl)lactate	N-acetylglutamate	Amino acid	Amino acid	0.17	0.0839140229432678	Yes
3-(4-hydroxyphenyl)lactate	N-acetylglycine	Amino acid	Amino acid	0.36	0.000290067659362681	Yes
3-(4-hydroxyphenyl)lactate	N-acetylmethionine	Amino acid	Amino acid	0.2	0.0436663443914296	Yes
3-(4-hydroxyphenyl)lactate	N-acetylornithine	Amino acid	Amino acid	0.07	0.514403955207635	Yes
3-(4-hydroxyphenyl)lactate	N2-acetyllysine	Amino acid	Amino acid	0.09	0.340236215919886	Yes
3-(4-hydroxyphenyl)lactate	ophthalmate	Amino acid	Amino acid	-0.18	0.067424594024151	Yes
3-(4-hydroxyphenyl)lactate	ornithine	Amino acid	Amino acid	0.2	0.0429889021885748	Yes
3-(4-hydroxyphenyl)lactate	phenol sulfate	Amino acid	Amino acid	0.12	0.229605994132478	Yes
3-(4-hydroxyphenyl)lactate	phenylacetylglycine	Amino acid	Amino acid	0.22	0.0252036259750008	Yes
3-(4-hydroxyphenyl)lactate	phenylalanine	Amino acid	Amino acid	0.37	0.000105987947725206	Yes
3-(4-hydroxyphenyl)lactate	pipecolate	Amino acid	Amino acid	0.21	0.0289910022353819	Yes
3-(4-hydroxyphenyl)lactate	proline	Amino acid	Amino acid	0.29	0.00260495696452789	Yes
3-(4-hydroxyphenyl)lactate	S-adenosylhomocysteine (SAH)	Amino acid	Amino acid	0.15	0.139075201980762	Yes
3-(4-hydroxyphenyl)lactate	S-methylglutathione	Amino acid	Amino acid	-0.01	0.93342497076998	Yes
3-(4-hydroxyphenyl)lactate	serine	Amino acid	Amino acid	0.31	0.00154595191345552	Yes
3-(4-hydroxyphenyl)lactate	spermidine	Amino acid	Amino acid	0.24	0.0153728463579141	Yes
3-(4-hydroxyphenyl)lactate	stachydrine	Amino acid	Amino acid	0.11	0.260466240907111	Yes
3-(4-hydroxyphenyl)lactate	taurine	Amino acid	Amino acid	-0.12	0.225994768227045	Yes
3-(4-hydroxyphenyl)lactate	threonine	Amino acid	Amino acid	0.32	0.000777837025843331	Yes
3-(4-hydroxyphenyl)lactate	tigloylglycine	Amino acid	Amino acid	0.32	0.00217641225137744	Yes
3-(4-hydroxyphenyl)lactate	tiglyl carnitine	Amino acid	Amino acid	-0.16	0.0982804077495433	Yes
3-(4-hydroxyphenyl)lactate	trans-4-hydroxyproline	Amino acid	Amino acid	-0.04	0.715603761067716	Yes
3-(4-hydroxyphenyl)lactate	tryptophan	Amino acid	Amino acid	0.39	4.33435449345154e-05	Yes
3-(4-hydroxyphenyl)lactate	tyrosine	Amino acid	Amino acid	0.19	0.057397820000862	Yes
3-(4-hydroxyphenyl)lactate	urea	Amino acid	Amino acid	0.42	7.01029479399651e-06	Yes
3-(4-hydroxyphenyl)lactate	valine	Amino acid	Amino acid	0.39	5.00263068832218e-05	Yes
3-(4-hydroxyphenyl)lactate	1,5-anhydroglucitol (1,5-AG)	Amino acid	Carbohydrate	0.11	0.288383197710759	No
3-(4-hydroxyphenyl)lactate	2-ketogulonate	Amino acid	Carbohydrate	0.15	0.140209309641743	No
3-(4-hydroxyphenyl)lactate	3-phosphoglycerate	Amino acid	Carbohydrate	0.13	0.181059459726415	No
3-(4-hydroxyphenyl)lactate	6-phosphogluconate	Amino acid	Carbohydrate	0.05	0.608564723346186	No
3-(4-hydroxyphenyl)lactate	erythronate*	Amino acid	Carbohydrate	0.29	0.00361771017612522	No
3-(4-hydroxyphenyl)lactate	erythrose	Amino acid	Carbohydrate	-0.03	0.775452139442315	No
3-(4-hydroxyphenyl)lactate	fructose	Amino acid	Carbohydrate	0.15	0.140546488028102	No
3-(4-hydroxyphenyl)lactate	gluconate	Amino acid	Carbohydrate	0.14	0.168991753649891	No
3-(4-hydroxyphenyl)lactate	glucosamine	Amino acid	Carbohydrate	0.11	0.278831693269791	No
3-(4-hydroxyphenyl)lactate	glucose	Amino acid	Carbohydrate	0.18	0.0653074959240958	No
3-(4-hydroxyphenyl)lactate	glucuronate	Amino acid	Carbohydrate	-0.05	0.606073682443807	No
3-(4-hydroxyphenyl)lactate	glycerate	Amino acid	Carbohydrate	0.16	0.0972701508746316	No
3-(4-hydroxyphenyl)lactate	lactate	Amino acid	Carbohydrate	0.54	3.23376081468041e-09	No
3-(4-hydroxyphenyl)lactate	maltose	Amino acid	Carbohydrate	-0.16	0.128154716569463	No
3-(4-hydroxyphenyl)lactate	maltotetraose	Amino acid	Carbohydrate	-0.01	0.893342256021042	No
3-(4-hydroxyphenyl)lactate	mannose	Amino acid	Carbohydrate	0.08	0.415799377812695	No
3-(4-hydroxyphenyl)lactate	ribitol	Amino acid	Carbohydrate	0	0.996931294875817	No
3-(4-hydroxyphenyl)lactate	ribose	Amino acid	Carbohydrate	0.24	0.0123207409250343	No
3-(4-hydroxyphenyl)lactate	ribulose	Amino acid	Carbohydrate	0.26	0.00694038991161294	No
3-(4-hydroxyphenyl)lactate	sorbitol	Amino acid	Carbohydrate	0.11	0.252328456649619	No
3-(4-hydroxyphenyl)lactate	UDP-glucose	Amino acid	Carbohydrate	0.11	0.272141269730577	No
3-(4-hydroxyphenyl)lactate	xylitol	Amino acid	Carbohydrate	0.18	0.0680251006009542	No
3-(4-hydroxyphenyl)lactate	xylonate	Amino acid	Carbohydrate	-0.24	0.0153807149500969	No
3-(4-hydroxyphenyl)lactate	5-methyltetrahydrofolate (5MeTHF)	Amino acid	Cofactors and vitamins	0.02	0.880875489004876	No
3-(4-hydroxyphenyl)lactate	arabonate	Amino acid	Cofactors and vitamins	0.14	0.195622455644155	No
3-(4-hydroxyphenyl)lactate	ascorbate (Vitamin C)	Amino acid	Cofactors and vitamins	0.2	0.0537392731411188	No
3-(4-hydroxyphenyl)lactate	biopterin	Amino acid	Cofactors and vitamins	0.16	0.101257989938767	No
3-(4-hydroxyphenyl)lactate	flavin adenine dinucleotide (FAD)	Amino acid	Cofactors and vitamins	0.11	0.247418968346267	No
3-(4-hydroxyphenyl)lactate	flavin mononucleotide (FMN)	Amino acid	Cofactors and vitamins	-0.07	0.473698085095665	No
3-(4-hydroxyphenyl)lactate	glucarate (saccharate)	Amino acid	Cofactors and vitamins	0.11	0.271697572493388	No
3-(4-hydroxyphenyl)lactate	gulono-1,4-lactone	Amino acid	Cofactors and vitamins	0.2	0.0404015352807738	No
3-(4-hydroxyphenyl)lactate	nicotinamide	Amino acid	Cofactors and vitamins	0.25	0.0103306222550223	No
3-(4-hydroxyphenyl)lactate	nicotinamide adenine dinucleotide (NAD+)	Amino acid	Cofactors and vitamins	0.13	0.174346743597094	No
3-(4-hydroxyphenyl)lactate	pantothenate	Amino acid	Cofactors and vitamins	0.07	0.454691813210914	No
3-(4-hydroxyphenyl)lactate	pyridoxate	Amino acid	Cofactors and vitamins	0.06	0.517728250759327	No
3-(4-hydroxyphenyl)lactate	riboflavin (Vitamin B2)	Amino acid	Cofactors and vitamins	-0.1	0.297722125406812	No
3-(4-hydroxyphenyl)lactate	thiamin (Vitamin B1)	Amino acid	Cofactors and vitamins	0.2	0.0401766359366109	No
3-(4-hydroxyphenyl)lactate	threonate	Amino acid	Cofactors and vitamins	-0.03	0.752187155264653	No
3-(4-hydroxyphenyl)lactate	trigonelline (N-methylnicotinate)	Amino acid	Cofactors and vitamins	0.16	0.106825111032422	No
3-(4-hydroxyphenyl)lactate	acetylphosphate	Amino acid	Energy	0.04	0.681332304224528	No
3-(4-hydroxyphenyl)lactate	cis-aconitate	Amino acid	Energy	-0.06	0.559823687747317	No
3-(4-hydroxyphenyl)lactate	citrate	Amino acid	Energy	-0.04	0.711617367760261	No
3-(4-hydroxyphenyl)lactate	fumarate	Amino acid	Energy	0.1	0.298980814276153	No
3-(4-hydroxyphenyl)lactate	malate	Amino acid	Energy	0.28	0.00375815566162929	No
3-(4-hydroxyphenyl)lactate	phosphate	Amino acid	Energy	0.2	0.0430392606963279	No
3-(4-hydroxyphenyl)lactate	succinylcarnitine	Amino acid	Energy	-0.09	0.390322328777008	No
3-(4-hydroxyphenyl)lactate	1,2-dipalmitoylglycerol	Amino acid	Lipid	-0.04	0.722902841117776	No
3-(4-hydroxyphenyl)lactate	1,2-propanediol	Amino acid	Lipid	-0.05	0.59471352606256	No
3-(4-hydroxyphenyl)lactate	1,3-dipalmitoylglycerol	Amino acid	Lipid	-0.19	0.0553222226554931	No
3-(4-hydroxyphenyl)lactate	1-arachidonoylglycerophosphoethanolamine*	Amino acid	Lipid	0.07	0.498728877559003	No
3-(4-hydroxyphenyl)lactate	1-arachidonoylglycerophosphoinositol*	Amino acid	Lipid	0.07	0.475605410840575	No
3-(4-hydroxyphenyl)lactate	1-docosahexaenoylglycerol (1-monodocosahexaenoin)	Amino acid	Lipid	0.09	0.419830094502383	No
3-(4-hydroxyphenyl)lactate	1-eicosatrienoylglycerophosphocholine*	Amino acid	Lipid	0.27	0.00964571751114951	No
3-(4-hydroxyphenyl)lactate	1-heptadecanoylglycerophosphocholine	Amino acid	Lipid	0.16	0.107042801546085	No
3-(4-hydroxyphenyl)lactate	1-linoleoylglycerol (1-monolinolein)	Amino acid	Lipid	-0.04	0.673494012654008	No
3-(4-hydroxyphenyl)lactate	1-linoleoylglycerophosphocholine	Amino acid	Lipid	0.32	0.000802192196686313	No
3-(4-hydroxyphenyl)lactate	1-linoleoylglycerophosphoethanolamine*	Amino acid	Lipid	-0.09	0.373708164054664	No
3-(4-hydroxyphenyl)lactate	1-myristoylglycerophosphocholine	Amino acid	Lipid	0.15	0.156844373666949	No
3-(4-hydroxyphenyl)lactate	1-octadecanol	Amino acid	Lipid	-0.04	0.69811428979849	No
3-(4-hydroxyphenyl)lactate	1-oleoylglycerol (1-monoolein)	Amino acid	Lipid	0	0.970520275136566	No
3-(4-hydroxyphenyl)lactate	1-oleoylglycerophosphocholine	Amino acid	Lipid	0.22	0.0236351120348721	No
3-(4-hydroxyphenyl)lactate	1-oleoylglycerophosphoethanolamine	Amino acid	Lipid	-0.16	0.0973666335754299	No
3-(4-hydroxyphenyl)lactate	1-oleoylglycerophosphoinositol*	Amino acid	Lipid	-0.03	0.76129372252786	No
3-(4-hydroxyphenyl)lactate	1-palmitoleoylglycerophosphocholine*	Amino acid	Lipid	0.17	0.0771919098385265	No
3-(4-hydroxyphenyl)lactate	1-palmitoylglycerol (1-monopalmitin)	Amino acid	Lipid	-0.1	0.315442245907396	No
3-(4-hydroxyphenyl)lactate	1-palmitoylglycerophosphocholine	Amino acid	Lipid	0.21	0.0302705150698825	No
3-(4-hydroxyphenyl)lactate	1-palmitoylglycerophosphoethanolamine	Amino acid	Lipid	-0.1	0.317321807032506	No
3-(4-hydroxyphenyl)lactate	1-palmitoylglycerophosphoinositol*	Amino acid	Lipid	0.04	0.660098654165326	No
3-(4-hydroxyphenyl)lactate	1-pentadecanoylglycerophosphocholine*	Amino acid	Lipid	0.13	0.208386497077686	No
3-(4-hydroxyphenyl)lactate	1-stearoylglycerol (1-monostearin)	Amino acid	Lipid	-0.02	0.867345525568798	No
3-(4-hydroxyphenyl)lactate	1-stearoylglycerophosphocholine	Amino acid	Lipid	0.17	0.0842466309129914	No
3-(4-hydroxyphenyl)lactate	1-stearoylglycerophosphoethanolamine	Amino acid	Lipid	0.18	0.0668921816371917	No
3-(4-hydroxyphenyl)lactate	1-stearoylglycerophosphoinositol	Amino acid	Lipid	-0.08	0.436684478928897	No
3-(4-hydroxyphenyl)lactate	10-heptadecenoate (17:1n7)	Amino acid	Lipid	-0.31	0.00150815729972293	No
3-(4-hydroxyphenyl)lactate	10-nonadecenoate (19:1n9)	Amino acid	Lipid	-0.2	0.0414223820998302	No
3-(4-hydroxyphenyl)lactate	12-dehydrocholate	Amino acid	Lipid	0	0.992628830080692	No
3-(4-hydroxyphenyl)lactate	12-HEPE	Amino acid	Lipid	0.1	0.302909787857946	No
3-(4-hydroxyphenyl)lactate	12-HETE	Amino acid	Lipid	-0.19	0.0860157661420465	No
3-(4-hydroxyphenyl)lactate	13-HODE + 9-HODE	Amino acid	Lipid	-0.36	0.000168702826188065	No
3-(4-hydroxyphenyl)lactate	15-HETE	Amino acid	Lipid	-0.25	0.016455104379089	No
3-(4-hydroxyphenyl)lactate	18-HEPE	Amino acid	Lipid	-0.04	0.708682098239293	No
3-(4-hydroxyphenyl)lactate	2-arachidonoylglycerophosphocholine*	Amino acid	Lipid	0.23	0.0211237119428356	No
3-(4-hydroxyphenyl)lactate	2-arachidonoylglycerophosphoethanolamine*	Amino acid	Lipid	0.22	0.0262238393206706	No
3-(4-hydroxyphenyl)lactate	2-docosahexaenoylglycerophosphocholine*	Amino acid	Lipid	0.31	0.00157817519514802	No
3-(4-hydroxyphenyl)lactate	2-docosahexaenoylglycerophosphoethanolamine*	Amino acid	Lipid	0.18	0.0720572163341877	No
3-(4-hydroxyphenyl)lactate	2-docosapentaenoylglycerophosphocholine*	Amino acid	Lipid	0.32	0.00185871549144556	No
3-(4-hydroxyphenyl)lactate	2-docosapentaenoylglycerophosphoethanolamine*	Amino acid	Lipid	0.23	0.0253083534124841	No
3-(4-hydroxyphenyl)lactate	2-eicosatrienoylglycerophosphocholine*	Amino acid	Lipid	0.29	0.00323074882493612	No
3-(4-hydroxyphenyl)lactate	2-hydroxystearate	Amino acid	Lipid	-0.15	0.160217865072494	No
3-(4-hydroxyphenyl)lactate	2-linoleoylglycerophosphocholine*	Amino acid	Lipid	0.25	0.0112779223030623	No
3-(4-hydroxyphenyl)lactate	2-linoleoylglycerophosphoethanolamine*	Amino acid	Lipid	0.22	0.0243917882814983	No
3-(4-hydroxyphenyl)lactate	2-oleoylglycerophosphocholine*	Amino acid	Lipid	0.31	0.00137992182589053	No
3-(4-hydroxyphenyl)lactate	2-oleoylglycerophosphoethanolamine*	Amino acid	Lipid	-0.19	0.0572645854210666	No
3-(4-hydroxyphenyl)lactate	2-palmitoylglycerophosphocholine*	Amino acid	Lipid	0.21	0.0340700433197041	No
3-(4-hydroxyphenyl)lactate	2-palmitoylglycerophosphoethanolamine*	Amino acid	Lipid	-0.39	0.000136060571208879	No
3-(4-hydroxyphenyl)lactate	2-stearoylglycerophosphocholine*	Amino acid	Lipid	0.17	0.101046647792142	No
3-(4-hydroxyphenyl)lactate	3-dehydrocarnitine*	Amino acid	Lipid	-0.01	0.916644708485644	No
3-(4-hydroxyphenyl)lactate	3-hydroxybutyrate (BHBA)	Amino acid	Lipid	0.19	0.0589658753303557	No
3-(4-hydroxyphenyl)lactate	5-HETE	Amino acid	Lipid	-0.17	0.0794392731244183	No
3-(4-hydroxyphenyl)lactate	6-beta-hydroxylithocholate	Amino acid	Lipid	-0.04	0.697710179597811	No
3-(4-hydroxyphenyl)lactate	7-alpha-hydroxycholesterol	Amino acid	Lipid	-0.18	0.0693640767963332	No
3-(4-hydroxyphenyl)lactate	7-beta-hydroxycholesterol	Amino acid	Lipid	-0.15	0.134714927286697	No
3-(4-hydroxyphenyl)lactate	acetylcarnitine	Amino acid	Lipid	-0.01	0.914045883695963	No
3-(4-hydroxyphenyl)lactate	adrenate (22:4n6)	Amino acid	Lipid	0.05	0.579501060705621	No
3-(4-hydroxyphenyl)lactate	alpha-muricholate	Amino acid	Lipid	0.04	0.673387260785092	No
3-(4-hydroxyphenyl)lactate	arachidate (20:0)	Amino acid	Lipid	0.01	0.936663123694612	No
3-(4-hydroxyphenyl)lactate	arachidonate (20:4n6)	Amino acid	Lipid	-0.09	0.376488886663397	No
3-(4-hydroxyphenyl)lactate	azelate (nonanedioate)	Amino acid	Lipid	-0.12	0.212359927819501	No
3-(4-hydroxyphenyl)lactate	beta-muricholate	Amino acid	Lipid	-0.09	0.343705300659141	No
3-(4-hydroxyphenyl)lactate	butyrylglycine	Amino acid	Lipid	0.37	9.75344265392586e-05	No
3-(4-hydroxyphenyl)lactate	caprate (10:0)	Amino acid	Lipid	-0.18	0.0714596638132793	No
3-(4-hydroxyphenyl)lactate	caproate (6:0)	Amino acid	Lipid	-0.15	0.151905041804888	No
3-(4-hydroxyphenyl)lactate	carnitine	Amino acid	Lipid	-0.19	0.0525810835710805	No
3-(4-hydroxyphenyl)lactate	chenodeoxycholate	Amino acid	Lipid	0	0.969181710669265	No
3-(4-hydroxyphenyl)lactate	cholate	Amino acid	Lipid	-0.1	0.319944153022979	No
3-(4-hydroxyphenyl)lactate	cholesterol	Amino acid	Lipid	0.15	0.129285088737775	No
3-(4-hydroxyphenyl)lactate	choline	Amino acid	Lipid	-0.1	0.319321302261004	No
3-(4-hydroxyphenyl)lactate	choline phosphate	Amino acid	Lipid	-0.15	0.116846833417032	No
3-(4-hydroxyphenyl)lactate	corticosterone	Amino acid	Lipid	0.21	0.0522351581615421	No
3-(4-hydroxyphenyl)lactate	cytidine 5-diphosphocholine	Amino acid	Lipid	0.21	0.0292438989373216	No
3-(4-hydroxyphenyl)lactate	dihomo-linoleate (20:2n6)	Amino acid	Lipid	-0.11	0.274141101159543	No
3-(4-hydroxyphenyl)lactate	dihomo-linolenate (20:3n3 or n6)	Amino acid	Lipid	-0.02	0.802815043851137	No
3-(4-hydroxyphenyl)lactate	docosadienoate (22:2n6)	Amino acid	Lipid	0.08	0.40220080202539	No
3-(4-hydroxyphenyl)lactate	docosahexaenoate (DHA; 22:6n3)	Amino acid	Lipid	0.11	0.250115377809605	No
3-(4-hydroxyphenyl)lactate	docosapentaenoate (n3 DPA; 22:5n3)	Amino acid	Lipid	0.09	0.373440029003131	No
3-(4-hydroxyphenyl)lactate	dodecanedioate	Amino acid	Lipid	-0.02	0.859164385334199	No
3-(4-hydroxyphenyl)lactate	eicosapentaenoate (EPA; 20:5n3)	Amino acid	Lipid	0.08	0.392097651005454	No
3-(4-hydroxyphenyl)lactate	eicosenoate (20:1n9 or 11)	Amino acid	Lipid	-0.03	0.750487411405125	No
3-(4-hydroxyphenyl)lactate	ethanolamine	Amino acid	Lipid	0.14	0.150865797164204	No
3-(4-hydroxyphenyl)lactate	glycerol	Amino acid	Lipid	-0.09	0.361446472633155	No
3-(4-hydroxyphenyl)lactate	glycerol 3-phosphate (G3P)	Amino acid	Lipid	-0.22	0.0282557872426263	No
3-(4-hydroxyphenyl)lactate	glycerophosphorylcholine (GPC)	Amino acid	Lipid	0.07	0.506052349519562	No
3-(4-hydroxyphenyl)lactate	hexadecanedioate	Amino acid	Lipid	0.3	0.00202743243048831	No
3-(4-hydroxyphenyl)lactate	hexanoylglycine	Amino acid	Lipid	0.36	0.000204978586722415	No
3-(4-hydroxyphenyl)lactate	inositol 1-phosphate (I1P)	Amino acid	Lipid	-0.25	0.010535443266451	No
3-(4-hydroxyphenyl)lactate	inositol 2-phosphate (I2P)	Amino acid	Lipid	-0.25	0.0118205994858155	No
3-(4-hydroxyphenyl)lactate	laurate (12:0)	Amino acid	Lipid	-0.1	0.316263651655783	No
3-(4-hydroxyphenyl)lactate	linoleate (18:2n6)	Amino acid	Lipid	-0.35	0.000291245525417479	No
3-(4-hydroxyphenyl)lactate	linolenate [alpha or gamma; (18:3n3 or 6)]	Amino acid	Lipid	-0.32	0.00104461546908801	No
3-(4-hydroxyphenyl)lactate	malonate (propanedioate)	Amino acid	Lipid	0.09	0.371168079980633	No
3-(4-hydroxyphenyl)lactate	malonylcarnitine	Amino acid	Lipid	0.05	0.580927399853586	No
3-(4-hydroxyphenyl)lactate	margarate (17:0)	Amino acid	Lipid	-0.2	0.038288577230531	No
3-(4-hydroxyphenyl)lactate	myo-inositol	Amino acid	Lipid	0.01	0.913568206346793	No
3-(4-hydroxyphenyl)lactate	myristate (14:0)	Amino acid	Lipid	-0.2	0.0372792768705869	No
3-(4-hydroxyphenyl)lactate	myristoleate (14:1n5)	Amino acid	Lipid	-0.18	0.0707263295540046	No
3-(4-hydroxyphenyl)lactate	n-Butyl Oleate	Amino acid	Lipid	-0.13	0.216562027641173	No
3-(4-hydroxyphenyl)lactate	nonadecanoate (19:0)	Amino acid	Lipid	-0.04	0.682839087824935	No
3-(4-hydroxyphenyl)lactate	oleate (18:1n9)	Amino acid	Lipid	-0.27	0.00652600203955484	No
3-(4-hydroxyphenyl)lactate	palmitate (16:0)	Amino acid	Lipid	-0.19	0.0583786870802177	No
3-(4-hydroxyphenyl)lactate	palmitoleate (16:1n7)	Amino acid	Lipid	-0.23	0.017238204913916	No
3-(4-hydroxyphenyl)lactate	palmitoyl sphingomyelin	Amino acid	Lipid	-0.02	0.822838653331463	No
3-(4-hydroxyphenyl)lactate	pelargonate (9:0)	Amino acid	Lipid	-0.1	0.307511714765135	No
3-(4-hydroxyphenyl)lactate	pentadecanoate (15:0)	Amino acid	Lipid	-0.27	0.00616269104847149	No
3-(4-hydroxyphenyl)lactate	phosphoethanolamine	Amino acid	Lipid	-0.09	0.354488346622616	No
3-(4-hydroxyphenyl)lactate	propionylcarnitine	Amino acid	Lipid	-0.01	0.892398739040958	No
3-(4-hydroxyphenyl)lactate	sphingosine	Amino acid	Lipid	0.26	0.00957282331720188	No
3-(4-hydroxyphenyl)lactate	squalene	Amino acid	Lipid	0.19	0.070169986316315	No
3-(4-hydroxyphenyl)lactate	stearate (18:0)	Amino acid	Lipid	-0.1	0.294892797097886	No
3-(4-hydroxyphenyl)lactate	stearidonate (18:4n3)	Amino acid	Lipid	-0.19	0.0521216782809072	No
3-(4-hydroxyphenyl)lactate	stearoyl sphingomyelin	Amino acid	Lipid	-0.03	0.785047369524112	No
3-(4-hydroxyphenyl)lactate	tauro-beta-muricholate	Amino acid	Lipid	0.01	0.890367716294352	No
3-(4-hydroxyphenyl)lactate	taurocholate	Amino acid	Lipid	-0.12	0.235654841345827	No
3-(4-hydroxyphenyl)lactate	taurodeoxycholate	Amino acid	Lipid	0	0.96285439236905	No
3-(4-hydroxyphenyl)lactate	tetradecanedioate	Amino acid	Lipid	0.21	0.0333784238164807	No
3-(4-hydroxyphenyl)lactate	undecanedioate	Amino acid	Lipid	-0.09	0.350501186334767	No
3-(4-hydroxyphenyl)lactate	ursodeoxycholate	Amino acid	Lipid	-0.07	0.51088595706939	No
3-(4-hydroxyphenyl)lactate	valerylglycine	Amino acid	Lipid	0.42	7.44252128814793e-06	No
3-(4-hydroxyphenyl)lactate	2-deoxyinosine	Amino acid	Nucleotide	-0.06	0.579533934317193	No
3-(4-hydroxyphenyl)lactate	3-aminoisobutyrate	Amino acid	Nucleotide	-0.12	0.238630126220428	No
3-(4-hydroxyphenyl)lactate	5-methyluridine (ribothymidine)	Amino acid	Nucleotide	0.1	0.317847453016934	No
3-(4-hydroxyphenyl)lactate	adenine	Amino acid	Nucleotide	0.12	0.245463015579091	No
3-(4-hydroxyphenyl)lactate	adenosine	Amino acid	Nucleotide	0.04	0.685693816267264	No
3-(4-hydroxyphenyl)lactate	adenosine 2-monophosphate (2-AMP)	Amino acid	Nucleotide	0.13	0.198077643222991	No
3-(4-hydroxyphenyl)lactate	adenosine 3,5-diphosphate	Amino acid	Nucleotide	0.03	0.777288996558716	No
3-(4-hydroxyphenyl)lactate	adenosine 3-monophosphate (3-AMP)	Amino acid	Nucleotide	0.08	0.417282430847675	No
3-(4-hydroxyphenyl)lactate	adenosine 5-monophosphate (AMP)	Amino acid	Nucleotide	-0.02	0.813068314786128	No
3-(4-hydroxyphenyl)lactate	allantoin	Amino acid	Nucleotide	0.2	0.042274719669378	No
3-(4-hydroxyphenyl)lactate	cytidine	Amino acid	Nucleotide	-0.16	0.112789822188339	No
3-(4-hydroxyphenyl)lactate	cytidine 5-monophosphate (5-CMP)	Amino acid	Nucleotide	0.13	0.205714332637521	No
3-(4-hydroxyphenyl)lactate	guanosine	Amino acid	Nucleotide	0.08	0.430025704725109	No
3-(4-hydroxyphenyl)lactate	hypoxanthine	Amino acid	Nucleotide	0.12	0.239247925192618	No
3-(4-hydroxyphenyl)lactate	inosine	Amino acid	Nucleotide	-0.04	0.7018195891329	No
3-(4-hydroxyphenyl)lactate	methylphosphate	Amino acid	Nucleotide	0.02	0.812885240637246	No
3-(4-hydroxyphenyl)lactate	N1-methyladenosine	Amino acid	Nucleotide	0.21	0.0330731672950499	No
3-(4-hydroxyphenyl)lactate	pseudouridine	Amino acid	Nucleotide	0.17	0.0803508538011262	No
3-(4-hydroxyphenyl)lactate	thymine	Amino acid	Nucleotide	0	0.963139100746805	No
3-(4-hydroxyphenyl)lactate	uracil	Amino acid	Nucleotide	0.18	0.0620908255532422	No
3-(4-hydroxyphenyl)lactate	uridine	Amino acid	Nucleotide	-0.15	0.137603779774198	No
3-(4-hydroxyphenyl)lactate	xanthine	Amino acid	Nucleotide	0.31	0.00117595816719884	No
3-(4-hydroxyphenyl)lactate	xanthosine	Amino acid	Nucleotide	0.3	0.0017793403606805	No
3-(4-hydroxyphenyl)lactate	gamma-glutamylglutamate	Amino acid	Peptide	-0.17	0.0816048637000771	No
3-(4-hydroxyphenyl)lactate	gamma-glutamylisoleucine*	Amino acid	Peptide	0.08	0.471446764822745	No
3-(4-hydroxyphenyl)lactate	gamma-glutamylleucine	Amino acid	Peptide	0	0.992094122232353	No
3-(4-hydroxyphenyl)lactate	gamma-glutamylthreonine*	Amino acid	Peptide	-0.09	0.35760164980449	No
3-(4-hydroxyphenyl)lactate	gamma-glutamylvaline	Amino acid	Peptide	-0.11	0.256728424360046	No
3-(4-hydroxyphenyl)lactate	glycylglycine	Amino acid	Peptide	0.18	0.072827589670748	No
3-(4-hydroxyphenyl)lactate	glycylisoleucine	Amino acid	Peptide	0.26	0.0128250526271232	No
3-(4-hydroxyphenyl)lactate	glycylleucine	Amino acid	Peptide	0.31	0.00113979762639405	No
3-(4-hydroxyphenyl)lactate	glycylproline	Amino acid	Peptide	0.39	3.58434002682984e-05	No
3-(4-hydroxyphenyl)lactate	glycylvaline	Amino acid	Peptide	0.28	0.00373388115429618	No
3-(4-hydroxyphenyl)lactate	ergothioneine	Amino acid	Xenobiotics	-0.06	0.576450326360613	No
3-(4-hydroxyphenyl)lactate	erythritol	Amino acid	Xenobiotics	0.21	0.0323299408383342	No
3-(4-hydroxyphenyl)lactate	glycerol 2-phosphate	Amino acid	Xenobiotics	0.07	0.506209280847086	No
3-(4-hydroxyphenyl)lactate	methyl-alpha-glucopyranoside	Amino acid	Xenobiotics	0.23	0.0176740874108567	No
3-(4-hydroxyphenyl)lactate	N-glycolylneuraminate	Amino acid	Xenobiotics	0.18	0.0793113239061469	No
3-methylcrotonylglycine	1-methylimidazoleacetate	Amino acid	Amino acid	0.14	0.194164873299321	Yes
3-methylcrotonylglycine	2-aminoadipate	Amino acid	Amino acid	0.13	0.215840596674828	Yes
3-methylcrotonylglycine	2-aminobutyrate	Amino acid	Amino acid	0	0.989291778518866	Yes
3-methylcrotonylglycine	2-hydroxybutyrate (AHB)	Amino acid	Amino acid	-0.06	0.594400578916277	Yes
3-methylcrotonylglycine	2-methylbutyroylcarnitine	Amino acid	Amino acid	0.42	2.47923957439333e-05	Yes
3-methylcrotonylglycine	3-(4-hydroxyphenyl)lactate	Amino acid	Amino acid	0.09	0.355727076677876	Yes
3-methylcrotonylglycine	3-methylcrotonylglycine	Amino acid	Amino acid	1	0	Yes
3-methylcrotonylglycine	4-guanidinobutanoate	Amino acid	Amino acid	0.23	0.0311830232574841	Yes
3-methylcrotonylglycine	5-aminovalerate	Amino acid	Amino acid	0.12	0.255842217112248	Yes
3-methylcrotonylglycine	5-methylthioadenosine (MTA)	Amino acid	Amino acid	-0.28	0.0049635104060246	Yes
3-methylcrotonylglycine	5-oxoproline	Amino acid	Amino acid	-0.14	0.182768367877306	Yes
3-methylcrotonylglycine	alanine	Amino acid	Amino acid	0.15	0.152170914415114	Yes
3-methylcrotonylglycine	anthranilate	Amino acid	Amino acid	0.18	0.0863624883915719	Yes
3-methylcrotonylglycine	asparagine	Amino acid	Amino acid	-0.04	0.685862471498461	Yes
3-methylcrotonylglycine	aspartate	Amino acid	Amino acid	0.17	0.103423755934418	Yes
3-methylcrotonylglycine	beta-alanine	Amino acid	Amino acid	-0.07	0.492997725827082	Yes
3-methylcrotonylglycine	betaine	Amino acid	Amino acid	0.23	0.0217949079404649	Yes
3-methylcrotonylglycine	betaine aldehyde	Amino acid	Amino acid	0.44	8.37981724255421e-06	Yes
3-methylcrotonylglycine	C-glycosyltryptophan*	Amino acid	Amino acid	0.27	0.00722302713044054	Yes
3-methylcrotonylglycine	citrulline	Amino acid	Amino acid	0.2	0.0492871033384437	Yes
3-methylcrotonylglycine	creatine	Amino acid	Amino acid	0.12	0.241030369399576	Yes
3-methylcrotonylglycine	cysteine	Amino acid	Amino acid	-0.12	0.25283036171604	Yes
3-methylcrotonylglycine	cysteine-glutathione disulfide	Amino acid	Amino acid	-0.15	0.153155714052459	Yes
3-methylcrotonylglycine	dimethylarginine (SDMA + ADMA)	Amino acid	Amino acid	0.09	0.370523467373923	Yes
3-methylcrotonylglycine	dimethylglycine	Amino acid	Amino acid	-0.08	0.439667612794755	Yes
3-methylcrotonylglycine	gamma-aminobutyrate (GABA)	Amino acid	Amino acid	-0.1	0.320726427882621	Yes
3-methylcrotonylglycine	glutamate	Amino acid	Amino acid	0.16	0.115999187418865	Yes
3-methylcrotonylglycine	glutamine	Amino acid	Amino acid	-0.19	0.0622007193827599	Yes
3-methylcrotonylglycine	glutarate (pentanedioate)	Amino acid	Amino acid	0.12	0.249193487419558	Yes
3-methylcrotonylglycine	glutaroyl carnitine	Amino acid	Amino acid	0.18	0.0770717435009738	Yes
3-methylcrotonylglycine	glutathione, oxidized (GSSG)	Amino acid	Amino acid	0.05	0.629310093509608	Yes
3-methylcrotonylglycine	glutathione, reduced (GSH)	Amino acid	Amino acid	0.29	0.00416804573120544	Yes
3-methylcrotonylglycine	glycine	Amino acid	Amino acid	0.22	0.0291373716981209	Yes
3-methylcrotonylglycine	histidine	Amino acid	Amino acid	0.24	0.0189587271327969	Yes
3-methylcrotonylglycine	homoserine	Amino acid	Amino acid	0.02	0.840604529955376	Yes
3-methylcrotonylglycine	homostachydrine*	Amino acid	Amino acid	0.2	0.0567079524503362	Yes
3-methylcrotonylglycine	hydroxyisovaleroyl carnitine	Amino acid	Amino acid	0.19	0.0619969968019141	Yes
3-methylcrotonylglycine	hypotaurine	Amino acid	Amino acid	0.08	0.429301194974725	Yes
3-methylcrotonylglycine	isobutyrylcarnitine	Amino acid	Amino acid	0.25	0.0125596678915905	Yes
3-methylcrotonylglycine	isoleucine	Amino acid	Amino acid	0.09	0.385260215572226	Yes
3-methylcrotonylglycine	isovalerylcarnitine	Amino acid	Amino acid	0.57	1.38844979957753e-09	Yes
3-methylcrotonylglycine	isovalerylglycine	Amino acid	Amino acid	0.38	0.000102116472378899	Yes
3-methylcrotonylglycine	kynurenate	Amino acid	Amino acid	0.48	5.97395136914258e-07	Yes
3-methylcrotonylglycine	kynurenine	Amino acid	Amino acid	0.09	0.354926613854926	Yes
3-methylcrotonylglycine	leucine	Amino acid	Amino acid	0.17	0.105122349964162	Yes
3-methylcrotonylglycine	lysine	Amino acid	Amino acid	0.17	0.0888586941964973	Yes
3-methylcrotonylglycine	methionine	Amino acid	Amino acid	0.2	0.0456854895339873	Yes
3-methylcrotonylglycine	methionine sulfoxide	Amino acid	Amino acid	-0.1	0.323835161026734	Yes
3-methylcrotonylglycine	methylglutaroylcarnitine	Amino acid	Amino acid	0.01	0.940314559866394	Yes
3-methylcrotonylglycine	methylmalonate (MMA)	Amino acid	Amino acid	0.13	0.199488765562096	Yes
3-methylcrotonylglycine	N-acetylalanine	Amino acid	Amino acid	-0.12	0.242727462002971	Yes
3-methylcrotonylglycine	N-acetylasparagine	Amino acid	Amino acid	0.09	0.374007441238377	Yes
3-methylcrotonylglycine	N-acetylglutamate	Amino acid	Amino acid	0.07	0.490995144825039	Yes
3-methylcrotonylglycine	N-acetylglycine	Amino acid	Amino acid	0.03	0.749178778223546	Yes
3-methylcrotonylglycine	N-acetylmethionine	Amino acid	Amino acid	-0.16	0.127670918803733	Yes
3-methylcrotonylglycine	N-acetylornithine	Amino acid	Amino acid	0.09	0.384868029322812	Yes
3-methylcrotonylglycine	N2-acetyllysine	Amino acid	Amino acid	0.28	0.00655894622847741	Yes
3-methylcrotonylglycine	ophthalmate	Amino acid	Amino acid	-0.13	0.19626992929336	Yes
3-methylcrotonylglycine	ornithine	Amino acid	Amino acid	0.23	0.0230628077744188	Yes
3-methylcrotonylglycine	phenol sulfate	Amino acid	Amino acid	0.01	0.960751661511823	Yes
3-methylcrotonylglycine	phenylacetylglycine	Amino acid	Amino acid	-0.15	0.136979038951539	Yes
3-methylcrotonylglycine	phenylalanine	Amino acid	Amino acid	0.17	0.0891991928160869	Yes
3-methylcrotonylglycine	pipecolate	Amino acid	Amino acid	0.13	0.221627792023298	Yes
3-methylcrotonylglycine	proline	Amino acid	Amino acid	-0.22	0.0302397110090811	Yes
3-methylcrotonylglycine	S-adenosylhomocysteine (SAH)	Amino acid	Amino acid	0.2	0.0469531634530496	Yes
3-methylcrotonylglycine	S-methylglutathione	Amino acid	Amino acid	-0.16	0.119661608917392	Yes
3-methylcrotonylglycine	serine	Amino acid	Amino acid	0.21	0.0397879591082437	Yes
3-methylcrotonylglycine	spermidine	Amino acid	Amino acid	0.05	0.620794856262211	Yes
3-methylcrotonylglycine	stachydrine	Amino acid	Amino acid	0.07	0.471326349971999	Yes
3-methylcrotonylglycine	taurine	Amino acid	Amino acid	-0.04	0.716074730910922	Yes
3-methylcrotonylglycine	threonine	Amino acid	Amino acid	0.19	0.0625680749452306	Yes
3-methylcrotonylglycine	tigloylglycine	Amino acid	Amino acid	0.02	0.830963666280156	Yes
3-methylcrotonylglycine	tiglyl carnitine	Amino acid	Amino acid	0.32	0.00123650524398	Yes
3-methylcrotonylglycine	trans-4-hydroxyproline	Amino acid	Amino acid	-0.03	0.80152065127079	Yes
3-methylcrotonylglycine	tryptophan	Amino acid	Amino acid	0.18	0.0841066943126059	Yes
3-methylcrotonylglycine	tyrosine	Amino acid	Amino acid	-0.07	0.51556765002709	Yes
3-methylcrotonylglycine	urea	Amino acid	Amino acid	0.19	0.0605407144955947	Yes
3-methylcrotonylglycine	valine	Amino acid	Amino acid	0.23	0.0236292375312326	Yes
3-methylcrotonylglycine	1,5-anhydroglucitol (1,5-AG)	Amino acid	Carbohydrate	0.2	0.0527356872727507	No
3-methylcrotonylglycine	2-ketogulonate	Amino acid	Carbohydrate	-0.09	0.416132794333825	No
3-methylcrotonylglycine	3-phosphoglycerate	Amino acid	Carbohydrate	0.31	0.00193387641652754	No
3-methylcrotonylglycine	6-phosphogluconate	Amino acid	Carbohydrate	0.05	0.600045836452092	No
3-methylcrotonylglycine	erythronate*	Amino acid	Carbohydrate	-0.24	0.018144372462532	No
3-methylcrotonylglycine	erythrose	Amino acid	Carbohydrate	-0.08	0.440511672580248	No
3-methylcrotonylglycine	fructose	Amino acid	Carbohydrate	0.02	0.86214339802833	No
3-methylcrotonylglycine	gluconate	Amino acid	Carbohydrate	0.21	0.0377682266548751	No
3-methylcrotonylglycine	glucosamine	Amino acid	Carbohydrate	0.34	0.00119337307040324	No
3-methylcrotonylglycine	glucose	Amino acid	Carbohydrate	-0.05	0.600594170707935	No
3-methylcrotonylglycine	glucuronate	Amino acid	Carbohydrate	0.01	0.954132162329264	No
3-methylcrotonylglycine	glycerate	Amino acid	Carbohydrate	0.09	0.357294665655151	No
3-methylcrotonylglycine	lactate	Amino acid	Carbohydrate	-0.18	0.0735730527540715	No
3-methylcrotonylglycine	maltose	Amino acid	Carbohydrate	-0.1	0.370249509664384	No
3-methylcrotonylglycine	maltotetraose	Amino acid	Carbohydrate	-0.06	0.589387383390381	No
3-methylcrotonylglycine	mannose	Amino acid	Carbohydrate	0.14	0.159485126559423	No
3-methylcrotonylglycine	ribitol	Amino acid	Carbohydrate	0.22	0.0337035260753478	No
3-methylcrotonylglycine	ribose	Amino acid	Carbohydrate	0.07	0.504035634333816	No
3-methylcrotonylglycine	ribulose	Amino acid	Carbohydrate	-0.01	0.92555561459165	No
3-methylcrotonylglycine	sorbitol	Amino acid	Carbohydrate	-0.07	0.523474235496573	No
3-methylcrotonylglycine	UDP-glucose	Amino acid	Carbohydrate	-0.08	0.448860425826023	No
3-methylcrotonylglycine	xylitol	Amino acid	Carbohydrate	-0.07	0.472845230420284	No
3-methylcrotonylglycine	xylonate	Amino acid	Carbohydrate	-0.09	0.390738827752349	No
3-methylcrotonylglycine	5-methyltetrahydrofolate (5MeTHF)	Amino acid	Cofactors and vitamins	-0.14	0.197134197260293	No
3-methylcrotonylglycine	arabonate	Amino acid	Cofactors and vitamins	-0.1	0.397341578448268	No
3-methylcrotonylglycine	ascorbate (Vitamin C)	Amino acid	Cofactors and vitamins	-0.04	0.721332149215512	No
3-methylcrotonylglycine	biopterin	Amino acid	Cofactors and vitamins	0.12	0.253114424522095	No
3-methylcrotonylglycine	flavin adenine dinucleotide (FAD)	Amino acid	Cofactors and vitamins	0.41	3.75968034826979e-05	No
3-methylcrotonylglycine	flavin mononucleotide (FMN)	Amino acid	Cofactors and vitamins	0.35	0.000484568428670062	No
3-methylcrotonylglycine	glucarate (saccharate)	Amino acid	Cofactors and vitamins	-0.07	0.489681011040001	No
3-methylcrotonylglycine	gulono-1,4-lactone	Amino acid	Cofactors and vitamins	0.04	0.731177814862223	No
3-methylcrotonylglycine	nicotinamide	Amino acid	Cofactors and vitamins	0.05	0.625544574984679	No
3-methylcrotonylglycine	nicotinamide adenine dinucleotide (NAD+)	Amino acid	Cofactors and vitamins	0.31	0.00221488676270054	No
3-methylcrotonylglycine	pantothenate	Amino acid	Cofactors and vitamins	0.19	0.0690528610060082	No
3-methylcrotonylglycine	pyridoxate	Amino acid	Cofactors and vitamins	-0.11	0.263798689322958	No
3-methylcrotonylglycine	riboflavin (Vitamin B2)	Amino acid	Cofactors and vitamins	0.35	0.000446059328133686	No
3-methylcrotonylglycine	thiamin (Vitamin B1)	Amino acid	Cofactors and vitamins	0.05	0.619750045264106	No
3-methylcrotonylglycine	threonate	Amino acid	Cofactors and vitamins	0.14	0.179779832276863	No
3-methylcrotonylglycine	trigonelline (N-methylnicotinate)	Amino acid	Cofactors and vitamins	0.08	0.460809266958643	No
3-methylcrotonylglycine	acetylphosphate	Amino acid	Energy	0.05	0.632317337801243	No
3-methylcrotonylglycine	cis-aconitate	Amino acid	Energy	0.12	0.266672984890397	No
3-methylcrotonylglycine	citrate	Amino acid	Energy	0.12	0.264345830773168	No
3-methylcrotonylglycine	fumarate	Amino acid	Energy	0.3	0.00265561371972201	No
3-methylcrotonylglycine	malate	Amino acid	Energy	0.25	0.0129630135751968	No
3-methylcrotonylglycine	phosphate	Amino acid	Energy	0.12	0.233850532862771	No
3-methylcrotonylglycine	succinylcarnitine	Amino acid	Energy	-0.02	0.863333156777922	No
3-methylcrotonylglycine	1,2-dipalmitoylglycerol	Amino acid	Lipid	-0.15	0.13913859572258	No
3-methylcrotonylglycine	1,2-propanediol	Amino acid	Lipid	0.14	0.180228182804998	No
3-methylcrotonylglycine	1,3-dipalmitoylglycerol	Amino acid	Lipid	-0.02	0.843235990445339	No
3-methylcrotonylglycine	1-arachidonoylglycerophosphoethanolamine*	Amino acid	Lipid	-0.15	0.152704167475335	No
3-methylcrotonylglycine	1-arachidonoylglycerophosphoinositol*	Amino acid	Lipid	-0.23	0.027131070911957	No
3-methylcrotonylglycine	1-docosahexaenoylglycerol (1-monodocosahexaenoin)	Amino acid	Lipid	-0.2	0.0779589748553537	No
3-methylcrotonylglycine	1-eicosatrienoylglycerophosphocholine*	Amino acid	Lipid	0.12	0.282575141861372	No
3-methylcrotonylglycine	1-heptadecanoylglycerophosphocholine	Amino acid	Lipid	0.28	0.00740513015843236	No
3-methylcrotonylglycine	1-linoleoylglycerol (1-monolinolein)	Amino acid	Lipid	-0.22	0.0313491132967438	No
3-methylcrotonylglycine	1-linoleoylglycerophosphocholine	Amino acid	Lipid	0.26	0.0115714394293582	No
3-methylcrotonylglycine	1-linoleoylglycerophosphoethanolamine*	Amino acid	Lipid	-0.25	0.012519358758732	No
3-methylcrotonylglycine	1-myristoylglycerophosphocholine	Amino acid	Lipid	0.15	0.178806362415305	No
3-methylcrotonylglycine	1-octadecanol	Amino acid	Lipid	0.1	0.34444754050751	No
3-methylcrotonylglycine	1-oleoylglycerol (1-monoolein)	Amino acid	Lipid	-0.27	0.00741775006607562	No
3-methylcrotonylglycine	1-oleoylglycerophosphocholine	Amino acid	Lipid	0.24	0.0162559097286596	No
3-methylcrotonylglycine	1-oleoylglycerophosphoethanolamine	Amino acid	Lipid	-0.3	0.00242809434623333	No
3-methylcrotonylglycine	1-oleoylglycerophosphoinositol*	Amino acid	Lipid	-0.24	0.021869858484682	No
3-methylcrotonylglycine	1-palmitoleoylglycerophosphocholine*	Amino acid	Lipid	0.19	0.0637852817937725	No
3-methylcrotonylglycine	1-palmitoylglycerol (1-monopalmitin)	Amino acid	Lipid	-0.25	0.0124158930652756	No
3-methylcrotonylglycine	1-palmitoylglycerophosphocholine	Amino acid	Lipid	0.3	0.00278647796931297	No
3-methylcrotonylglycine	1-palmitoylglycerophosphoethanolamine	Amino acid	Lipid	-0.28	0.00499682514190483	No
3-methylcrotonylglycine	1-palmitoylglycerophosphoinositol*	Amino acid	Lipid	-0.29	0.00410289946093571	No
3-methylcrotonylglycine	1-pentadecanoylglycerophosphocholine*	Amino acid	Lipid	0.18	0.0955526322308513	No
3-methylcrotonylglycine	1-stearoylglycerol (1-monostearin)	Amino acid	Lipid	0.01	0.891326808190048	No
3-methylcrotonylglycine	1-stearoylglycerophosphocholine	Amino acid	Lipid	0.24	0.0173610687578742	No
3-methylcrotonylglycine	1-stearoylglycerophosphoethanolamine	Amino acid	Lipid	0.25	0.013605878686723	No
3-methylcrotonylglycine	1-stearoylglycerophosphoinositol	Amino acid	Lipid	-0.25	0.012104600338256	No
3-methylcrotonylglycine	10-heptadecenoate (17:1n7)	Amino acid	Lipid	-0.36	0.000358377991662513	No
3-methylcrotonylglycine	10-nonadecenoate (19:1n9)	Amino acid	Lipid	-0.38	0.000112915781641338	No
3-methylcrotonylglycine	12-dehydrocholate	Amino acid	Lipid	0.05	0.602908379914991	No
3-methylcrotonylglycine	12-HEPE	Amino acid	Lipid	-0.1	0.344028689229413	No
3-methylcrotonylglycine	12-HETE	Amino acid	Lipid	-0.09	0.428503023770997	No
3-methylcrotonylglycine	13-HODE + 9-HODE	Amino acid	Lipid	-0.29	0.00392012525323709	No
3-methylcrotonylglycine	15-HETE	Amino acid	Lipid	-0.12	0.266524676155262	No
3-methylcrotonylglycine	18-HEPE	Amino acid	Lipid	-0.12	0.245470223107663	No
3-methylcrotonylglycine	2-arachidonoylglycerophosphocholine*	Amino acid	Lipid	0.34	0.000632310488235088	No
3-methylcrotonylglycine	2-arachidonoylglycerophosphoethanolamine*	Amino acid	Lipid	0.06	0.572001403616706	No
3-methylcrotonylglycine	2-docosahexaenoylglycerophosphocholine*	Amino acid	Lipid	0.38	0.000157366982693752	No
3-methylcrotonylglycine	2-docosahexaenoylglycerophosphoethanolamine*	Amino acid	Lipid	0.39	8.1614149106457e-05	No
3-methylcrotonylglycine	2-docosapentaenoylglycerophosphocholine*	Amino acid	Lipid	0.25	0.0186316799636506	No
3-methylcrotonylglycine	2-docosapentaenoylglycerophosphoethanolamine*	Amino acid	Lipid	0.39	0.000135608309051793	No
3-methylcrotonylglycine	2-eicosatrienoylglycerophosphocholine*	Amino acid	Lipid	0.24	0.0190101500516828	No
3-methylcrotonylglycine	2-hydroxystearate	Amino acid	Lipid	0.22	0.0392940229315921	No
3-methylcrotonylglycine	2-linoleoylglycerophosphocholine*	Amino acid	Lipid	0.36	0.000334689697280233	No
3-methylcrotonylglycine	2-linoleoylglycerophosphoethanolamine*	Amino acid	Lipid	0.36	0.000265979065448008	No
3-methylcrotonylglycine	2-oleoylglycerophosphocholine*	Amino acid	Lipid	0.3	0.0028686195616956	No
3-methylcrotonylglycine	2-oleoylglycerophosphoethanolamine*	Amino acid	Lipid	-0.27	0.00880529812771099	No
3-methylcrotonylglycine	2-palmitoylglycerophosphocholine*	Amino acid	Lipid	0.22	0.0298592744811974	No
3-methylcrotonylglycine	2-palmitoylglycerophosphoethanolamine*	Amino acid	Lipid	-0.29	0.00734951211789709	No
3-methylcrotonylglycine	2-stearoylglycerophosphocholine*	Amino acid	Lipid	0.19	0.0835724123083308	No
3-methylcrotonylglycine	3-dehydrocarnitine*	Amino acid	Lipid	0.03	0.803054713151363	No
3-methylcrotonylglycine	3-hydroxybutyrate (BHBA)	Amino acid	Lipid	-0.09	0.369140572398534	No
3-methylcrotonylglycine	5-HETE	Amino acid	Lipid	-0.17	0.0924903136682796	No
3-methylcrotonylglycine	6-beta-hydroxylithocholate	Amino acid	Lipid	0.15	0.134758244063923	No
3-methylcrotonylglycine	7-alpha-hydroxycholesterol	Amino acid	Lipid	-0.12	0.251106735454586	No
3-methylcrotonylglycine	7-beta-hydroxycholesterol	Amino acid	Lipid	0.03	0.784687937569898	No
3-methylcrotonylglycine	acetylcarnitine	Amino acid	Lipid	-0.02	0.825948050374228	No
3-methylcrotonylglycine	adrenate (22:4n6)	Amino acid	Lipid	-0.25	0.0124915997465574	No
3-methylcrotonylglycine	alpha-muricholate	Amino acid	Lipid	0.17	0.0960217804470529	No
3-methylcrotonylglycine	arachidate (20:0)	Amino acid	Lipid	-0.17	0.118756331225788	No
3-methylcrotonylglycine	arachidonate (20:4n6)	Amino acid	Lipid	-0.2	0.0531318269807913	No
3-methylcrotonylglycine	azelate (nonanedioate)	Amino acid	Lipid	-0.05	0.654190661828176	No
3-methylcrotonylglycine	beta-muricholate	Amino acid	Lipid	0.02	0.824213969668855	No
3-methylcrotonylglycine	butyrylglycine	Amino acid	Lipid	-0.11	0.304618611514228	No
3-methylcrotonylglycine	caprate (10:0)	Amino acid	Lipid	0.09	0.389155599252033	No
3-methylcrotonylglycine	caproate (6:0)	Amino acid	Lipid	0.19	0.0663682696151728	No
3-methylcrotonylglycine	carnitine	Amino acid	Lipid	0.1	0.324763321392994	No
3-methylcrotonylglycine	chenodeoxycholate	Amino acid	Lipid	0.07	0.495679438449777	No
3-methylcrotonylglycine	cholate	Amino acid	Lipid	0.18	0.0732261822174565	No
3-methylcrotonylglycine	cholesterol	Amino acid	Lipid	0.4	5.91055429763898e-05	No
3-methylcrotonylglycine	choline	Amino acid	Lipid	-0.36	0.000267615324187441	No
3-methylcrotonylglycine	choline phosphate	Amino acid	Lipid	0.26	0.0103430989470383	No
3-methylcrotonylglycine	corticosterone	Amino acid	Lipid	0	0.964227794206989	No
3-methylcrotonylglycine	cytidine 5-diphosphocholine	Amino acid	Lipid	-0.26	0.0108621727134135	No
3-methylcrotonylglycine	dihomo-linoleate (20:2n6)	Amino acid	Lipid	-0.44	5.57355169631068e-06	No
3-methylcrotonylglycine	dihomo-linolenate (20:3n3 or n6)	Amino acid	Lipid	-0.35	0.00046069236278457	No
3-methylcrotonylglycine	docosadienoate (22:2n6)	Amino acid	Lipid	-0.34	0.000655365849357117	No
3-methylcrotonylglycine	docosahexaenoate (DHA; 22:6n3)	Amino acid	Lipid	-0.08	0.431862169389456	No
3-methylcrotonylglycine	docosapentaenoate (n3 DPA; 22:5n3)	Amino acid	Lipid	-0.23	0.0256972362999187	No
3-methylcrotonylglycine	dodecanedioate	Amino acid	Lipid	-0.08	0.454321812627791	No
3-methylcrotonylglycine	eicosapentaenoate (EPA; 20:5n3)	Amino acid	Lipid	-0.21	0.0412332128153918	No
3-methylcrotonylglycine	eicosenoate (20:1n9 or 11)	Amino acid	Lipid	-0.42	1.6528034198412e-05	No
3-methylcrotonylglycine	ethanolamine	Amino acid	Lipid	-0.18	0.0790546700535996	No
3-methylcrotonylglycine	glycerol	Amino acid	Lipid	-0.45	4.37292722297353e-06	No
3-methylcrotonylglycine	glycerol 3-phosphate (G3P)	Amino acid	Lipid	-0.43	1.21235977592784e-05	No
3-methylcrotonylglycine	glycerophosphorylcholine (GPC)	Amino acid	Lipid	-0.34	0.000591591675036811	No
3-methylcrotonylglycine	hexadecanedioate	Amino acid	Lipid	-0.12	0.249380266293977	No
3-methylcrotonylglycine	hexanoylglycine	Amino acid	Lipid	-0.1	0.322860001468865	No
3-methylcrotonylglycine	inositol 1-phosphate (I1P)	Amino acid	Lipid	0.12	0.223601342083206	No
3-methylcrotonylglycine	inositol 2-phosphate (I2P)	Amino acid	Lipid	-0.07	0.47354965228154	No
3-methylcrotonylglycine	laurate (12:0)	Amino acid	Lipid	-0.17	0.0951887844390022	No
3-methylcrotonylglycine	linoleate (18:2n6)	Amino acid	Lipid	-0.35	0.000535359581169068	No
3-methylcrotonylglycine	linolenate [alpha or gamma; (18:3n3 or 6)]	Amino acid	Lipid	-0.26	0.00951406150041528	No
3-methylcrotonylglycine	malonate (propanedioate)	Amino acid	Lipid	0.14	0.178715031755558	No
3-methylcrotonylglycine	malonylcarnitine	Amino acid	Lipid	0.14	0.160989848494207	No
3-methylcrotonylglycine	margarate (17:0)	Amino acid	Lipid	-0.34	0.000781564397611071	No
3-methylcrotonylglycine	myo-inositol	Amino acid	Lipid	0.31	0.00214401706773337	No
3-methylcrotonylglycine	myristate (14:0)	Amino acid	Lipid	-0.21	0.0394118503390982	No
3-methylcrotonylglycine	myristoleate (14:1n5)	Amino acid	Lipid	-0.1	0.317184310470839	No
3-methylcrotonylglycine	n-Butyl Oleate	Amino acid	Lipid	-0.08	0.487587430433459	No
3-methylcrotonylglycine	nonadecanoate (19:0)	Amino acid	Lipid	-0.22	0.0269879549042659	No
3-methylcrotonylglycine	oleate (18:1n9)	Amino acid	Lipid	-0.44	5.72369534799182e-06	No
3-methylcrotonylglycine	palmitate (16:0)	Amino acid	Lipid	-0.38	0.00010191781911068	No
3-methylcrotonylglycine	palmitoleate (16:1n7)	Amino acid	Lipid	-0.31	0.00234670223195731	No
3-methylcrotonylglycine	palmitoyl sphingomyelin	Amino acid	Lipid	-0.01	0.914275121669154	No
3-methylcrotonylglycine	pelargonate (9:0)	Amino acid	Lipid	0.12	0.248455188067604	No
3-methylcrotonylglycine	pentadecanoate (15:0)	Amino acid	Lipid	-0.32	0.0014643413725452	No
3-methylcrotonylglycine	phosphoethanolamine	Amino acid	Lipid	-0.09	0.399436859307248	No
3-methylcrotonylglycine	propionylcarnitine	Amino acid	Lipid	-0.12	0.252530849089438	No
3-methylcrotonylglycine	sphingosine	Amino acid	Lipid	0.34	0.00068263648558875	No
3-methylcrotonylglycine	squalene	Amino acid	Lipid	0.35	0.00122906976455184	No
3-methylcrotonylglycine	stearate (18:0)	Amino acid	Lipid	-0.29	0.00365767665841762	No
3-methylcrotonylglycine	stearidonate (18:4n3)	Amino acid	Lipid	-0.21	0.0433071286185882	No
3-methylcrotonylglycine	stearoyl sphingomyelin	Amino acid	Lipid	0.14	0.189906104630359	No
3-methylcrotonylglycine	tauro-beta-muricholate	Amino acid	Lipid	0.01	0.923168475114965	No
3-methylcrotonylglycine	taurocholate	Amino acid	Lipid	0.1	0.307746483055346	No
3-methylcrotonylglycine	taurodeoxycholate	Amino acid	Lipid	0.17	0.100563005710173	No
3-methylcrotonylglycine	tetradecanedioate	Amino acid	Lipid	-0.21	0.0396826476797574	No
3-methylcrotonylglycine	undecanedioate	Amino acid	Lipid	0.07	0.468564914767747	No
3-methylcrotonylglycine	ursodeoxycholate	Amino acid	Lipid	0.14	0.164382620347766	No
3-methylcrotonylglycine	valerylglycine	Amino acid	Lipid	-0.16	0.112014588271273	No
3-methylcrotonylglycine	2-deoxyinosine	Amino acid	Nucleotide	0.02	0.819666898020436	No
3-methylcrotonylglycine	3-aminoisobutyrate	Amino acid	Nucleotide	0.12	0.228082640468167	No
3-methylcrotonylglycine	5-methyluridine (ribothymidine)	Amino acid	Nucleotide	0.19	0.0738933212268242	No
3-methylcrotonylglycine	adenine	Amino acid	Nucleotide	-0.01	0.903500005933132	No
3-methylcrotonylglycine	adenosine	Amino acid	Nucleotide	-0.08	0.408934415935281	No
3-methylcrotonylglycine	adenosine 2-monophosphate (2-AMP)	Amino acid	Nucleotide	-0.13	0.221914350715151	No
3-methylcrotonylglycine	adenosine 3,5-diphosphate	Amino acid	Nucleotide	-0.12	0.24879702892119	No
3-methylcrotonylglycine	adenosine 3-monophosphate (3-AMP)	Amino acid	Nucleotide	0.03	0.74233875975027	No
3-methylcrotonylglycine	adenosine 5-monophosphate (AMP)	Amino acid	Nucleotide	0.15	0.146567832443699	No
3-methylcrotonylglycine	allantoin	Amino acid	Nucleotide	-0.13	0.209000803069609	No
3-methylcrotonylglycine	cytidine	Amino acid	Nucleotide	0.31	0.00191828217777079	No
3-methylcrotonylglycine	cytidine 5-monophosphate (5-CMP)	Amino acid	Nucleotide	0.37	0.000214854668631359	No
3-methylcrotonylglycine	guanosine	Amino acid	Nucleotide	0.36	0.000372062301337905	No
3-methylcrotonylglycine	hypoxanthine	Amino acid	Nucleotide	0.4	4.25764414102581e-05	No
3-methylcrotonylglycine	inosine	Amino acid	Nucleotide	-0.32	0.00148532137452717	No
3-methylcrotonylglycine	methylphosphate	Amino acid	Nucleotide	0.1	0.334547496775009	No
3-methylcrotonylglycine	N1-methyladenosine	Amino acid	Nucleotide	0.15	0.136566494077487	No
3-methylcrotonylglycine	pseudouridine	Amino acid	Nucleotide	0.15	0.145841614807581	No
3-methylcrotonylglycine	thymine	Amino acid	Nucleotide	0.2	0.0483431416571625	No
3-methylcrotonylglycine	uracil	Amino acid	Nucleotide	0.22	0.0323248850978037	No
3-methylcrotonylglycine	uridine	Amino acid	Nucleotide	-0.19	0.0604239660984423	No
3-methylcrotonylglycine	xanthine	Amino acid	Nucleotide	0.19	0.057576694303205	No
3-methylcrotonylglycine	xanthosine	Amino acid	Nucleotide	-0.49	3.17238622431106e-07	No
3-methylcrotonylglycine	gamma-glutamylglutamate	Amino acid	Peptide	0.03	0.77527224942548	No
3-methylcrotonylglycine	gamma-glutamylisoleucine*	Amino acid	Peptide	-0.02	0.854208617545341	No
3-methylcrotonylglycine	gamma-glutamylleucine	Amino acid	Peptide	-0.08	0.453312981201414	No
3-methylcrotonylglycine	gamma-glutamylthreonine*	Amino acid	Peptide	-0.04	0.699434272871677	No
3-methylcrotonylglycine	gamma-glutamylvaline	Amino acid	Peptide	-0.17	0.0958371313907851	No
3-methylcrotonylglycine	glycylglycine	Amino acid	Peptide	0.1	0.353393644849671	No
3-methylcrotonylglycine	glycylisoleucine	Amino acid	Peptide	0.05	0.67912495349323	No
3-methylcrotonylglycine	glycylleucine	Amino acid	Peptide	-0.06	0.549237253773544	No
3-methylcrotonylglycine	glycylproline	Amino acid	Peptide	0.39	6.72167803310586e-05	No
3-methylcrotonylglycine	glycylvaline	Amino acid	Peptide	0.14	0.177663285196839	No
3-methylcrotonylglycine	ergothioneine	Amino acid	Xenobiotics	0.23	0.0237896621415292	No
3-methylcrotonylglycine	erythritol	Amino acid	Xenobiotics	0.01	0.915640005664687	No
3-methylcrotonylglycine	glycerol 2-phosphate	Amino acid	Xenobiotics	0.07	0.507523305723029	No
3-methylcrotonylglycine	methyl-alpha-glucopyranoside	Amino acid	Xenobiotics	-0.03	0.760878916365032	No
3-methylcrotonylglycine	N-glycolylneuraminate	Amino acid	Xenobiotics	0.24	0.0232261431458829	No
4-guanidinobutanoate	1-methylimidazoleacetate	Amino acid	Amino acid	0.47	1.6809672076068e-05	Yes
4-guanidinobutanoate	2-aminoadipate	Amino acid	Amino acid	0.12	0.291828284075361	Yes
4-guanidinobutanoate	2-aminobutyrate	Amino acid	Amino acid	-0.08	0.430199173961272	Yes
4-guanidinobutanoate	2-hydroxybutyrate (AHB)	Amino acid	Amino acid	0.08	0.468873734366254	Yes
4-guanidinobutanoate	2-methylbutyroylcarnitine	Amino acid	Amino acid	0.14	0.182038023012465	Yes
4-guanidinobutanoate	3-(4-hydroxyphenyl)lactate	Amino acid	Amino acid	0.12	0.248641459076057	Yes
4-guanidinobutanoate	3-methylcrotonylglycine	Amino acid	Amino acid	0.23	0.0311830232574841	Yes
4-guanidinobutanoate	4-guanidinobutanoate	Amino acid	Amino acid	1	0	Yes
4-guanidinobutanoate	5-aminovalerate	Amino acid	Amino acid	-0.02	0.815902212833695	Yes
4-guanidinobutanoate	5-methylthioadenosine (MTA)	Amino acid	Amino acid	-0.14	0.184064402886976	Yes
4-guanidinobutanoate	5-oxoproline	Amino acid	Amino acid	-0.02	0.886092747403993	Yes
4-guanidinobutanoate	alanine	Amino acid	Amino acid	0.12	0.264982169099734	Yes
4-guanidinobutanoate	anthranilate	Amino acid	Amino acid	0.3	0.0034208952882715	Yes
4-guanidinobutanoate	asparagine	Amino acid	Amino acid	0.06	0.595106438365666	Yes
4-guanidinobutanoate	aspartate	Amino acid	Amino acid	0.19	0.0747113614480144	Yes
4-guanidinobutanoate	beta-alanine	Amino acid	Amino acid	0.13	0.230738262113571	Yes
4-guanidinobutanoate	betaine	Amino acid	Amino acid	0.09	0.378000397253832	Yes
4-guanidinobutanoate	betaine aldehyde	Amino acid	Amino acid	0.13	0.231305815264352	Yes
[truncated: 78,090 more rows]
