# Supplementary material for: Genetic regulation of mouse liver metabolite levels
Source: Mol Syst Biol. 2014 May 23;10(5):730. doi: 10.15252/msb.20135004 (PMC4188043; doi:10.15252/msb.20135004)
Supplement: Supplementary file 7 — Supplementary Table S3 [file MSB-10-5-730-s7.txt]

metabolite_id	Metabolite_Name	SUPER_PATHWAY	SUB_PATHWAY	marker_id	chromosome	basepair_location	pvalue	locus_start	locus_end	Var_Explained
290	pyridoxate	Cofactors and vitamins	Vitamin B6 metabolism	mm37-1-58236240	1	58236240	1.66E-28	57236240	59236240	72.24497092
174	gamma-aminobutyrate (GABA)	Amino acid	Glutamate metabolism	mm37-7-152431048	7	152431048	1.84E-06	151431048	153431048	52.54296784
236	malonate (propanedioate)	Lipid	Mevalonate metabolism	mm37-8-119096872	8	119096872	2.59E-15	118096872	120096872	51.88886189
256	N-acetylglutamate	Amino acid	Glutamate metabolism	mm37-9-106563642	9	106563642	1.09E-15	105563642	107563642	50.83207573
183	glucarate (saccharate)	Cofactors and vitamins	Ascorbate and aldarate metabolism	mm37-4-118382970	4	118382970	7.84E-17	117382970	119382970	49.88479431
195	glycerate	Carbohydrate	"Glycolysis, gluconeogenesis, pyruvate metabolism"	mm37-12-43670942	12	43670942	2.11E-14	42670942	44670942	47.72024177
236	malonate (propanedioate)	Lipid	Mevalonate metabolism	mm37-1-19140382	1	19140382	4.22E-07	18140382	20140382	43.95381821
208	"gulono-1,4-lactone"	Cofactors and vitamins	Ascorbate and aldarate metabolism	mm37-1-31122778	1	31122778	1.17E-10	30122778	32122778	43.62456242
236	malonate (propanedioate)	Lipid	Mevalonate metabolism	mm37-19-46764525	19	46764525	2.01E-08	45764525	47764525	43.48700191
249	methylmalonate (MMA)	Amino acid	"Valine, leucine and isoleucine metabolism"	mm37-8-119096872	8	119096872	6.50E-14	118096872	120096872	42.51986679
311	succinylcarnitine	Energy	Krebs cycle	mm37-9-23838714	9	23838714	5.35E-11	22838714	24838714	42.38933906
237	malonylcarnitine	Lipid	Carnitine metabolism	mm37-1-13078948	1	13078948	9.39E-11	12078948	14078948	40.47973118
249	methylmalonate (MMA)	Amino acid	"Valine, leucine and isoleucine metabolism"	mm37-19-46764525	19	46764525	4.79E-13	45764525	47764525	40.25576974
311	succinylcarnitine	Energy	Krebs cycle	mm37-11-11642300	11	11642300	1.09E-10	10642300	12642300	40.17382456
311	succinylcarnitine	Energy	Krebs cycle	mm37-3-144100853	3	144100853	1.16E-13	143100853	145100853	40.09077528
208	"gulono-1,4-lactone"	Cofactors and vitamins	Ascorbate and aldarate metabolism	mm37-8-119096872	8	119096872	1.98E-10	118096872	120096872	39.88449634
249	methylmalonate (MMA)	Amino acid	"Valine, leucine and isoleucine metabolism"	mm37-1-32385974	1	32385974	8.84E-13	31385974	33385974	39.8455875
60	2-methylbutyroylcarnitine	Amino acid	"Valine, leucine and isoleucine metabolism"	mm37-18-54934915	18	54934915	7.72E-08	53934915	55934915	39.71289231
329	tyrosine	Amino acid	Phenylalanine & tyrosine metabolism	mm37-2-147654878	2	147654878	4.12E-10	146654878	148654878	39.57658755
236	malonate (propanedioate)	Lipid	Mevalonate metabolism	mm37-9-83211318	9	83211318	9.94E-07	82211318	84211318	38.34231269
208	"gulono-1,4-lactone"	Cofactors and vitamins	Ascorbate and aldarate metabolism	mm37-19-46764525	19	46764525	6.50E-10	45764525	47764525	37.45853264
301	spermidine	Amino acid	Polyamine metabolism	mm37-8-92374176	8	92374176	3.61E-10	91374176	93374176	37.1974037
249	methylmalonate (MMA)	Amino acid	"Valine, leucine and isoleucine metabolism"	mm37-9-85280042	9	85280042	6.17E-09	84280042	86280042	36.89207848
258	N-acetylmethionine	Amino acid	"Cysteine, methionine, SAM, taurine metabolism"	mm37-9-105921312	9	105921312	9.25E-10	104921312	106921312	36.6492275
43	2-aminoadipate	Amino acid	Lysine metabolism	mm37-6-32072366	6	32072366	6.01E-08	31072366	33072366	35.52649322
146	cytidine	Nucleotide	"Pyrimidine metabolism, cytidine containing"	mm37-15-25212502	15	25212502	7.43E-06	24212502	26212502	35.51795008
146	cytidine	Nucleotide	"Pyrimidine metabolism, cytidine containing"	mm37-15-59833110	15	59833110	7.05E-06	58833110	60833110	35.32605868
227	kynurenate	Amino acid	Tryptophan metabolism	mm37-2-134733767	2	134733767	3.83E-11	133733767	135733767	35.25930222
175	gamma-glutamylglutamate	Peptide	gamma-glutamyl	mm37-6-60541414	6	60541414	1.35E-07	59541414	61541414	35.16193651
289	pseudouridine	Nucleotide	"Pyrimidine metabolism, uracil containing"	mm37-7-88156438	7	88156438	1.91E-10	87156438	89156438	34.8896634
146	cytidine	Nucleotide	"Pyrimidine metabolism, cytidine containing"	mm37-1-107594437	1	107594437	3.69E-06	106594437	108594437	34.83344283
311	succinylcarnitine	Energy	Krebs cycle	mm37-17-65186238	17	65186238	3.21E-09	64186238	66186238	34.74866636
146	cytidine	Nucleotide	"Pyrimidine metabolism, cytidine containing"	mm37-4-134680033	4	134680033	2.45E-08	133680033	135680033	34.62386694
60	2-methylbutyroylcarnitine	Amino acid	"Valine, leucine and isoleucine metabolism"	mm37-7-75537193	7	75537193	4.08E-06	74537193	76537193	34.36324311
311	succinylcarnitine	Energy	Krebs cycle	mm37-6-134165659	6	134165659	2.45E-08	133165659	135165659	34.28786975
339	xanthosine	Nucleotide	"Purine metabolism, (hypo)xanthine/inosine containing"	mm37-14-56445956	14	56445956	7.30E-06	55445956	57445956	34.06540618
180	gamma-glutamylvaline	Peptide	gamma-glutamyl	mm37-15-62236839	15	62236839	2.99E-06	61236839	63236839	34.03826543
146	cytidine	Nucleotide	"Pyrimidine metabolism, cytidine containing"	mm37-10-126428216	10	126428216	6.58E-07	125428216	127428216	33.41755118
255	N-acetylasparagine	Amino acid	Alanine and aspartate metabolism	mm37-6-86014313	6	86014313	6.20E-09	85014313	87014313	33.37894686
237	malonylcarnitine	Lipid	Carnitine metabolism	mm37-8-119033884	8	119033884	3.76E-08	118033884	120033884	33.13869082
106	allantoin	Nucleotide	"Purine metabolism, urate metabolism"	mm37-8-77946598	8	77946598	1.40E-07	76946598	78946598	32.97209078
311	succinylcarnitine	Energy	Krebs cycle	mm37-12-97996380	12	97996380	7.71E-09	96996380	98996380	32.959244
290	pyridoxate	Cofactors and vitamins	Vitamin B6 metabolism	mm37-19-17749244	19	17749244	3.19E-09	16749244	18749244	32.81708191
311	succinylcarnitine	Energy	Krebs cycle	mm37-12-26355348	12	26355348	8.20E-08	25355348	27355348	32.75108246
311	succinylcarnitine	Energy	Krebs cycle	mm37-14-115844540	14	115844540	1.23E-07	114844540	116844540	32.65676906
218	hypoxanthine	Nucleotide	"Purine metabolism, (hypo)xanthine/inosine containing"	mm37-17-72762417	17	72762417	1.03E-08	71762417	73762417	32.58140284
311	succinylcarnitine	Energy	Krebs cycle	mm37-9-66673465	9	66673465	1.98E-10	65673465	67673465	32.56194405
311	succinylcarnitine	Energy	Krebs cycle	mm37-6-111634676	6	111634676	6.15E-08	110634676	112634676	32.44523088
222	isobutyrylcarnitine	Amino acid	"Valine, leucine and isoleucine metabolism"	mm37-6-94255482	6	94255482	1.01E-06	93255482	95255482	32.08645425
249	methylmalonate (MMA)	Amino acid	"Valine, leucine and isoleucine metabolism"	mm37-14-110201953	14	110201953	1.58E-06	109201953	111201953	32.06248331
176	gamma-glutamylisoleucine*	Peptide	gamma-glutamyl	mm37-12-34595938	12	34595938	6.90E-09	33595938	35595938	31.55788825
183	glucarate (saccharate)	Cofactors and vitamins	Ascorbate and aldarate metabolism	mm37-4-99348681	4	99348681	4.19E-06	98348681	100348681	31.519907
329	tyrosine	Amino acid	Phenylalanine & tyrosine metabolism	mm37-2-134345047	2	134345047	8.51E-07	133345047	135345047	31.51762303
297	S-methylglutathione	Amino acid	Glutathione metabolism	mm37-8-125895169	8	125895169	1.35E-06	124895169	126895169	31.411125
341	xylonate	Carbohydrate	"Nucleotide sugars, pentose metabolism"	mm37-2-94758795	2	94758795	4.83E-07	93758795	95758795	31.35431981
311	succinylcarnitine	Energy	Krebs cycle	mm37-5-128894537	5	128894537	3.42E-09	127894537	129894537	31.06043726
311	succinylcarnitine	Energy	Krebs cycle	mm37-12-92061749	12	92061749	1.14E-07	91061749	93061749	31.02128916
249	methylmalonate (MMA)	Amino acid	"Valine, leucine and isoleucine metabolism"	mm37-12-103346046	12	103346046	3.82E-06	102346046	104346046	30.93729265
192	glutaroyl carnitine	Amino acid	Lysine metabolism	mm37-11-116130609	11	116130609	2.66E-07	115130609	117130609	30.77206339
146	cytidine	Nucleotide	"Pyrimidine metabolism, cytidine containing"	mm37-8-50203332	8	50203332	2.17E-06	49203332	51203332	30.71390269
336	valerylglycine	Lipid	Fatty acid metabolism	mm37-8-125972572	8	125972572	3.17E-08	124972572	126972572	30.67843007
148	cytidine 5-monophosphate (5-CMP)	Nucleotide	"Pyrimidine metabolism, cytidine containing"	mm37-6-32223683	6	32223683	4.20E-06	31223683	33223683	30.52406091
336	valerylglycine	Lipid	Fatty acid metabolism	mm37-1-76411108	1	76411108	1.25E-06	75411108	77411108	30.11690237
247	methyl-alpha-glucopyranoside	Xenobiotics	Chemical	mm37-14-39558839	14	39558839	5.50E-09	38558839	40558839	29.77093108
162	eicosapentaenoate (EPA; 20:5n3)	Lipid	Essential fatty acid	mm37-1-78729205	1	78729205	1.32E-07	77729205	79729205	29.3650636
218	hypoxanthine	Nucleotide	"Purine metabolism, (hypo)xanthine/inosine containing"	mm37-12-96073789	12	96073789	1.38E-07	95073789	97073789	29.17315031
237	malonylcarnitine	Lipid	Carnitine metabolism	mm37-1-139659484	1	139659484	3.71E-06	138659484	140659484	29.17072416
311	succinylcarnitine	Energy	Krebs cycle	mm37-2-49180827	2	49180827	8.07E-08	48180827	50180827	29.07222425
336	valerylglycine	Lipid	Fatty acid metabolism	mm37-12-27803236	12	27803236	1.03E-06	26803236	28803236	29.05086415
290	pyridoxate	Cofactors and vitamins	Vitamin B6 metabolism	mm37-12-103249966	12	103249966	1.29E-08	102249966	104249966	29.04792842
126	butyrylglycine	Lipid	Fatty acid metabolism (also BCAA metabolism)	mm37-6-88633758	6	88633758	5.23E-06	87633758	89633758	29.00947316
237	malonylcarnitine	Lipid	Carnitine metabolism	mm37-6-97712844	6	97712844	6.94E-06	96712844	98712844	28.94932361
218	hypoxanthine	Nucleotide	"Purine metabolism, (hypo)xanthine/inosine containing"	mm37-1-76029804	1	76029804	2.68E-08	75029804	77029804	28.94379033
214	homoserine	Amino acid	"Glycine, serine and threonine metabolism"	mm37-2-134345047	2	134345047	2.09E-07	133345047	135345047	28.55425336
56	2-ketogulonate	Carbohydrate	"Nucleotide sugars, pentose metabolism"	mm37-8-119096872	8	119096872	2.89E-07	118096872	120096872	28.32547483
94	7-beta-hydroxycholesterol	Lipid	Sterol/Steroid	mm37-15-83875752	15	83875752	8.77E-08	82875752	84875752	28.17420637
126	butyrylglycine	Lipid	Fatty acid metabolism (also BCAA metabolism)	mm37-12-12711601	12	12711601	5.87E-06	11711601	13711601	28.1586366
162	eicosapentaenoate (EPA; 20:5n3)	Lipid	Essential fatty acid	mm37-3-11179842	3	11179842	8.25E-08	10179842	12179842	28.06735166
331	undecanedioate	Lipid	"Fatty acid, dicarboxylate"	mm37-2-47678508	2	47678508	7.60E-07	46678508	48678508	27.98055151
174	gamma-aminobutyrate (GABA)	Amino acid	Glutamate metabolism	mm37-1-192463879	1	192463879	6.14E-07	191463879	193463879	27.90898515
227	kynurenate	Amino acid	Tryptophan metabolism	mm37-16-90072178	16	90072178	3.45E-06	89072178	91072178	27.84512132
148	cytidine 5-monophosphate (5-CMP)	Nucleotide	"Pyrimidine metabolism, cytidine containing"	mm37-12-73741331	12	73741331	6.35E-06	72741331	74741331	27.81842386
237	malonylcarnitine	Lipid	Carnitine metabolism	mm37-18-54905789	18	54905789	2.60E-07	53905789	55905789	27.7822594
126	butyrylglycine	Lipid	Fatty acid metabolism (also BCAA metabolism)	mm37-19-10781331	19	10781331	3.77E-06	9781331	11781331	27.78084928
334	uridine	Nucleotide	"Pyrimidine metabolism, uracil containing"	mm37-6-72812281	6	72812281	3.60E-08	71812281	73812281	27.69187013
198	glycerol 3-phosphate (G3P)	Lipid	Glycerolipid metabolism	mm37-2-56419268	2	56419268	2.54E-07	55419268	57419268	27.4626725
290	pyridoxate	Cofactors and vitamins	Vitamin B6 metabolism	mm37-19-3356479	19	3356479	7.64E-06	2356479	4356479	27.44782133
148	cytidine 5-monophosphate (5-CMP)	Nucleotide	"Pyrimidine metabolism, cytidine containing"	mm37-14-15351324	14	15351324	5.00E-07	14351324	16351324	27.44381655
184	gluconate	Carbohydrate	"Nucleotide sugars, pentose metabolism"	mm37-17-45265815	17	45265815	1.26E-07	44265815	46265815	27.42817009
195	glycerate	Carbohydrate	"Glycolysis, gluconeogenesis, pyruvate metabolism"	mm37-11-97909800	11	97909800	3.11E-06	96909800	98909800	27.4152891
331	undecanedioate	Lipid	"Fatty acid, dicarboxylate"	mm37-10-8582885	10	8582885	2.34E-07	7582885	9582885	27.38952504
148	cytidine 5-monophosphate (5-CMP)	Nucleotide	"Pyrimidine metabolism, cytidine containing"	mm37-7-151333604	7	151333604	2.97E-07	150333604	152333604	27.28809784
227	kynurenate	Amino acid	Tryptophan metabolism	mm37-2-141188415	2	141188415	4.90E-06	140188415	142188415	27.2504436
104	adrenate (22:4n6)	Lipid	Long chain fatty acid	mm37-3-100873983	3	100873983	6.84E-07	99873983	101873983	27.08568728
100	adenosine 2-monophosphate (2-AMP)	Nucleotide	"Purine metabolism, adenine containing"	mm37-4-137020140	4	137020140	3.75E-07	136020140	138020140	26.98957961
106	allantoin	Nucleotide	"Purine metabolism, urate metabolism"	mm37-1-93063713	1	93063713	2.53E-06	92063713	94063713	26.98518057
193	"glutathione, oxidized (GSSG)"	Amino acid	Glutathione metabolism	mm37-12-56538917	12	56538917	6.46E-08	55538917	57538917	26.83885693
132	carnitine	Lipid	Carnitine metabolism	mm37-15-37481877	15	37481877	1.65E-06	36481877	38481877	26.82576914
290	pyridoxate	Cofactors and vitamins	Vitamin B6 metabolism	mm37-1-72948031	1	72948031	2.12E-08	71948031	73948031	26.82233589
311	succinylcarnitine	Energy	Krebs cycle	mm37-12-41277908	12	41277908	2.97E-06	40277908	42277908	26.77549972
276	pantothenate	Cofactors and vitamins	Pantothenate and CoA metabolism	mm37-1-111788248	1	111788248	3.57E-06	110788248	112788248	26.72812122
176	gamma-glutamylisoleucine*	Peptide	gamma-glutamyl	mm37-5-27441028	5	27441028	9.52E-07	26441028	28441028	26.65083197
236	malonate (propanedioate)	Lipid	Mevalonate metabolism	mm37-1-41346976	1	41346976	4.87E-06	40346976	42346976	26.60851087
175	gamma-glutamylglutamate	Peptide	gamma-glutamyl	mm37-3-103206060	3	103206060	1.64E-06	102206060	104206060	26.46777784
270	ophthalmate	Amino acid	Glutathione metabolism	mm37-7-36265958	7	36265958	3.83E-06	35265958	37265958	26.42103251
195	glycerate	Carbohydrate	"Glycolysis, gluconeogenesis, pyruvate metabolism"	mm37-7-17259835	7	17259835	6.18E-06	16259835	18259835	26.39439204
143	creatine	Amino acid	Creatine metabolism	mm37-12-109451871	12	109451871	4.82E-08	108451871	110451871	26.20109955
188	glutamate	Amino acid	Glutamate metabolism	mm37-5-74594595	5	74594595	1.83E-06	73594595	75594595	26.13483821
276	pantothenate	Cofactors and vitamins	Pantothenate and CoA metabolism	mm37-10-26279017	10	26279017	1.47E-06	25279017	27279017	26.08242115
325	tiglyl carnitine	Amino acid	"Valine, leucine and isoleucine metabolism"	mm37-14-105571669	14	105571669	8.46E-07	104571669	106571669	26.01382678
329	tyrosine	Amino acid	Phenylalanine & tyrosine metabolism	mm37-15-102729607	15	102729607	8.15E-07	101729607	103729607	25.9390645
101	"adenosine 3,5-diphosphate"	Nucleotide	"	Purine metabolism, adenine containing"	mm37-6-9881686	6	9881686	1.90E-06	8881686	10881686	25.77551475
331	undecanedioate	Lipid	"Fatty acid, dicarboxylate"	mm37-8-130590186	8	130590186	6.34E-06	129590186	131590186	25.73389723
225	isovalerylcarnitine	Amino acid	"Valine, leucine and isoleucine metabolism"	mm37-1-78729205	1	78729205	9.62E-08	77729205	79729205	25.49677985
251	myo-inositol	Lipid	Inositol metabolism	mm37-17-31880840	17	31880840	5.28E-06	30880840	32880840	25.42232768
138	choline phosphate	Lipid	Glycerolipid metabolism	mm37-4-56278220	4	56278220	5.01E-07	55278220	57278220	25.39521617
290	pyridoxate	Cofactors and vitamins	Vitamin B6 metabolism	mm37-1-88177056	1	88177056	4.77E-07	87177056	89177056	25.37843618
18	1-myristoylglycerophosphocholine	Lipid	Lysolipid	mm37-1-152249036	1	152249036	3.79E-07	151249036	153249036	25.30651033
176	gamma-glutamylisoleucine*	Peptide	gamma-glutamyl	mm37-5-40375879	5	40375879	2.71E-06	39375879	41375879	25.28512719
290	pyridoxate	Cofactors and vitamins	Vitamin B6 metabolism	mm37-2-128460289	2	128460289	2.20E-06	127460289	129460289	25.27354306
71	2-stearoylglycerophosphocholine*	Lipid	Lysolipid	mm37-1-16326156	1	16326156	5.26E-07	15326156	17326156	25.24121307
336	valerylglycine	Lipid	Fatty acid metabolism	mm37-19-25755285	19	25755285	6.24E-06	24755285	26755285	25.08867457
287	proline	Amino acid	"Urea cycle; arginine-, proline-, metabolism"	mm37-17-44514021	17	44514021	2.49E-07	43514021	45514021	25.06425988
325	tiglyl carnitine	Amino acid	"Valine, leucine and isoleucine metabolism"	mm37-5-36334724	5	36334724	1.22E-06	35334724	37334724	25.02479053
334	uridine	Nucleotide	"Pyrimidine metabolism, uracil containing"	mm37-6-83540832	6	83540832	1.78E-08	82540832	84540832	24.85233523
96	acetylcarnitine	Lipid	Carnitine metabolism	mm37-8-53090992	8	53090992	6.89E-06	52090992	54090992	24.63319199
270	ophthalmate	Amino acid	Glutathione metabolism	mm37-17-34051558	17	34051558	1.66E-06	33051558	35051558	24.58627386
100	adenosine 2-monophosphate (2-AMP)	Nucleotide	"Purine metabolism, adenine containing"	mm37-13-5789777	13	5789777	2.28E-07	4789777	6789777	24.51091225
329	tyrosine	Amino acid	Phenylalanine & tyrosine metabolism	mm37-1-31121572	1	31121572	1.15E-06	30121572	32121572	24.3279045
331	undecanedioate	Lipid	"Fatty acid, dicarboxylate"	mm37-14-29259987	14	29259987	3.89E-07	28259987	30259987	24.2978704
102	adenosine 3-monophosphate (3-AMP)	Nucleotide	"Purine metabolism, adenine containing"	mm37-16-73556170	16	73556170	5.60E-06	72556170	74556170	23.96827638
316	taurodeoxycholate	Lipid	Bile acid metabolism	mm37-3-69680451	3	69680451	8.61E-09	68680451	70680451	23.94285418
153	dihomo-linolenate (20:3n3 or n6)	Lipid	Essential fatty acid	mm37-15-81179714	15	81179714	4.98E-06	80179714	82179714	23.78312777
339	xanthosine	Nucleotide	"Purine metabolism, (hypo)xanthine/inosine containing"	mm37-1-34658120	1	34658120	3.98E-06	33658120	35658120	23.76871512
251	myo-inositol	Lipid	Inositol metabolism	mm37-12-95761139	12	95761139	4.65E-06	94761139	96761139	23.75160401
184	gluconate	Carbohydrate	"Nucleotide sugars, pentose metabolism"	mm37-17-49422187	17	49422187	3.50E-06	48422187	50422187	23.71237227
56	2-ketogulonate	Carbohydrate	"Nucleotide sugars, pentose metabolism"	mm37-1-64082960	1	64082960	9.35E-07	63082960	65082960	23.50931048
156	dimethylglycine	Amino acid	"Glycine, serine and threonine metabolism"	mm37-1-118139430	1	118139430	4.50E-06	117139430	119139430	23.5090087
216	hydroxyisovaleroyl carnitine	Amino acid	"Valine, leucine and isoleucine metabolism"	mm37-17-15896457	17	15896457	3.91E-06	14896457	16896457	23.35233837
276	pantothenate	Cofactors and vitamins	Pantothenate and CoA metabolism	mm37-15-30464339	15	30464339	3.71E-06	29464339	31464339	23.35196258
244	margarate (17:0)	Lipid	Long chain fatty acid	mm37-13-90216204	13	90216204	2.72E-06	89216204	91216204	23.33560582
248	methylglutaroylcarnitine	Amino acid	"Valine, leucine and isoleucine metabolism"	mm37-11-53870885	11	53870885	6.25E-07	52870885	54870885	23.29580534
56	2-ketogulonate	Carbohydrate	"Nucleotide sugars, pentose metabolism"	mm37-8-94027691	8	94027691	4.92E-06	93027691	95027691	23.00118807
71	2-stearoylglycerophosphocholine*	Lipid	Lysolipid	mm37-9-67915568	9	67915568	2.44E-06	66915568	68915568	22.96531648
326	trans-4-hydroxyproline	Amino acid	"Urea cycle; arginine-, proline-, metabolism"	mm37-7-31220798	7	31220798	8.51E-07	30220798	32220798	22.90683617
316	taurodeoxycholate	Lipid	Bile acid metabolism	mm37-1-106899302	1	106899302	1.76E-06	105899302	107899302	22.85898204
142	corticosterone	Lipid	Sterol/Steroid	mm37-7-145850118	7	145850118	4.30E-06	144850118	146850118	22.83528744
106	allantoin	Nucleotide	"Purine metabolism, urate metabolism"	mm37-17-67671837	17	67671837	4.28E-06	66671837	68671837	22.807714
43	2-aminoadipate	Amino acid	Lysine metabolism	mm37-17-45292818	17	45292818	2.09E-06	44292818	46292818	22.66521987
53	2-hydroxybutyrate (AHB)	Amino acid	"Cysteine, methionine, SAM, taurine metabolism"	mm37-9-37434374	9	37434374	1.13E-06	36434374	38434374	22.60034174
329	tyrosine	Amino acid	Phenylalanine & tyrosine metabolism	mm37-9-68048735	9	68048735	3.58E-06	67048735	69048735	22.5902922
25	1-palmitoylglycerol (1-monopalmitin)	Lipid	Monoacylglycerol	mm37-8-7098300	8	7098300	6.17E-07	6098300	8098300	22.47078971
104	adrenate (22:4n6)	Lipid	Long chain fatty acid	mm37-9-99236931	9	99236931	5.83E-06	98236931	100236931	22.28135967
129	caprate (10:0)	Lipid	Medium chain fatty acid	mm37-15-37494235	15	37494235	2.37E-06	36494235	38494235	22.24455592
325	tiglyl carnitine	Amino acid	"Valine, leucine and isoleucine metabolism"	mm37-2-136253017	2	136253017	1.36E-06	135253017	137253017	22.18189956
64	2-oleoylglycerophosphoethanolamine*	Lipid	Lysolipid	mm37-5-28948618	5	28948618	9.40E-07	27948618	29948618	22.11008274
218	hypoxanthine	Nucleotide	"Purine metabolism, (hypo)xanthine/inosine containing"	mm37-16-8181719	16	8181719	2.60E-06	7181719	9181719	22.08614605
320	threonate	Cofactors and vitamins	Ascorbate and aldarate metabolism	mm37-14-118057329	14	118057329	6.76E-07	117057329	119057329	21.96793112
81	3-phosphoglycerate	Carbohydrate	"Glycolysis, gluconeogenesis, pyruvate metabolism"	mm37-14-98468475	14	98468475	7.72E-07	97468475	99468475	21.96239481
44	2-aminobutyrate	Amino acid	Butanoate metabolism	mm37-9-83343027	9	83343027	1.39E-06	82343027	84343027	21.94165628
277	pelargonate (9:0)	Lipid	Medium chain fatty acid	mm37-9-20970694	9	20970694	1.53E-06	19970694	21970694	21.90181214
71	2-stearoylglycerophosphocholine*	Lipid	Lysolipid	mm37-15-85191208	15	85191208	4.71E-06	84191208	86191208	21.7326915
290	pyridoxate	Cofactors and vitamins	Vitamin B6 metabolism	mm37-16-10614727	16	10614727	1.70E-06	9614727	11614727	21.72685286
324	tigloylglycine	Amino acid	"Valine, leucine and isoleucine metabolism"	mm37-11-63394454	11	63394454	4.79E-06	62394454	64394454	21.70314016
139	cis-aconitate	Energy	Krebs cycle	mm37-9-111619786	9	111619786	1.45E-06	110619786	112619786	21.38186679
7	1-arachidonoylglycerophosphoinositol*	Lipid	Lysolipid	mm37-1-41630797	1	41630797	2.05E-06	40630797	42630797	21.34538833
170	flavin mononucleotide (FMN)	Cofactors and vitamins	Riboflavin metabolism	mm37-4-147968028	4	147968028	9.04E-07	146968028	148968028	21.33817141
332	uracil	Nucleotide	"Pyrimidine metabolism, uracil containing"	mm37-4-78177167	4	78177167	3.62E-06	77177167	79177167	21.3134229
153	dihomo-linolenate (20:3n3 or n6)	Lipid	Essential fatty acid	mm37-10-120158056	10	120158056	6.23E-06	119158056	121158056	21.16604036
274	palmitoleate (16:1n7)	Lipid	Long chain fatty acid	mm37-5-128293962	5	128293962	2.93E-06	127293962	129293962	21.12968345
116	asparagine	Amino acid	Alanine and aspartate metabolism	mm37-19-59979567	19	59979567	2.08E-06	58979567	60979567	21.00034387
261	n-Butyl Oleate	Lipid	"Fatty acid, ester"	mm37-13-92825212	13	92825212	5.03E-06	91825212	93825212	20.96647938
218	hypoxanthine	Nucleotide	"Purine metabolism, (hypo)xanthine/inosine containing"	mm37-1-62823511	1	62823511	1.04E-06	61823511	63823511	20.94437469
157	docosadienoate (22:2n6)	Lipid	Long chain fatty acid	mm37-12-71279880	12	71279880	1.01E-06	70279880	72279880	20.90204289
16	1-linoleoylglycerophosphoethanolamine*	Lipid	Lysolipid	mm37-13-65107221	13	65107221	5.51E-06	64107221	66107221	20.8106742
312	taurine	Amino acid	"Cysteine, methionine, SAM, taurine metabolism"	mm37-8-85463661	8	85463661	7.67E-06	84463661	86463661	20.78885902
226	isovalerylglycine	Amino acid	"Valine, leucine and isoleucine metabolism"	mm37-3-38077122	3	38077122	1.59E-06	37077122	39077122	20.66177528
79	3-methylcrotonylglycine	Amino acid	"Glycine, serine and threonine metabolism"	mm37-13-108098954	13	108098954	3.44E-06	107098954	109098954	20.5881978
34	10-heptadecenoate (17:1n7)	Lipid	Long chain fatty acid	mm37-5-128505792	5	128505792	5.04E-06	127505792	129505792	20.58182737
202	glycylglycine	Peptide	Dipeptide	mm37-8-126224093	8	126224093	7.53E-06	125224093	127224093	20.54717041
329	tyrosine	Amino acid	Phenylalanine & tyrosine metabolism	mm37-17-51704844	17	51704844	6.71E-06	50704844	52704844	20.52082612
144	cysteine	Amino acid	"Cysteine, methionine, SAM, taurine metabolism"	mm37-2-99096528	2	99096528	4.06E-06	98096528	100096528	20.51294259
217	hypotaurine	Amino acid	"Cysteine, methionine, SAM, taurine metabolism"	mm37-5-124727557	5	124727557	1.58E-06	123727557	125727557	20.49068575
89	5-oxoproline	Amino acid	Glutathione metabolism	mm37-7-31431133	7	31431133	1.45E-06	30431133	32431133	20.44420803
16	1-linoleoylglycerophosphoethanolamine*	Lipid	Lysolipid	mm37-19-29140758	19	29140758	1.88E-06	28140758	30140758	20.42930189
332	uracil	Nucleotide	"Pyrimidine metabolism, uracil containing"	mm37-6-53296745	6	53296745	2.10E-06	52296745	54296745	20.42238974
184	gluconate	Carbohydrate	"Nucleotide sugars, pentose metabolism"	mm37-17-36578930	17	36578930	7.51E-06	35578930	37578930	20.35348698
262	N-glycolylneuraminate	Xenobiotics	Food component/Plant	mm37-4-56041253	4	56041253	3.53E-06	55041253	57041253	20.35058435
318	tetradecanedioate	Lipid	"Fatty acid, dicarboxylate"	mm37-13-73846630	13	73846630	4.16E-06	72846630	74846630	20.33850006
293	riboflavin (Vitamin B2)	Cofactors and vitamins	Riboflavin metabolism	mm37-5-106089658	5	106089658	2.83E-06	105089658	107089658	20.14056775
118	azelate (nonanedioate)	Lipid	"Fatty acid, dicarboxylate"	mm37-14-29259987	14	29259987	5.24E-06	28259987	30259987	20.01309767
125	biopterin	Cofactors and vitamins	Folate metabolism	mm37-10-85817687	10	85817687	5.72E-06	84817687	86817687	19.99285962
24	1-palmitoleoylglycerophosphocholine*	Lipid	Lysolipid	mm37-1-25459333	1	25459333	3.11E-06	24459333	26459333	19.99084367
117	aspartate	Amino acid	Alanine and aspartate metabolism	mm37-8-118608112	8	118608112	3.98E-06	117608112	119608112	19.95967325
323	thymine	Nucleotide	"Pyrimidine metabolism, thymine containing"	mm37-16-4086421	16	4086421	1.77E-06	3086421	5086421	19.95463721
280	phenylacetylglycine	Amino acid	Phenylalanine & tyrosine metabolism	mm37-3-138285192	3	138285192	2.25E-06	137285192	139285192	19.95168496
79	3-methylcrotonylglycine	Amino acid	"Glycine, serine and threonine metabolism"	mm37-12-12422858	12	12422858	5.63E-06	11422858	13422858	19.59326103
158	docosahexaenoate (DHA; 22:6n3)	Lipid	Essential fatty acid	mm37-6-90658444	6	90658444	3.57E-06	89658444	91658444	19.59311869
156	dimethylglycine	Amino acid	"Glycine, serine and threonine metabolism"	mm37-8-29778536	8	29778536	7.47E-06	28778536	30778536	19.50320725
218	hypoxanthine	Nucleotide	"Purine metabolism, (hypo)xanthine/inosine containing"	mm37-2-92183050	2	92183050	7.13E-06	91183050	93183050	19.39367029
306	stearate (18:0)	Lipid	Long chain fatty acid	mm37-1-39260441	1	39260441	3.28E-06	38260441	40260441	19.37465451
129	caprate (10:0)	Lipid	Medium chain fatty acid	mm37-7-147339788	7	147339788	6.72E-06	146339788	148339788	19.34924498
129	caprate (10:0)	Lipid	Medium chain fatty acid	mm37-6-125582516	6	125582516	3.07E-06	124582516	126582516	19.30399016
316	taurodeoxycholate	Lipid	Bile acid metabolism	mm37-14-122815883	14	122815883	1.14E-06	121815883	123815883	19.09780029
44	2-aminobutyrate	Amino acid	Butanoate metabolism	mm37-17-34051558	17	34051558	4.24E-06	33051558	35051558	19.09271048
114	arachidonate (20:4n6)	Lipid	Long chain fatty acid	mm37-12-69885167	12	69885167	3.54E-06	68885167	70885167	19.08926896
197	glycerol 2-phosphate	Xenobiotics	Chemical	mm37-7-130389430	7	130389430	5.30E-06	129389430	131389430	19.05836047
235	malate	Energy	Krebs cycle	mm37-3-69576763	3	69576763	6.04E-06	68576763	70576763	18.97227783
89	5-oxoproline	Amino acid	Glutathione metabolism	mm37-10-85053194	10	85053194	4.42E-06	84053194	86053194	18.91526973
41	18-HEPE	Lipid	Eicosanoid	mm37-5-128894537	5	128894537	6.25E-06	127894537	129894537	18.8853817
331	undecanedioate	Lipid	"Fatty acid, dicarboxylate"	mm37-12-80544480	12	80544480	4.63E-06	79544480	81544480	18.84500207
218	hypoxanthine	Nucleotide	"Purine metabolism, (hypo)xanthine/inosine containing"	mm37-5-126661844	5	126661844	4.69E-06	125661844	127661844	18.82478545
35	10-nonadecenoate (19:1n9)	Lipid	Long chain fatty acid	mm37-4-150450852	4	150450852	7.41E-06	149450852	151450852	18.81172804
179	gamma-glutamylthreonine*	Peptide	gamma-glutamyl	mm37-3-103364276	3	103364276	6.96E-06	102364276	104364276	18.71521082
248	methylglutaroylcarnitine	Amino acid	"Valine, leucine and isoleucine metabolism"	mm37-1-135723433	1	135723433	3.24E-06	134723433	136723433	18.69600314
89	5-oxoproline	Amino acid	Glutathione metabolism	mm37-16-37782924	16	37782924	4.98E-06	36782924	38782924	18.61863777
43	2-aminoadipate	Amino acid	Lysine metabolism	mm37-16-51216791	16	51216791	1.03E-06	50216791	52216791	18.52368512
2	"1,2-propanediol"	Lipid	Ketone bodies	mm37-15-10296980	15	10296980	6.37E-06	9296980	11296980	18.51561889
89	5-oxoproline	Amino acid	Glutathione metabolism	mm37-1-49698723	1	49698723	5.51E-06	48698723	50698723	18.47204725
316	taurodeoxycholate	Lipid	Bile acid metabolism	mm37-8-127450324	8	127450324	5.60E-06	126450324	128450324	17.82214239
311	succinylcarnitine	Energy	Krebs cycle	mm37-8-119689334	8	119689334	2.78E-06	118689334	120689334	17.51684047
338	xanthine	Nucleotide	"Purine metabolism, (hypo)xanthine/inosine containing"	mm37-1-82041822	1	82041822	4.57E-06	81041822	83041822	17.35919536
99	adenosine	Nucleotide	"Purine metabolism, adenine containing"	mm37-17-45223969	17	45223969	6.27E-06	44223969	46223969	17.11414739
334	uridine	Nucleotide	"Pyrimidine metabolism, uracil containing"	mm37-7-26183780	7	26183780	4.30E-06	25183780	27183780	16.48391081
227	kynurenate	Amino acid	Tryptophan metabolism	mm37-8-46649263	8	46649263	5.53E-06	45649263	47649263	16.20419328
311	succinylcarnitine	Energy	Krebs cycle	mm37-7-53615898	7	53615898	4.15E-06	52615898	54615898	15.84271074
294	ribose	Carbohydrate	"Nucleotide sugars, pentose metabolism"	mm37-11-18833207	11	18833207	6.53E-06	17833207	19833207	15.0583538
248	methylglutaroylcarnitine	Amino acid	"Valine, leucine and isoleucine metabolism"	mm37-18-78145629	18	78145629	6.87E-06	77145629	79145629	15.05553468
303	sphingosine	Lipid	Sphingolipid	mm37-11-91891599	11	91891599	6.65E-06	90891599	92891599	14.9706131
271	ornithine	Amino acid	"Urea cycle; arginine-, proline-, metabolism"	mm37-16-51216791	16	51216791	1.79E-07	50216791	52216791	14.60078301
316	taurodeoxycholate	Lipid	Bile acid metabolism	mm37-6-94849859	6	94849859	8.17E-07	93849859	95849859	14.0246971
46	2-arachidonoylglycerophosphoethanolamine*	Lipid	Lysolipid	mm37-17-45223969	17	45223969	5.29E-06	44223969	46223969	13.9517262
289	pseudouridine	Nucleotide	"Pyrimidine metabolism, uracil containing"	mm37-11-82249352	11	82249352	5.23E-06	81249352	83249352	13.62226709
311	succinylcarnitine	Energy	Krebs cycle	mm37-15-10385075	15	10385075	2.59E-06	9385075	11385075	13.47499228
316	taurodeoxycholate	Lipid	Bile acid metabolism	mm37-7-35738052	7	35738052	7.35E-06	34738052	36738052	12.47128662
275	palmitoyl sphingomyelin	Lipid	Sphingolipid	mm37-12-101366382	12	101366382	3.42E-06	100366382	102366382	12.37384462
311	succinylcarnitine	Energy	Krebs cycle	mm37-16-47219591	16	47219591	2.93E-06	46219591	48219591	9.740101171
183	glucarate (saccharate)	Cofactors and vitamins	Ascorbate and aldarate metabolism	mm37-3-111450868	3	111450868	5.17E-06	110450868	112450868	7.014781746
262	N-glycolylneuraminate	Xenobiotics	Food component/Plant	mm37-14-56762019	14	56762019	4.47E-06	55762019	57762019	5.842375565
191	glutarate (pentanedioate)	Amino acid	Lysine metabolism	mm37-9-37434374	9	37434374	2.41E-07	36434374	38434374	3.339647229
