# Supplementary material for: Genetic regulation of mouse liver metabolite levels
Source: Mol Syst Biol. 2014 May 23;10(5):730. doi: 10.15252/msb.20135004 (PMC4188043; doi:10.15252/msb.20135004)
Supplement: Supplementary file 8 — Supplementary Table S4 [file MSB-10-5-730-s8.xls]

## Sheet: Met_CandGene_Pair_Table.txt
met_id	met_name	Associated_Gene_Name	Ensembl_Gene_ID	Description	snp_chr	snp_bp	pvalue	HMDB_present_relation	KEGG_present_relation
237	malonylcarnitine	Gm17644	ENSMUSG00000066918	predicted gene, 17644 [Source:MGI Symbol;Acc:MGI:4937278]	1	13078948	9.3903e-11	FALSE	FALSE
237	malonylcarnitine	Sulf1	ENSMUSG00000016918	sulfatase 1 [Source:MGI Symbol;Acc:MGI:2138563]	1	13078948	9.3903e-11	FALSE	FALSE
237	malonylcarnitine	Slco5a1	ENSMUSG00000025938	solute carrier organic anion transporter family, member 5A1 [Source:MGI Symbol;Acc:MGI:2443431]	1	13078948	9.3903e-11	FALSE	FALSE
237	malonylcarnitine	Prdm14	ENSMUSG00000042414	PR domain containing 14 [Source:MGI Symbol;Acc:MGI:3588194]	1	13078948	9.3903e-11	FALSE	FALSE
237	malonylcarnitine	Ncoa2	ENSMUSG00000005886	nuclear receptor coactivator 2 [Source:MGI Symbol;Acc:MGI:1276533]	1	13078948	9.3903e-11	FALSE	FALSE
237	malonylcarnitine	Tram1	ENSMUSG00000025935	translocating chain-associating membrane protein 1 [Source:MGI Symbol;Acc:MGI:1919515]	1	13078948	9.3903e-11	FALSE	FALSE
237	malonylcarnitine	Lactb2	ENSMUSG00000025937	lactamase, beta 2 [Source:MGI Symbol;Acc:MGI:2442551]	1	13078948	9.3903e-11	FALSE	FALSE
237	malonylcarnitine	Xkr9	ENSMUSG00000067813	X Kell blood group precursor related family member 9 homolog [Source:MGI Symbol;Acc:MGI:2686466]	1	13078948	9.3903e-11	FALSE	FALSE
71	2-stearoylglycerophosphocholine*	Kcnb2	ENSMUSG00000092083	potassium voltage gated channel, Shab-related subfamily, member 2 [Source:MGI Symbol;Acc:MGI:99632]	1	16326156	5.2623e-07	FALSE	FALSE
71	2-stearoylglycerophosphocholine*	Kcnb2	ENSMUSG00000090498	potassium voltage gated channel, Shab-related subfamily, member 2 [Source:MGI Symbol;Acc:MGI:99632]	1	16326156	5.2623e-07	FALSE	FALSE
71	2-stearoylglycerophosphocholine*	Terf1	ENSMUSG00000025925	telomeric repeat binding factor 1 [Source:MGI Symbol;Acc:MGI:109634]	1	16326156	5.2623e-07	FALSE	FALSE
71	2-stearoylglycerophosphocholine*	Gm106	ENSMUSG00000032719	predicted gene 106 [Source:MGI Symbol;Acc:MGI:2684952]	1	16326156	5.2623e-07	FALSE	FALSE
71	2-stearoylglycerophosphocholine*	Rpl7	ENSMUSG00000043716	ribosomal protein L7 [Source:MGI Symbol;Acc:MGI:98073]	1	16326156	5.2623e-07	FALSE	FALSE
71	2-stearoylglycerophosphocholine*	Rdh10	ENSMUSG00000025921	retinol dehydrogenase 10 (all-trans) [Source:MGI Symbol;Acc:MGI:1924238]	1	16326156	5.2623e-07	FALSE	FALSE
71	2-stearoylglycerophosphocholine*	Stau2	ENSMUSG00000025920	staufen (RNA binding protein) homolog 2 (Drosophila) [Source:MGI Symbol;Acc:MGI:1352508]	1	16326156	5.2623e-07	FALSE	FALSE
71	2-stearoylglycerophosphocholine*	Ube2w	ENSMUSG00000025939	ubiquitin-conjugating enzyme E2W (putative) [Source:MGI Symbol;Acc:MGI:1914049]	1	16326156	5.2623e-07	FALSE	FALSE
71	2-stearoylglycerophosphocholine*	Tceb1	ENSMUSG00000079658	transcription elongation factor B (SIII), polypeptide 1 [Source:MGI Symbol;Acc:MGI:1915173]	1	16326156	5.2623e-07	FALSE	FALSE
71	2-stearoylglycerophosphocholine*	Gm16720	ENSMUSG00000087414	predicted gene, 16720 [Source:MGI Symbol;Acc:MGI:4439644]	1	16326156	5.2623e-07	FALSE	FALSE
71	2-stearoylglycerophosphocholine*	Tmem70	ENSMUSG00000025940	transmembrane protein 70 [Source:MGI Symbol;Acc:MGI:1915068]	1	16326156	5.2623e-07	FALSE	FALSE
71	2-stearoylglycerophosphocholine*	Ly96	ENSMUSG00000025779	lymphocyte antigen 96 [Source:MGI Symbol;Acc:MGI:1341909]	1	16326156	5.2623e-07	FALSE	FALSE
71	2-stearoylglycerophosphocholine*	Gm5828	ENSMUSG00000091020	predicted gene 5828 [Source:MGI Symbol;Acc:MGI:3644176]	1	16326156	5.2623e-07	FALSE	FALSE
71	2-stearoylglycerophosphocholine*	Jph1	ENSMUSG00000042686	junctophilin 1 [Source:MGI Symbol;Acc:MGI:1891495]	1	16326156	5.2623e-07	FALSE	FALSE
71	2-stearoylglycerophosphocholine*	Gdap1	ENSMUSG00000025777	ganglioside-induced differentiation-associated-protein 1 [Source:MGI Symbol;Acc:MGI:1338002]	1	16326156	5.2623e-07	FALSE	FALSE
236	malonate (propanedioate)	Defb44-ps	ENSMUSG00000070977	defensin beta 44, pseudogene [Source:MGI Symbol;Acc:MGI:3646526]	1	19140382	4.2219e-07	FALSE	FALSE
236	malonate (propanedioate)	Defb18	ENSMUSG00000073735	defensin beta 18 [Source:MGI Symbol;Acc:MGI:3648148]	1	19140382	4.2219e-07	FALSE	FALSE
236	malonate (propanedioate)	Defb41	ENSMUSG00000067773	defensin beta 41 [Source:MGI Symbol;Acc:MGI:1924923]	1	19140382	4.2219e-07	FALSE	FALSE
236	malonate (propanedioate)	Gm15386	ENSMUSG00000089923	predicted gene 15386 [Source:MGI Symbol;Acc:MGI:3840135]	1	19140382	4.2219e-07	FALSE	FALSE
236	malonate (propanedioate)	Tcfap2d	ENSMUSG00000042596	transcription factor AP-2, delta [Source:MGI Symbol;Acc:MGI:2153466]	1	19140382	4.2219e-07	FALSE	FALSE
236	malonate (propanedioate)	Gm10075	ENSMUSG00000060128	predicted gene 10075 [Source:MGI Symbol;Acc:MGI:3710521]	1	19140382	4.2219e-07	FALSE	FALSE
236	malonate (propanedioate)	Tcfap2b	ENSMUSG00000025927	transcription factor AP-2 beta [Source:MGI Symbol;Acc:MGI:104672]	1	19140382	4.2219e-07	FALSE	FALSE
236	malonate (propanedioate)	Pkhd1	ENSMUSG00000043760	polycystic kidney and hepatic disease 1 [Source:MGI Symbol;Acc:MGI:2155808]	1	19140382	4.2219e-07	FALSE	FALSE
24	1-palmitoleoylglycerophosphocholine*	Col19a1	ENSMUSG00000026141	collagen, type XIX, alpha 1 [Source:MGI Symbol;Acc:MGI:1095415]	1	25459333	3.1104e-06	FALSE	FALSE
24	1-palmitoleoylglycerophosphocholine*	Gm10222	ENSMUSG00000067736	predicted gene 10222 [Source:MGI Symbol;Acc:MGI:3642643]	1	25459333	3.1104e-06	FALSE	FALSE
24	1-palmitoleoylglycerophosphocholine*	Gm10925	ENSMUSG00000090378	predicted gene 10925 [Source:MGI Symbol;Acc:MGI:3809095]	1	25459333	3.1104e-06	FALSE	FALSE
24	1-palmitoleoylglycerophosphocholine*	Lmbrd1	ENSMUSG00000073725	LMBR1 domain containing 1 [Source:MGI Symbol;Acc:MGI:1915671]	1	25459333	3.1104e-06	FALSE	FALSE
24	1-palmitoleoylglycerophosphocholine*	Bai3	ENSMUSG00000033569	brain-specific angiogenesis inhibitor 3 [Source:MGI Symbol;Acc:MGI:2441837]	1	25459333	3.1104e-06	FALSE	FALSE
24	1-palmitoleoylglycerophosphocholine*	Gm15702	ENSMUSG00000080849	predicted gene 15702 [Source:MGI Symbol;Acc:MGI:3783142]	1	25459333	3.1104e-06	FALSE	FALSE
24	1-palmitoleoylglycerophosphocholine*	Gm9884	ENSMUSG00000052558	predicted gene 9884 [Source:MGI Symbol;Acc:MGI:3642830]	1	25459333	3.1104e-06	FALSE	FALSE
208	gulono-1,4-lactone	Gm9898	ENSMUSG00000053185	predicted gene 9898 [Source:MGI Symbol;Acc:MGI:3642391]	1	31122778	1.1736e-10	FALSE	FALSE
329	tyrosine	Gm9898	ENSMUSG00000053185	predicted gene 9898 [Source:MGI Symbol;Acc:MGI:3642391]	1	31121572	1.1516e-06	FALSE	FALSE
208	gulono-1,4-lactone	Phf3	ENSMUSG00000048874	PHD finger protein 3 [Source:MGI Symbol;Acc:MGI:2446126]	1	31122778	1.1736e-10	FALSE	FALSE
329	tyrosine	Phf3	ENSMUSG00000048874	PHD finger protein 3 [Source:MGI Symbol;Acc:MGI:2446126]	1	31121572	1.1516e-06	FALSE	FALSE
208	gulono-1,4-lactone	Ptp4a1	ENSMUSG00000026064	protein tyrosine phosphatase 4a1 [Source:MGI Symbol;Acc:MGI:1277096]	1	31122778	1.1736e-10	FALSE	FALSE
329	tyrosine	Ptp4a1	ENSMUSG00000026064	protein tyrosine phosphatase 4a1 [Source:MGI Symbol;Acc:MGI:1277096]	1	31121572	1.1516e-06	FALSE	FALSE
208	gulono-1,4-lactone	Gm5698	ENSMUSG00000086151	predicted gene 5698 [Source:MGI Symbol;Acc:MGI:3649020]	1	31122778	1.1736e-10	FALSE	FALSE
329	tyrosine	Gm5698	ENSMUSG00000086151	predicted gene 5698 [Source:MGI Symbol;Acc:MGI:3649020]	1	31121572	1.1516e-06	FALSE	FALSE
208	gulono-1,4-lactone	Gm9458	ENSMUSG00000086726	predicted gene 9458 [Source:MGI Symbol;Acc:MGI:3779868]	1	31122778	1.1736e-10	FALSE	FALSE
329	tyrosine	Gm9458	ENSMUSG00000086726	predicted gene 9458 [Source:MGI Symbol;Acc:MGI:3779868]	1	31121572	1.1516e-06	FALSE	FALSE
208	gulono-1,4-lactone	Gm5699	ENSMUSG00000087346	predicted gene 5699 [Source:MGI Symbol;Acc:MGI:3648192]	1	31122778	1.1736e-10	FALSE	FALSE
329	tyrosine	Gm5699	ENSMUSG00000087346	predicted gene 5699 [Source:MGI Symbol;Acc:MGI:3648192]	1	31121572	1.1516e-06	FALSE	FALSE
208	gulono-1,4-lactone	4931428L18Rik	ENSMUSG00000086727	RIKEN cDNA 4931428L18 gene [Source:MGI Symbol;Acc:MGI:1918238]	1	31122778	1.1736e-10	FALSE	FALSE
329	tyrosine	4931428L18Rik	ENSMUSG00000086727	RIKEN cDNA 4931428L18 gene [Source:MGI Symbol;Acc:MGI:1918238]	1	31121572	1.1516e-06	FALSE	FALSE
208	gulono-1,4-lactone	Lgsn	ENSMUSG00000050217	lengsin, lens protein with glutamine synthetase domain [Source:MGI Symbol;Acc:MGI:2672844]	1	31122778	1.1736e-10	FALSE	FALSE
329	tyrosine	Lgsn	ENSMUSG00000050217	lengsin, lens protein with glutamine synthetase domain [Source:MGI Symbol;Acc:MGI:2672844]	1	31121572	1.1516e-06	FALSE	FALSE
208	gulono-1,4-lactone	4930521A18Rik	ENSMUSG00000026063	RIKEN cDNA 4930521A18 gene [Source:MGI Symbol;Acc:MGI:1921958]	1	31122778	1.1736e-10	FALSE	FALSE
329	tyrosine	4930521A18Rik	ENSMUSG00000026063	RIKEN cDNA 4930521A18 gene [Source:MGI Symbol;Acc:MGI:1921958]	1	31121572	1.1516e-06	FALSE	FALSE
208	gulono-1,4-lactone	Gm10307	ENSMUSG00000070960	predicted gene 10307 [Source:MGI Symbol;Acc:MGI:3642371]	1	31122778	1.1736e-10	FALSE	FALSE
329	tyrosine	Gm10307	ENSMUSG00000070960	predicted gene 10307 [Source:MGI Symbol;Acc:MGI:3642371]	1	31121572	1.1516e-06	FALSE	FALSE
249	methylmalonate (MMA)	Gm10307	ENSMUSG00000070960	predicted gene 10307 [Source:MGI Symbol;Acc:MGI:3642371]	1	32385974	8.8375e-13	FALSE	FALSE
208	gulono-1,4-lactone	Gm7910	ENSMUSG00000082159	predicted gene 7910 [Source:MGI Symbol;Acc:MGI:3645646]	1	31122778	1.1736e-10	FALSE	FALSE
329	tyrosine	Gm7910	ENSMUSG00000082159	predicted gene 7910 [Source:MGI Symbol;Acc:MGI:3645646]	1	31121572	1.1516e-06	FALSE	FALSE
249	methylmalonate (MMA)	Gm7910	ENSMUSG00000082159	predicted gene 7910 [Source:MGI Symbol;Acc:MGI:3645646]	1	32385974	8.8375e-13	FALSE	FALSE
249	methylmalonate (MMA)	Khdrbs2	ENSMUSG00000026058	KH domain containing, RNA binding, signal transduction associated 2 [Source:MGI Symbol;Acc:MGI:2159649]	1	32385974	8.8375e-13	FALSE	FALSE
249	methylmalonate (MMA)	Gm9839	ENSMUSG00000049830	predicted gene 9839 [Source:MGI Symbol;Acc:MGI:3641910]	1	32385974	8.8375e-13	FALSE	FALSE
249	methylmalonate (MMA)	Gm5415	ENSMUSG00000091318	predicted gene 5415 [Source:MGI Symbol;Acc:MGI:3644687]	1	32385974	8.8375e-13	FALSE	FALSE
339	xanthosine	Prim2	ENSMUSG00000026134	DNA primase, p58 subunit [Source:MGI Symbol;Acc:MGI:97758]	1	34658120	3.9808e-06	FALSE	TRUE
339	xanthosine	1700001G17Rik	ENSMUSG00000044744	RIKEN cDNA 1700001G17 gene [Source:MGI Symbol;Acc:MGI:1914753]	1	34658120	3.9808e-06	FALSE	FALSE
339	xanthosine	Rab23	ENSMUSG00000004768	RAB23, member RAS oncogene family [Source:MGI Symbol;Acc:MGI:99833]	1	34658120	3.9808e-06	FALSE	FALSE
339	xanthosine	Bag2	ENSMUSG00000042215	BCL2-associated athanogene 2 [Source:MGI Symbol;Acc:MGI:1891254]	1	34658120	3.9808e-06	FALSE	FALSE
339	xanthosine	Zfp451	ENSMUSG00000042197	zinc finger protein 451 [Source:MGI Symbol;Acc:MGI:2137896]	1	34658120	3.9808e-06	FALSE	FALSE
339	xanthosine	Gm15455	ENSMUSG00000081402	predicted gene 15455 [Source:MGI Symbol;Acc:MGI:3705563]	1	34658120	3.9808e-06	FALSE	FALSE
339	xanthosine	Bend6	ENSMUSG00000042182	BEN domain containing 6 [Source:MGI Symbol;Acc:MGI:2444572]	1	34658120	3.9808e-06	FALSE	FALSE
339	xanthosine	Dst	ENSMUSG00000026131	dystonin [Source:MGI Symbol;Acc:MGI:104627]	1	34658120	3.9808e-06	FALSE	FALSE
339	xanthosine	Gm16750	ENSMUSG00000085306	predicted gene, 16750 [Source:MGI Symbol;Acc:MGI:4439674]	1	34658120	3.9808e-06	FALSE	FALSE
339	xanthosine	Gm11158	ENSMUSG00000079617	predicted gene 11158 [Source:MGI Symbol;Acc:MGI:3779410]	1	34658120	3.9808e-06	FALSE	FALSE
339	xanthosine	AC106841.1	ENSMUSG00000092852		1	34658120	3.9808e-06	FALSE	FALSE
339	xanthosine	Ccdc115	ENSMUSG00000042111	coiled-coil domain containing 115 [Source:MGI Symbol;Acc:MGI:1916918]	1	34658120	3.9808e-06	FALSE	FALSE
339	xanthosine	Imp4	ENSMUSG00000026127	IMP4, U3 small nucleolar ribonucleoprotein, homolog (yeast) [Source:MGI Symbol;Acc:MGI:106572]	1	34658120	3.9808e-06	FALSE	FALSE
339	xanthosine	Ptpn18	ENSMUSG00000026126	protein tyrosine phosphatase, non-receptor type 18 [Source:MGI Symbol;Acc:MGI:108410]	1	34658120	3.9808e-06	FALSE	FALSE
339	xanthosine	Prss39	ENSMUSG00000026125	protease, serine, 39 [Source:MGI Symbol;Acc:MGI:1270856]	1	34658120	3.9808e-06	FALSE	FALSE
339	xanthosine	Cfc1	ENSMUSG00000026124	cripto, FRL-1, cryptic family 1 [Source:MGI Symbol;Acc:MGI:109448]	1	34658120	3.9808e-06	FALSE	FALSE
339	xanthosine	Prss40	ENSMUSG00000037529	protease, serine, 40 [Source:MGI Symbol;Acc:MGI:1270857]	1	34658120	3.9808e-06	FALSE	FALSE
339	xanthosine	1700101I19Rik	ENSMUSG00000045815	RIKEN cDNA 1700101I19 gene [Source:MGI Symbol;Acc:MGI:1920839]	1	34658120	3.9808e-06	FALSE	FALSE
339	xanthosine	Fam123c	ENSMUSG00000045174	family with sequence similarity 123, member C [Source:MGI Symbol;Acc:MGI:3026939]	1	34658120	3.9808e-06	FALSE	FALSE
339	xanthosine	Arhgef4	ENSMUSG00000037509	Rho guanine nucleotide exchange factor (GEF) 4 [Source:MGI Symbol;Acc:MGI:2442507]	1	34658120	3.9808e-06	FALSE	FALSE
339	xanthosine	C230030N03Rik	ENSMUSG00000046858	RIKEN cDNA C230030N03 gene [Source:MGI Symbol;Acc:MGI:3045297]	1	34658120	3.9808e-06	FALSE	FALSE
339	xanthosine	Fam168b	ENSMUSG00000037503	family with sequence similarity 168, member B [Source:MGI Symbol;Acc:MGI:2448487]	1	34658120	3.9808e-06	FALSE	FALSE
339	xanthosine	Plekhb2	ENSMUSG00000026123	pleckstrin homology domain containing, family B (evectins) member 2 [Source:MGI Symbol;Acc:MGI:2385825]	1	34658120	3.9808e-06	FALSE	FALSE
306	stearate (18:0)	Aff3	ENSMUSG00000037138	AF4/FMR2 family, member 3 [Source:MGI Symbol;Acc:MGI:106927]	1	39260441	3.2808e-06	FALSE	FALSE
306	stearate (18:0)	Lonrf2	ENSMUSG00000048814	LON peptidase N-terminal domain and ring finger 2 [Source:MGI Symbol;Acc:MGI:1920209]	1	39260441	3.2808e-06	FALSE	FALSE
306	stearate (18:0)	Chst10	ENSMUSG00000026080	carbohydrate sulfotransferase 10 [Source:MGI Symbol;Acc:MGI:2138283]	1	39260441	3.2808e-06	FALSE	FALSE
306	stearate (18:0)	Nms	ENSMUSG00000067604	neuromedin S [Source:MGI Symbol;Acc:MGI:3583618]	1	39260441	3.2808e-06	FALSE	FALSE
306	stearate (18:0)	Pdcl3	ENSMUSG00000026078	phosducin-like 3 [Source:MGI Symbol;Acc:MGI:1916083]	1	39260441	3.2808e-06	FALSE	FALSE
306	stearate (18:0)	Npas2	ENSMUSG00000026077	neuronal PAS domain protein 2 [Source:MGI Symbol;Acc:MGI:109232]	1	39260441	3.2808e-06	FALSE	FALSE
306	stearate (18:0)	RP24-180L10.1	ENSMUSG00000092553		1	39260441	3.2808e-06	FALSE	FALSE
306	stearate (18:0)	RP24-539E18.2	ENSMUSG00000092563		1	39260441	3.2808e-06	FALSE	FALSE
306	stearate (18:0)	Rpl31	ENSMUSG00000073702	ribosomal protein L31 [Source:MGI Symbol;Acc:MGI:2149632]	1	39260441	3.2808e-06	FALSE	FALSE
306	stearate (18:0)	Tbc1d8	ENSMUSG00000003134	TBC1 domain family, member 8 [Source:MGI Symbol;Acc:MGI:1927225]	1	39260441	3.2808e-06	FALSE	FALSE
306	stearate (18:0)	Snord89	ENSMUSG00000077704	small nucleolar RNA, C/D box 89 [Source:MGI Symbol;Acc:MGI:3819562]	1	39260441	3.2808e-06	FALSE	FALSE
306	stearate (18:0)	Rnf149	ENSMUSG00000048234	ring finger protein 149 [Source:MGI Symbol;Acc:MGI:2677438]	1	39260441	3.2808e-06	FALSE	FALSE
306	stearate (18:0)	SNORA33	ENSMUSG00000064936	Small nucleolar RNA SNORA33 [Source:RFAM;Acc:RF00438]	1	39260441	3.2808e-06	FALSE	FALSE
306	stearate (18:0)	Creg2	ENSMUSG00000050967	cellular repressor of E1A-stimulated genes 2 [Source:MGI Symbol;Acc:MGI:1928333]	1	39260441	3.2808e-06	FALSE	FALSE
306	stearate (18:0)	D930019O06Rik	ENSMUSG00000090677	RIKEN cDNA D930019O06 [Source:MGI Symbol;Acc:MGI:3043219]	1	39260441	3.2808e-06	FALSE	FALSE
306	stearate (18:0)	Rfx8	ENSMUSG00000057173	regulatory factor X 8 [Source:MGI Symbol;Acc:MGI:3588206]	1	39260441	3.2808e-06	FALSE	FALSE
306	stearate (18:0)	Gm3646	ENSMUSG00000091937	predicted gene 3646 [Source:MGI Symbol;Acc:MGI:3781822]	1	39260441	3.2808e-06	FALSE	FALSE
306	stearate (18:0)	Map4k4	ENSMUSG00000026074	mitogen-activated protein kinase kinase kinase kinase 4 [Source:MGI Symbol;Acc:MGI:1349394]	1	39260441	3.2808e-06	FALSE	FALSE
306	stearate (18:0)	Gm16894	ENSMUSG00000086705	predicted gene, 16894 [Source:MGI Symbol;Acc:MGI:4439818]	1	39260441	3.2808e-06	FALSE	FALSE
306	stearate (18:0)	Il1r2	ENSMUSG00000026073	interleukin 1 receptor, type II [Source:MGI Symbol;Acc:MGI:96546]	1	39260441	3.2808e-06	FALSE	FALSE
236	malonate (propanedioate)	Il1r1	ENSMUSG00000026072	interleukin 1 receptor, type I [Source:MGI Symbol;Acc:MGI:96545]	1	41346976	4.8719e-06	FALSE	FALSE
236	malonate (propanedioate)	Il1rl2	ENSMUSG00000070942	interleukin 1 receptor-like 2 [Source:MGI Symbol;Acc:MGI:1913107]	1	41346976	4.8719e-06	FALSE	FALSE
236	malonate (propanedioate)	Il1rl1	ENSMUSG00000026069	interleukin 1 receptor-like 1 [Source:MGI Symbol;Acc:MGI:98427]	1	41346976	4.8719e-06	FALSE	FALSE
236	malonate (propanedioate)	Il18r1	ENSMUSG00000026070	interleukin 18 receptor 1 [Source:MGI Symbol;Acc:MGI:105383]	1	41346976	4.8719e-06	FALSE	FALSE
236	malonate (propanedioate)	Il18rap	ENSMUSG00000026068	interleukin 18 receptor accessory protein [Source:MGI Symbol;Acc:MGI:1338888]	1	41346976	4.8719e-06	FALSE	FALSE
7	1-arachidonoylglycerophosphoinositol*	Slc9a4	ENSMUSG00000026065	solute carrier family 9 (sodium/hydrogen exchanger), member 4 [Source:MGI Symbol;Acc:MGI:105074]	1	41630797	2.0492e-06	FALSE	FALSE
236	malonate (propanedioate)	Slc9a4	ENSMUSG00000026065	solute carrier family 9 (sodium/hydrogen exchanger), member 4 [Source:MGI Symbol;Acc:MGI:105074]	1	41346976	4.8719e-06	FALSE	FALSE
7	1-arachidonoylglycerophosphoinositol*	Slc9a2	ENSMUSG00000026062	solute carrier family 9 (sodium/hydrogen exchanger), member 2 [Source:MGI Symbol;Acc:MGI:105075]	1	41630797	2.0492e-06	FALSE	FALSE
236	malonate (propanedioate)	Slc9a2	ENSMUSG00000026062	solute carrier family 9 (sodium/hydrogen exchanger), member 2 [Source:MGI Symbol;Acc:MGI:105075]	1	41346976	4.8719e-06	FALSE	FALSE
7	1-arachidonoylglycerophosphoinositol*	Mfsd9	ENSMUSG00000041945	major facilitator superfamily domain containing 9 [Source:MGI Symbol;Acc:MGI:2443548]	1	41630797	2.0492e-06	FALSE	FALSE
236	malonate (propanedioate)	Mfsd9	ENSMUSG00000041945	major facilitator superfamily domain containing 9 [Source:MGI Symbol;Acc:MGI:2443548]	1	41346976	4.8719e-06	FALSE	FALSE
7	1-arachidonoylglycerophosphoinositol*	Tmem182	ENSMUSG00000079588	transmembrane protein 182 [Source:MGI Symbol;Acc:MGI:1923725]	1	41630797	2.0492e-06	FALSE	FALSE
236	malonate (propanedioate)	Tmem182	ENSMUSG00000079588	transmembrane protein 182 [Source:MGI Symbol;Acc:MGI:1923725]	1	41346976	4.8719e-06	FALSE	FALSE
7	1-arachidonoylglycerophosphoinositol*	Gm9915	ENSMUSG00000053640	predicted gene 9915 [Source:MGI Symbol;Acc:MGI:3641924]	1	41630797	2.0492e-06	FALSE	FALSE
236	malonate (propanedioate)	Gm9915	ENSMUSG00000053640	predicted gene 9915 [Source:MGI Symbol;Acc:MGI:3641924]	1	41346976	4.8719e-06	FALSE	FALSE
89	5-oxoproline	C230029F24Rik	ENSMUSG00000051616	RIKEN cDNA C230029F24 gene [Source:MGI Symbol;Acc:MGI:3045370]	1	49698723	5.5093e-06	FALSE	FALSE
290	pyridoxate	4930558J18Rik	ENSMUSG00000084958	RIKEN cDNA 4930558J18 gene [Source:MGI Symbol;Acc:MGI:1922573]	1	58236240	1.658e-28	FALSE	FALSE
290	pyridoxate	1700066M21Rik	ENSMUSG00000038323	RIKEN cDNA 1700066M21 gene [Source:MGI Symbol;Acc:MGI:1920717]	1	58236240	1.658e-28	FALSE	FALSE
290	pyridoxate	1110034B05Rik	ENSMUSG00000048495	RIKEN cDNA 1110034B05 gene [Source:MGI Symbol;Acc:MGI:1915986]	1	58236240	1.658e-28	FALSE	FALSE
290	pyridoxate	9430016H08Rik	ENSMUSG00000025971	RIKEN cDNA 9430016H08 gene [Source:MGI Symbol;Acc:MGI:1915365]	1	58236240	1.658e-28	FALSE	FALSE
290	pyridoxate	Spats2l	ENSMUSG00000038305	spermatogenesis associated, serine-rich 2-like [Source:MGI Symbol;Acc:MGI:1914448]	1	58236240	1.658e-28	FALSE	FALSE
290	pyridoxate	Kctd18	ENSMUSG00000054770	potassium channel tetramerisation domain containing 18 [Source:MGI Symbol;Acc:MGI:3603813]	1	58236240	1.658e-28	FALSE	FALSE
290	pyridoxate	Sgol2	ENSMUSG00000026039	shugoshin-like 2 (S. pombe) [Source:MGI Symbol;Acc:MGI:1098767]	1	58236240	1.658e-28	FALSE	FALSE
290	pyridoxate	Aox1	ENSMUSG00000063558	aldehyde oxidase 1 [Source:MGI Symbol;Acc:MGI:88035]	1	58236240	1.658e-28	TRUE	FALSE
290	pyridoxate	Aox3	ENSMUSG00000064294	aldehyde oxidase 3 [Source:MGI Symbol;Acc:MGI:1918974]	1	58236240	1.658e-28	FALSE	FALSE
290	pyridoxate	Aox4	ENSMUSG00000038242	aldehyde oxidase 4 [Source:MGI Symbol;Acc:MGI:1919122]	1	58236240	1.658e-28	FALSE	FALSE
290	pyridoxate	Aox3l1	ENSMUSG00000079554	aldehyde oxidase 3-like 1 [Source:MGI Symbol;Acc:MGI:3529596]	1	58236240	1.658e-28	FALSE	FALSE
290	pyridoxate	Bzw1	ENSMUSG00000051223	basic leucine zipper and W2 domains 1 [Source:MGI Symbol;Acc:MGI:1914132]	1	58236240	1.658e-28	FALSE	FALSE
290	pyridoxate	Clk1	ENSMUSG00000026034	CDC-like kinase 1 [Source:MGI Symbol;Acc:MGI:107403]	1	58236240	1.658e-28	FALSE	FALSE
290	pyridoxate	Ppil3	ENSMUSG00000026035	peptidylprolyl isomerase (cyclophilin)-like 3 [Source:MGI Symbol;Acc:MGI:1917475]	1	58236240	1.658e-28	FALSE	FALSE
290	pyridoxate	Nif3l1	ENSMUSG00000026036	Ngg1 interacting factor 3-like 1 (S. pombe) [Source:MGI Symbol;Acc:MGI:1929485]	1	58236240	1.658e-28	FALSE	FALSE
290	pyridoxate	Orc2	ENSMUSG00000026037	origin recognition complex, subunit 2 [Source:MGI Symbol;Acc:MGI:1328306]	1	58236240	1.658e-28	FALSE	FALSE
290	pyridoxate	Fam126b	ENSMUSG00000038174	family with sequence similarity 126, member B [Source:MGI Symbol;Acc:MGI:1098784]	1	58236240	1.658e-28	FALSE	FALSE
290	pyridoxate	Ndufb3	ENSMUSG00000026032	NADH dehydrogenase (ubiquinone) 1 beta subcomplex 3 [Source:MGI Symbol;Acc:MGI:1913745]	1	58236240	1.658e-28	FALSE	FALSE
290	pyridoxate	Gm10068	ENSMUSG00000059647	predicted gene 10068 [Source:MGI Symbol;Acc:MGI:3704187]	1	58236240	1.658e-28	FALSE	FALSE
290	pyridoxate	Als2cr12	ENSMUSG00000047528	amyotrophic lateral sclerosis 2 (juvenile) chromosome region, candidate 12 (human) [Source:MGI Symbol;Acc:MGI:1918359]	1	58236240	1.658e-28	FALSE	FALSE
290	pyridoxate	Cflar	ENSMUSG00000026031	CASP8 and FADD-like apoptosis regulator [Source:MGI Symbol;Acc:MGI:1336166]	1	58236240	1.658e-28	FALSE	FALSE
290	pyridoxate	Casp8	ENSMUSG00000026029	caspase 8 [Source:MGI Symbol;Acc:MGI:1261423]	1	58236240	1.658e-28	FALSE	FALSE
290	pyridoxate	Trak2	ENSMUSG00000026028	trafficking protein, kinesin binding 2 [Source:MGI Symbol;Acc:MGI:1918077]	1	58236240	1.658e-28	FALSE	FALSE
290	pyridoxate	Stradb	ENSMUSG00000026027	STE20-related kinase adaptor beta [Source:MGI Symbol;Acc:MGI:2144047]	1	58236240	1.658e-28	FALSE	FALSE
290	pyridoxate	Als2cr11	ENSMUSG00000047383	amyotrophic lateral sclerosis 2 (juvenile) chromosome region, candidate 11 (human) [Source:MGI Symbol;Acc:MGI:1920713]	1	58236240	1.658e-28	FALSE	FALSE
290	pyridoxate	Gm17570	ENSMUSG00000090590	predicted gene, 17570 [Source:MGI Symbol;Acc:MGI:4937204]	1	58236240	1.658e-28	FALSE	FALSE
290	pyridoxate	Als2cr11	ENSMUSG00000072295	amyotrophic lateral sclerosis 2 (juvenile) chromosome region, candidate 11 (human) [Source:MGI Symbol;Acc:MGI:1920713]	1	58236240	1.658e-28	FALSE	FALSE
290	pyridoxate	Als2cr4	ENSMUSG00000038079	amyotrophic lateral sclerosis 2 (juvenile) chromosome region, candidate 4 [Source:MGI Symbol;Acc:MGI:2138365]	1	58236240	1.658e-28	FALSE	FALSE
290	pyridoxate	Mpp4	ENSMUSG00000079550	membrane protein, palmitoylated 4 (MAGUK p55 subfamily member 4) [Source:MGI Symbol;Acc:MGI:2386681]	1	58236240	1.658e-28	FALSE	FALSE
290	pyridoxate	Als2	ENSMUSG00000026024	amyotrophic lateral sclerosis 2 (juvenile) homolog (human) [Source:MGI Symbol;Acc:MGI:1921268]	1	58236240	1.658e-28	FALSE	FALSE
218	hypoxanthine	Pard3b	ENSMUSG00000052062	par-3 partitioning defective 3 homolog B (C. elegans) [Source:MGI Symbol;Acc:MGI:1919301]	1	62823511	1.0389e-06	FALSE	FALSE
218	hypoxanthine	4930448K12Rik	ENSMUSG00000085842	RIKEN cDNA 4930448K12 gene [Source:MGI Symbol;Acc:MGI:1921911]	1	62823511	1.0389e-06	FALSE	FALSE
218	hypoxanthine	Pard3b	ENSMUSG00000046526	par-3 partitioning defective 3 homolog B (C. elegans) [Source:MGI Symbol;Acc:MGI:1919301]	1	62823511	1.0389e-06	FALSE	FALSE
218	hypoxanthine	Gm11600	ENSMUSG00000081950	predicted gene 11600 [Source:MGI Symbol;Acc:MGI:3651838]	1	62823511	1.0389e-06	FALSE	FALSE
218	hypoxanthine	Gm11599	ENSMUSG00000084333	predicted gene 11599 [Source:MGI Symbol;Acc:MGI:3651840]	1	62823511	1.0389e-06	FALSE	FALSE
218	hypoxanthine	Nrp2	ENSMUSG00000025969	neuropilin 2 [Source:MGI Symbol;Acc:MGI:1100492]	1	62823511	1.0389e-06	FALSE	FALSE
218	hypoxanthine	Ino80d	ENSMUSG00000040865	INO80 complex subunit D [Source:MGI Symbol;Acc:MGI:3027003]	1	62823511	1.0389e-06	FALSE	FALSE
56	2-ketogulonate	Ino80d	ENSMUSG00000040865	INO80 complex subunit D [Source:MGI Symbol;Acc:MGI:3027003]	1	64082960	9.3509e-07	FALSE	FALSE
218	hypoxanthine	Gm11601	ENSMUSG00000081617	predicted gene 11601 [Source:MGI Symbol;Acc:MGI:3650301]	1	62823511	1.0389e-06	FALSE	FALSE
56	2-ketogulonate	Gm11601	ENSMUSG00000081617	predicted gene 11601 [Source:MGI Symbol;Acc:MGI:3650301]	1	64082960	9.3509e-07	FALSE	FALSE
218	hypoxanthine	Gm11603	ENSMUSG00000081429	predicted gene 11603 [Source:MGI Symbol;Acc:MGI:3652266]	1	62823511	1.0389e-06	FALSE	FALSE
56	2-ketogulonate	Gm11603	ENSMUSG00000081429	predicted gene 11603 [Source:MGI Symbol;Acc:MGI:3652266]	1	64082960	9.3509e-07	FALSE	FALSE
218	hypoxanthine	Gm11602	ENSMUSG00000084799	predicted gene 11602 [Source:MGI Symbol;Acc:MGI:3651861]	1	62823511	1.0389e-06	FALSE	FALSE
56	2-ketogulonate	Gm11602	ENSMUSG00000084799	predicted gene 11602 [Source:MGI Symbol;Acc:MGI:3651861]	1	64082960	9.3509e-07	FALSE	FALSE
218	hypoxanthine	Ndufs1	ENSMUSG00000025968	NADH dehydrogenase (ubiquinone) Fe-S protein 1 [Source:MGI Symbol;Acc:MGI:2443241]	1	62823511	1.0389e-06	FALSE	FALSE
56	2-ketogulonate	Ndufs1	ENSMUSG00000025968	NADH dehydrogenase (ubiquinone) Fe-S protein 1 [Source:MGI Symbol;Acc:MGI:2443241]	1	64082960	9.3509e-07	FALSE	FALSE
218	hypoxanthine	Eef1b2	ENSMUSG00000025967	eukaryotic translation elongation factor 1 beta 2 [Source:MGI Symbol;Acc:MGI:1929520]	1	62823511	1.0389e-06	FALSE	FALSE
56	2-ketogulonate	Eef1b2	ENSMUSG00000025967	eukaryotic translation elongation factor 1 beta 2 [Source:MGI Symbol;Acc:MGI:1929520]	1	64082960	9.3509e-07	FALSE	FALSE
218	hypoxanthine	Snora41	ENSMUSG00000064602	small nucleolar RNA, H/ACA box 41 [Source:MGI Symbol;Acc:MGI:3819505]	1	62823511	1.0389e-06	FALSE	FALSE
56	2-ketogulonate	Snora41	ENSMUSG00000064602	small nucleolar RNA, H/ACA box 41 [Source:MGI Symbol;Acc:MGI:3819505]	1	64082960	9.3509e-07	FALSE	FALSE
218	hypoxanthine	Gpr1	ENSMUSG00000046856	G protein-coupled receptor 1 [Source:MGI Symbol;Acc:MGI:2385324]	1	62823511	1.0389e-06	FALSE	FALSE
56	2-ketogulonate	Gpr1	ENSMUSG00000046856	G protein-coupled receptor 1 [Source:MGI Symbol;Acc:MGI:2385324]	1	64082960	9.3509e-07	FALSE	FALSE
218	hypoxanthine	Zdbf2	ENSMUSG00000027520	zinc finger, DBF-type containing 2 [Source:MGI Symbol;Acc:MGI:1921134]	1	62823511	1.0389e-06	FALSE	FALSE
56	2-ketogulonate	Zdbf2	ENSMUSG00000027520	zinc finger, DBF-type containing 2 [Source:MGI Symbol;Acc:MGI:1921134]	1	64082960	9.3509e-07	FALSE	FALSE
218	hypoxanthine	Gm11606	ENSMUSG00000083039	predicted gene 11606 [Source:MGI Symbol;Acc:MGI:3649658]	1	62823511	1.0389e-06	FALSE	FALSE
56	2-ketogulonate	Gm11606	ENSMUSG00000083039	predicted gene 11606 [Source:MGI Symbol;Acc:MGI:3649658]	1	64082960	9.3509e-07	FALSE	FALSE
218	hypoxanthine	Gm11605	ENSMUSG00000081643	predicted gene 11605 [Source:MGI Symbol;Acc:MGI:3651339]	1	62823511	1.0389e-06	FALSE	FALSE
56	2-ketogulonate	Gm11605	ENSMUSG00000081643	predicted gene 11605 [Source:MGI Symbol;Acc:MGI:3651339]	1	64082960	9.3509e-07	FALSE	FALSE
218	hypoxanthine	Adam23	ENSMUSG00000025964	a disintegrin and metallopeptidase domain 23 [Source:MGI Symbol;Acc:MGI:1345162]	1	62823511	1.0389e-06	FALSE	FALSE
56	2-ketogulonate	Adam23	ENSMUSG00000025964	a disintegrin and metallopeptidase domain 23 [Source:MGI Symbol;Acc:MGI:1345162]	1	64082960	9.3509e-07	FALSE	FALSE
218	hypoxanthine	Dytn	ENSMUSG00000069085	dystrotelin [Source:MGI Symbol;Acc:MGI:2685061]	1	62823511	1.0389e-06	FALSE	FALSE
56	2-ketogulonate	Dytn	ENSMUSG00000069085	dystrotelin [Source:MGI Symbol;Acc:MGI:2685061]	1	64082960	9.3509e-07	FALSE	FALSE
218	hypoxanthine	Gm12748	ENSMUSG00000083066	predicted gene 12748 [Source:MGI Symbol;Acc:MGI:3652128]	1	62823511	1.0389e-06	FALSE	FALSE
56	2-ketogulonate	Gm12748	ENSMUSG00000083066	predicted gene 12748 [Source:MGI Symbol;Acc:MGI:3652128]	1	64082960	9.3509e-07	FALSE	FALSE
218	hypoxanthine	Mdh1b	ENSMUSG00000025963	malate dehydrogenase 1B, NAD (soluble) [Source:MGI Symbol;Acc:MGI:1923918]	1	62823511	1.0389e-06	FALSE	FALSE
56	2-ketogulonate	Mdh1b	ENSMUSG00000025963	malate dehydrogenase 1B, NAD (soluble) [Source:MGI Symbol;Acc:MGI:1923918]	1	64082960	9.3509e-07	FALSE	FALSE
218	hypoxanthine	Fastkd2	ENSMUSG00000025962	FAST kinase domains 2 [Source:MGI Symbol;Acc:MGI:1922869]	1	62823511	1.0389e-06	FALSE	FALSE
56	2-ketogulonate	Fastkd2	ENSMUSG00000025962	FAST kinase domains 2 [Source:MGI Symbol;Acc:MGI:1922869]	1	64082960	9.3509e-07	FALSE	FALSE
218	hypoxanthine	4933402D24Rik	ENSMUSG00000025961	RIKEN cDNA 4933402D24 gene [Source:MGI Symbol;Acc:MGI:1921676]	1	62823511	1.0389e-06	FALSE	FALSE
56	2-ketogulonate	4933402D24Rik	ENSMUSG00000025961	RIKEN cDNA 4933402D24 gene [Source:MGI Symbol;Acc:MGI:1921676]	1	64082960	9.3509e-07	FALSE	FALSE
56	2-ketogulonate	Gm13751	ENSMUSG00000080817	predicted gene 13751 [Source:MGI Symbol;Acc:MGI:3650600]	1	64082960	9.3509e-07	FALSE	FALSE
56	2-ketogulonate	Gm13754	ENSMUSG00000082373	predicted gene 13754 [Source:MGI Symbol;Acc:MGI:3651213]	1	64082960	9.3509e-07	FALSE	FALSE
56	2-ketogulonate	Klf7	ENSMUSG00000025959	Kruppel-like factor 7 (ubiquitous) [Source:MGI Symbol;Acc:MGI:1935151]	1	64082960	9.3509e-07	FALSE	FALSE
56	2-ketogulonate	Gm17427	ENSMUSG00000090886	predicted gene, 17427 [Source:MGI Symbol;Acc:MGI:4937061]	1	64082960	9.3509e-07	FALSE	FALSE
56	2-ketogulonate	Gm13750	ENSMUSG00000086721	predicted gene 13750 [Source:MGI Symbol;Acc:MGI:3650598]	1	64082960	9.3509e-07	FALSE	FALSE
56	2-ketogulonate	Creb1	ENSMUSG00000025958	cAMP responsive element binding protein 1 [Source:MGI Symbol;Acc:MGI:88494]	1	64082960	9.3509e-07	FALSE	FALSE
56	2-ketogulonate	Mettl21a	ENSMUSG00000025956	methyltransferase like 21A [Source:MGI Symbol;Acc:MGI:1914349]	1	64082960	9.3509e-07	FALSE	FALSE
56	2-ketogulonate	Ccnyl1	ENSMUSG00000070871	cyclin Y-like 1 [Source:MGI Symbol;Acc:MGI:2138614]	1	64082960	9.3509e-07	FALSE	FALSE
56	2-ketogulonate	Fzd5	ENSMUSG00000045005	frizzled homolog 5 (Drosophila) [Source:MGI Symbol;Acc:MGI:108571]	1	64082960	9.3509e-07	FALSE	FALSE
56	2-ketogulonate	Plekhm3	ENSMUSG00000051344	pleckstrin homology domain containing, family M, member 3 [Source:MGI Symbol;Acc:MGI:2443627]	1	64082960	9.3509e-07	FALSE	FALSE
56	2-ketogulonate	Rpl10a-ps1	ENSMUSG00000084416	ribosomal protein L10A, pseudogene 1 [Source:MGI Symbol;Acc:MGI:3705885]	1	64082960	9.3509e-07	FALSE	FALSE
56	2-ketogulonate	Akr1cl	ENSMUSG00000025955	aldo-keto reductase family 1, member C-like [Source:MGI Symbol;Acc:MGI:1918111]	1	64082960	9.3509e-07	FALSE	FALSE
56	2-ketogulonate	Gm8550	ENSMUSG00000090042	predicted gene 8550 [Source:MGI Symbol;Acc:MGI:3779803]	1	64082960	9.3509e-07	FALSE	FALSE
290	pyridoxate	Gm5528	ENSMUSG00000060125	predicted gene 5528 [Source:MGI Symbol;Acc:MGI:3643453]	1	72948031	2.1155e-08	FALSE	FALSE
290	pyridoxate	Mreg	ENSMUSG00000039395	melanoregulin [Source:MGI Symbol;Acc:MGI:2151839]	1	72948031	2.1155e-08	FALSE	FALSE
290	pyridoxate	D230017M19Rik	ENSMUSG00000085769	RIKEN cDNA D230017M19 gene [Source:MGI Symbol;Acc:MGI:2445071]	1	72948031	2.1155e-08	FALSE	FALSE
290	pyridoxate	AC120136.2	ENSMUSG00000093247		1	72948031	2.1155e-08	FALSE	FALSE
290	pyridoxate	Pecr	ENSMUSG00000026189	peroxisomal trans-2-enoyl-CoA reductase [Source:MGI Symbol;Acc:MGI:2148199]	1	72948031	2.1155e-08	FALSE	FALSE
290	pyridoxate	Tmem169	ENSMUSG00000026188	transmembrane protein 169 [Source:MGI Symbol;Acc:MGI:2442781]	1	72948031	2.1155e-08	FALSE	FALSE
290	pyridoxate	Xrcc5	ENSMUSG00000026187	X-ray repair complementing defective repair in Chinese hamster cells 5 [Source:MGI Symbol;Acc:MGI:104517]	1	72948031	2.1155e-08	FALSE	FALSE
290	pyridoxate	2012-03-04	ENSMUSG00000039372	membrane-associated ring finger (C3HC4) 4 [Source:MGI Symbol;Acc:MGI:2683550]	1	72948031	2.1155e-08	FALSE	FALSE
290	pyridoxate	Gm15843	ENSMUSG00000085812	predicted gene 15843 [Source:MGI Symbol;Acc:MGI:3801845]	1	72948031	2.1155e-08	FALSE	FALSE
290	pyridoxate	Smarcal1	ENSMUSG00000039354	SWI/SNF related matrix associated, actin dependent regulator of chromatin, subfamily a-like 1 [Source:MGI Symbol;Acc:MGI:1859183]	1	72948031	2.1155e-08	FALSE	FALSE
290	pyridoxate	Ankar	ENSMUSG00000039342	ankyrin and armadillo repeat containing [Source:MGI Symbol;Acc:MGI:2442559]	1	72948031	2.1155e-08	FALSE	FALSE
290	pyridoxate	Rpl37a	ENSMUSG00000046330	ribosomal protein L37a [Source:MGI Symbol;Acc:MGI:98068]	1	72948031	2.1155e-08	FALSE	FALSE
290	pyridoxate	Igfbp2	ENSMUSG00000039323	insulin-like growth factor binding protein 2 [Source:MGI Symbol;Acc:MGI:96437]	1	72948031	2.1155e-08	FALSE	FALSE
290	pyridoxate	Igfbp5	ENSMUSG00000026185	insulin-like growth factor binding protein 5 [Source:MGI Symbol;Acc:MGI:96440]	1	72948031	2.1155e-08	FALSE	FALSE
290	pyridoxate	Tnp1	ENSMUSG00000026182	transition protein 1 [Source:MGI Symbol;Acc:MGI:98784]	1	72948031	2.1155e-08	FALSE	FALSE
218	hypoxanthine	Nhej1	ENSMUSG00000026162	nonhomologous end-joining factor 1 [Source:MGI Symbol;Acc:MGI:1922820]	1	76029804	2.6792e-08	FALSE	FALSE
218	hypoxanthine	Slc23a3	ENSMUSG00000026205	solute carrier family 23 (nucleobase transporters), member 3 [Source:MGI Symbol;Acc:MGI:104516]	1	76029804	2.6792e-08	FALSE	FALSE
218	hypoxanthine	1810031K17Rik	ENSMUSG00000033159	RIKEN cDNA 1810031K17 gene [Source:MGI Symbol;Acc:MGI:1916421]	1	76029804	2.6792e-08	FALSE	FALSE
218	hypoxanthine	Fam134a	ENSMUSG00000049339	family with sequence similarity 134, member A [Source:MGI Symbol;Acc:MGI:2388278]	1	76029804	2.6792e-08	FALSE	FALSE
218	hypoxanthine	Zfand2b	ENSMUSG00000026197	zinc finger, AN1 type domain 2B [Source:MGI Symbol;Acc:MGI:1916068]	1	76029804	2.6792e-08	FALSE	FALSE
218	hypoxanthine	Abcb6	ENSMUSG00000026198	ATP-binding cassette, sub-family B (MDR/TAP), member 6 [Source:MGI Symbol;Acc:MGI:1921354]	1	76029804	2.6792e-08	FALSE	FALSE
218	hypoxanthine	Atg9a	ENSMUSG00000033124	autophagy-related 9A (yeast) [Source:MGI Symbol;Acc:MGI:2138446]	1	76029804	2.6792e-08	FALSE	FALSE
218	hypoxanthine	Ankzf1	ENSMUSG00000026199	ankyrin repeat and zinc finger domain containing 1 [Source:MGI Symbol;Acc:MGI:1098746]	1	76029804	2.6792e-08	FALSE	FALSE
218	hypoxanthine	Glb1l	ENSMUSG00000026200	galactosidase, beta 1-like [Source:MGI Symbol;Acc:MGI:1921827]	1	76029804	2.6792e-08	FALSE	FALSE
218	hypoxanthine	Stk16	ENSMUSG00000026201	serine/threonine kinase 16 [Source:MGI Symbol;Acc:MGI:1313271]	1	76029804	2.6792e-08	FALSE	FALSE
218	hypoxanthine	Tuba4a	ENSMUSG00000026202	tubulin, alpha 4A [Source:MGI Symbol;Acc:MGI:1095410]	1	76029804	2.6792e-08	FALSE	FALSE
218	hypoxanthine	Dnajb2	ENSMUSG00000026203	DnaJ (Hsp40) homolog, subfamily B, member 2 [Source:MGI Symbol;Acc:MGI:1928739]	1	76029804	2.6792e-08	FALSE	FALSE
218	hypoxanthine	Ptprn	ENSMUSG00000026204	protein tyrosine phosphatase, receptor type, N [Source:MGI Symbol;Acc:MGI:102765]	1	76029804	2.6792e-08	FALSE	FALSE
218	hypoxanthine	Resp18	ENSMUSG00000033061	regulated endocrine-specific protein 18 [Source:MGI Symbol;Acc:MGI:1098222]	1	76029804	2.6792e-08	FALSE	FALSE
218	hypoxanthine	Dnpep	ENSMUSG00000026209	aspartyl aminopeptidase [Source:MGI Symbol;Acc:MGI:1278328]	1	76029804	2.6792e-08	FALSE	FALSE
218	hypoxanthine	Des	ENSMUSG00000026208	desmin [Source:MGI Symbol;Acc:MGI:94885]	1	76029804	2.6792e-08	FALSE	FALSE
218	hypoxanthine	Speg	ENSMUSG00000026207	SPEG complex locus [Source:MGI Symbol;Acc:MGI:109282]	1	76029804	2.6792e-08	FALSE	FALSE
336	valerylglycine	Speg	ENSMUSG00000026207	SPEG complex locus [Source:MGI Symbol;Acc:MGI:109282]	1	76411108	1.2468e-06	FALSE	FALSE
218	hypoxanthine	Gmppa	ENSMUSG00000033021	GDP-mannose pyrophosphorylase A [Source:MGI Symbol;Acc:MGI:1916330]	1	76029804	2.6792e-08	FALSE	FALSE
336	valerylglycine	Gmppa	ENSMUSG00000033021	GDP-mannose pyrophosphorylase A [Source:MGI Symbol;Acc:MGI:1916330]	1	76411108	1.2468e-06	FALSE	FALSE
218	hypoxanthine	Accn4	ENSMUSG00000033007	amiloride-sensitive cation channel 4, pituitary [Source:MGI Symbol;Acc:MGI:2652846]	1	76029804	2.6792e-08	FALSE	FALSE
336	valerylglycine	Accn4	ENSMUSG00000033007	amiloride-sensitive cation channel 4, pituitary [Source:MGI Symbol;Acc:MGI:2652846]	1	76411108	1.2468e-06	FALSE	FALSE
218	hypoxanthine	Chpf	ENSMUSG00000032997	chondroitin polymerizing factor [Source:MGI Symbol;Acc:MGI:106576]	1	76029804	2.6792e-08	FALSE	FALSE
336	valerylglycine	Chpf	ENSMUSG00000032997	chondroitin polymerizing factor [Source:MGI Symbol;Acc:MGI:106576]	1	76411108	1.2468e-06	FALSE	FALSE
218	hypoxanthine	Obsl1	ENSMUSG00000026211	obscurin-like 1 [Source:MGI Symbol;Acc:MGI:2138628]	1	76029804	2.6792e-08	FALSE	FALSE
336	valerylglycine	Obsl1	ENSMUSG00000026211	obscurin-like 1 [Source:MGI Symbol;Acc:MGI:2138628]	1	76411108	1.2468e-06	FALSE	FALSE
218	hypoxanthine	Tmem198	ENSMUSG00000051703	transmembrane protein 198 [Source:MGI Symbol;Acc:MGI:2443133]	1	76029804	2.6792e-08	FALSE	FALSE
336	valerylglycine	Tmem198	ENSMUSG00000051703	transmembrane protein 198 [Source:MGI Symbol;Acc:MGI:2443133]	1	76411108	1.2468e-06	FALSE	FALSE
218	hypoxanthine	Inha	ENSMUSG00000032968	inhibin alpha [Source:MGI Symbol;Acc:MGI:96569]	1	76029804	2.6792e-08	FALSE	FALSE
336	valerylglycine	Inha	ENSMUSG00000032968	inhibin alpha [Source:MGI Symbol;Acc:MGI:96569]	1	76411108	1.2468e-06	FALSE	FALSE
218	hypoxanthine	Gm15181	ENSMUSG00000082745	predicted gene 15181 [Source:MGI Symbol;Acc:MGI:3705876]	1	76029804	2.6792e-08	FALSE	FALSE
336	valerylglycine	Gm15181	ENSMUSG00000082745	predicted gene 15181 [Source:MGI Symbol;Acc:MGI:3705876]	1	76411108	1.2468e-06	FALSE	FALSE
218	hypoxanthine	Stk11ip	ENSMUSG00000026213	serine/threonine kinase 11 interacting protein [Source:MGI Symbol;Acc:MGI:1918978]	1	76029804	2.6792e-08	FALSE	FALSE
336	valerylglycine	Stk11ip	ENSMUSG00000026213	serine/threonine kinase 11 interacting protein [Source:MGI Symbol;Acc:MGI:1918978]	1	76411108	1.2468e-06	FALSE	FALSE
218	hypoxanthine	Gm15183	ENSMUSG00000082059	predicted gene 15183 [Source:MGI Symbol;Acc:MGI:3705481]	1	76029804	2.6792e-08	FALSE	FALSE
336	valerylglycine	Gm15183	ENSMUSG00000082059	predicted gene 15183 [Source:MGI Symbol;Acc:MGI:3705481]	1	76411108	1.2468e-06	FALSE	FALSE
218	hypoxanthine	Slc4a3	ENSMUSG00000006576	solute carrier family 4 (anion exchanger), member 3 [Source:MGI Symbol;Acc:MGI:109350]	1	76029804	2.6792e-08	FALSE	FALSE
336	valerylglycine	Slc4a3	ENSMUSG00000006576	solute carrier family 4 (anion exchanger), member 3 [Source:MGI Symbol;Acc:MGI:109350]	1	76411108	1.2468e-06	FALSE	FALSE
218	hypoxanthine	Gm15180	ENSMUSG00000083244	predicted gene 15180 [Source:MGI Symbol;Acc:MGI:3705360]	1	76029804	2.6792e-08	FALSE	FALSE
336	valerylglycine	Gm15180	ENSMUSG00000083244	predicted gene 15180 [Source:MGI Symbol;Acc:MGI:3705360]	1	76411108	1.2468e-06	FALSE	FALSE
218	hypoxanthine	Gm15182	ENSMUSG00000082528	predicted gene 15182 [Source:MGI Symbol;Acc:MGI:3705533]	1	76029804	2.6792e-08	FALSE	FALSE
336	valerylglycine	Gm15182	ENSMUSG00000082528	predicted gene 15182 [Source:MGI Symbol;Acc:MGI:3705533]	1	76411108	1.2468e-06	FALSE	FALSE
218	hypoxanthine	Gm5257	ENSMUSG00000082012	predicted gene 5257 [Source:MGI Symbol;Acc:MGI:3647791]	1	76029804	2.6792e-08	FALSE	FALSE
336	valerylglycine	Gm5257	ENSMUSG00000082012	predicted gene 5257 [Source:MGI Symbol;Acc:MGI:3647791]	1	76411108	1.2468e-06	FALSE	FALSE
336	valerylglycine	Epha4	ENSMUSG00000026235	Eph receptor A4 [Source:MGI Symbol;Acc:MGI:98277]	1	76411108	1.2468e-06	FALSE	FALSE
162	eicosapentaenoate (EPA; 20:5n3)	Pax3	ENSMUSG00000004872	paired box gene 3 [Source:MGI Symbol;Acc:MGI:97487]	1	78729205	1.323e-07	FALSE	FALSE
225	isovalerylcarnitine	Pax3	ENSMUSG00000004872	paired box gene 3 [Source:MGI Symbol;Acc:MGI:97487]	1	78729205	9.6197e-08	FALSE	FALSE
162	eicosapentaenoate (EPA; 20:5n3)	Sgpp2	ENSMUSG00000032908	sphingosine-1-phosphate phosphotase 2 [Source:MGI Symbol;Acc:MGI:3589109]	1	78729205	1.323e-07	FALSE	FALSE
225	isovalerylcarnitine	Sgpp2	ENSMUSG00000032908	sphingosine-1-phosphate phosphotase 2 [Source:MGI Symbol;Acc:MGI:3589109]	1	78729205	9.6197e-08	FALSE	FALSE
162	eicosapentaenoate (EPA; 20:5n3)	Farsb	ENSMUSG00000026245	phenylalanyl-tRNA synthetase, beta subunit [Source:MGI Symbol;Acc:MGI:1346035]	1	78729205	1.323e-07	FALSE	FALSE
225	isovalerylcarnitine	Farsb	ENSMUSG00000026245	phenylalanyl-tRNA synthetase, beta subunit [Source:MGI Symbol;Acc:MGI:1346035]	1	78729205	9.6197e-08	FALSE	FALSE
162	eicosapentaenoate (EPA; 20:5n3)	BC035947	ENSMUSG00000090486	cDNA sequence BC035947 [Source:MGI Symbol;Acc:MGI:2652858]	1	78729205	1.323e-07	FALSE	FALSE
225	isovalerylcarnitine	BC035947	ENSMUSG00000090486	cDNA sequence BC035947 [Source:MGI Symbol;Acc:MGI:2652858]	1	78729205	9.6197e-08	FALSE	FALSE
162	eicosapentaenoate (EPA; 20:5n3)	Mogat1	ENSMUSG00000012187	monoacylglycerol O-acyltransferase 1 [Source:MGI Symbol;Acc:MGI:1915643]	1	78729205	1.323e-07	FALSE	FALSE
225	isovalerylcarnitine	Mogat1	ENSMUSG00000012187	monoacylglycerol O-acyltransferase 1 [Source:MGI Symbol;Acc:MGI:1915643]	1	78729205	9.6197e-08	FALSE	FALSE
162	eicosapentaenoate (EPA; 20:5n3)	Acsl3	ENSMUSG00000032883	acyl-CoA synthetase long-chain family member 3 [Source:MGI Symbol;Acc:MGI:1921455]	1	78729205	1.323e-07	FALSE	FALSE
225	isovalerylcarnitine	Acsl3	ENSMUSG00000032883	acyl-CoA synthetase long-chain family member 3 [Source:MGI Symbol;Acc:MGI:1921455]	1	78729205	9.6197e-08	FALSE	FALSE
162	eicosapentaenoate (EPA; 20:5n3)	Utp14b	ENSMUSG00000079470	UTP14, U3 small nucleolar ribonucleoprotein, homolog B (yeast) [Source:MGI Symbol;Acc:MGI:2445092]	1	78729205	1.323e-07	FALSE	FALSE
225	isovalerylcarnitine	Utp14b	ENSMUSG00000079470	UTP14, U3 small nucleolar ribonucleoprotein, homolog B (yeast) [Source:MGI Symbol;Acc:MGI:2445092]	1	78729205	9.6197e-08	FALSE	FALSE
162	eicosapentaenoate (EPA; 20:5n3)	Kcne4	ENSMUSG00000047330	potassium voltage-gated channel, Isk-related subfamily, gene 4 [Source:MGI Symbol;Acc:MGI:1891125]	1	78729205	1.323e-07	FALSE	FALSE
225	isovalerylcarnitine	Kcne4	ENSMUSG00000047330	potassium voltage-gated channel, Isk-related subfamily, gene 4 [Source:MGI Symbol;Acc:MGI:1891125]	1	78729205	9.6197e-08	FALSE	FALSE
162	eicosapentaenoate (EPA; 20:5n3)	Gm5830	ENSMUSG00000072978	predicted pseudogene 5830 [Source:MGI Symbol;Acc:MGI:3647375]	1	78729205	1.323e-07	FALSE	FALSE
225	isovalerylcarnitine	Gm5830	ENSMUSG00000072978	predicted pseudogene 5830 [Source:MGI Symbol;Acc:MGI:3647375]	1	78729205	9.6197e-08	FALSE	FALSE
162	eicosapentaenoate (EPA; 20:5n3)	Scg2	ENSMUSG00000050711	secretogranin II [Source:MGI Symbol;Acc:MGI:103033]	1	78729205	1.323e-07	FALSE	FALSE
225	isovalerylcarnitine	Scg2	ENSMUSG00000050711	secretogranin II [Source:MGI Symbol;Acc:MGI:103033]	1	78729205	9.6197e-08	FALSE	FALSE
162	eicosapentaenoate (EPA; 20:5n3)	Ap1s3	ENSMUSG00000054702	adaptor-related protein complex AP-1, sigma 3 [Source:MGI Symbol;Acc:MGI:1891304]	1	78729205	1.323e-07	FALSE	FALSE
225	isovalerylcarnitine	Ap1s3	ENSMUSG00000054702	adaptor-related protein complex AP-1, sigma 3 [Source:MGI Symbol;Acc:MGI:1891304]	1	78729205	9.6197e-08	FALSE	FALSE
162	eicosapentaenoate (EPA; 20:5n3)	Wdfy1	ENSMUSG00000073643	WD repeat and FYVE domain containing 1 [Source:MGI Symbol;Acc:MGI:1916618]	1	78729205	1.323e-07	FALSE	FALSE
225	isovalerylcarnitine	Wdfy1	ENSMUSG00000073643	WD repeat and FYVE domain containing 1 [Source:MGI Symbol;Acc:MGI:1916618]	1	78729205	9.6197e-08	FALSE	FALSE
338	xanthine	9430031J16Rik	ENSMUSG00000054976	RIKEN cDNA 9430031J16 gene [Source:MGI Symbol;Acc:MGI:2443135]	1	82041822	4.571e-06	FALSE	FALSE
338	xanthine	Gm5530	ENSMUSG00000087008	predicted gene 5530 [Source:MGI Symbol;Acc:MGI:3646374]	1	82041822	4.571e-06	FALSE	FALSE
338	xanthine	Irs1	ENSMUSG00000055980	insulin receptor substrate 1 [Source:MGI Symbol;Acc:MGI:99454]	1	82041822	4.571e-06	FALSE	FALSE
338	xanthine	Gm9747	ENSMUSG00000022591	predicted gene 9747 [Source:MGI Symbol;Acc:MGI:3710571]	1	82041822	4.571e-06	FALSE	FALSE
338	xanthine	Rhbdd1	ENSMUSG00000026142	rhomboid domain containing 1 [Source:MGI Symbol;Acc:MGI:1924117]	1	82041822	4.571e-06	FALSE	FALSE
338	xanthine	Col4a4	ENSMUSG00000067158	collagen, type IV, alpha 4 [Source:MGI Symbol;Acc:MGI:104687]	1	82041822	4.571e-06	FALSE	FALSE
338	xanthine	Col4a3	ENSMUSG00000079465	collagen, type IV, alpha 3 [Source:MGI Symbol;Acc:MGI:104688]	1	82041822	4.571e-06	FALSE	FALSE
338	xanthine	n-R5s213	ENSMUSG00000065055	nuclear encoded rRNA 5S 213 [Source:MGI Symbol;Acc:MGI:4422078]	1	82041822	4.571e-06	FALSE	FALSE
338	xanthine	C430014B12Rik	ENSMUSG00000085879	RIKEN cDNA C430014B12 gene [Source:MGI Symbol;Acc:MGI:2444820]	1	82041822	4.571e-06	FALSE	FALSE
338	xanthine	Mff	ENSMUSG00000026150	mitochondrial fission factor [Source:MGI Symbol;Acc:MGI:1922984]	1	82041822	4.571e-06	FALSE	FALSE
338	xanthine	Tm4sf20	ENSMUSG00000026149	transmembrane 4 L six family member 20 [Source:MGI Symbol;Acc:MGI:1913511]	1	82041822	4.571e-06	FALSE	FALSE
338	xanthine	Agfg1	ENSMUSG00000026159	ArfGAP with FG repeats 1 [Source:MGI Symbol;Acc:MGI:1333754]	1	82041822	4.571e-06	FALSE	FALSE
338	xanthine	Slc19a3	ENSMUSG00000038496	solute carrier family 19 (sodium/hydrogen exchanger), member 3 [Source:MGI Symbol;Acc:MGI:1931307]	1	82041822	4.571e-06	FALSE	FALSE
290	pyridoxate	Gm2666	ENSMUSG00000090189	predicted gene 2666 [Source:MGI Symbol;Acc:MGI:3780835]	1	88177056	4.7689e-07	FALSE	FALSE
290	pyridoxate	Gm7592	ENSMUSG00000090186	predicted gene 7592 [Source:MGI Symbol;Acc:MGI:3644077]	1	88177056	4.7689e-07	FALSE	FALSE
290	pyridoxate	Sp110	ENSMUSG00000070034	Sp110 nuclear body protein [Source:MGI Symbol;Acc:MGI:1923364]	1	88177056	4.7689e-07	FALSE	FALSE
290	pyridoxate	Sp140	ENSMUSG00000070031	Sp140 nuclear body protein [Source:MGI Symbol;Acc:MGI:3702467]	1	88177056	4.7689e-07	FALSE	FALSE
290	pyridoxate	Gm10552	ENSMUSG00000073628	predicted gene 10552 [Source:MGI Symbol;Acc:MGI:3642083]	1	88177056	4.7689e-07	FALSE	FALSE
290	pyridoxate	Sp100	ENSMUSG00000026222	nuclear antigen Sp100 [Source:MGI Symbol;Acc:MGI:109561]	1	88177056	4.7689e-07	FALSE	FALSE
290	pyridoxate	n-R5s215	ENSMUSG00000064414	nuclear encoded rRNA 5S 215 [Source:MGI Symbol;Acc:MGI:4422080]	1	88177056	4.7689e-07	FALSE	FALSE
290	pyridoxate	A630001G21Rik	ENSMUSG00000052760	RIKEN cDNA A630001G21 gene [Source:MGI Symbol;Acc:MGI:2443131]	1	88177056	4.7689e-07	FALSE	FALSE
290	pyridoxate	Cab39	ENSMUSG00000036707	calcium binding protein 39 [Source:MGI Symbol;Acc:MGI:107438]	1	88177056	4.7689e-07	FALSE	FALSE
290	pyridoxate	Itm2c	ENSMUSG00000026223	integral membrane protein 2C [Source:MGI Symbol;Acc:MGI:1927594]	1	88177056	4.7689e-07	FALSE	FALSE
290	pyridoxate	4933407L21Rik	ENSMUSG00000026224	RIKEN cDNA 4933407L21 gene [Source:MGI Symbol;Acc:MGI:1918391]	1	88177056	4.7689e-07	FALSE	FALSE
290	pyridoxate	Gpr55	ENSMUSG00000049608	G protein-coupled receptor 55 [Source:MGI Symbol;Acc:MGI:2685064]	1	88177056	4.7689e-07	FALSE	FALSE
290	pyridoxate	Spata3	ENSMUSG00000026226	spermatogenesis associated 3 [Source:MGI Symbol;Acc:MGI:1917310]	1	88177056	4.7689e-07	FALSE	FALSE
290	pyridoxate	Psmd1	ENSMUSG00000026229	proteasome (prosome, macropain) 26S subunit, non-ATPase, 1 [Source:MGI Symbol;Acc:MGI:1917497]	1	88177056	4.7689e-07	FALSE	FALSE
290	pyridoxate	Htr2b	ENSMUSG00000026228	5-hydroxytryptamine (serotonin) receptor 2B [Source:MGI Symbol;Acc:MGI:109323]	1	88177056	4.7689e-07	FALSE	FALSE
290	pyridoxate	Armc9	ENSMUSG00000062590	armadillo repeat containing 9 [Source:MGI Symbol;Acc:MGI:1926045]	1	88177056	4.7689e-07	FALSE	FALSE
290	pyridoxate	B3gnt7	ENSMUSG00000079445	UDP-GlcNAc:betaGal beta-1,3-N-acetylglucosaminyltransferase 7 [Source:MGI Symbol;Acc:MGI:2384394]	1	88177056	4.7689e-07	FALSE	FALSE
290	pyridoxate	Gm5258	ENSMUSG00000091806	predicted gene 5258 [Source:MGI Symbol;Acc:MGI:3647794]	1	88177056	4.7689e-07	FALSE	FALSE
290	pyridoxate	Ncl	ENSMUSG00000026234	nucleolin [Source:MGI Symbol;Acc:MGI:97286]	1	88177056	4.7689e-07	FALSE	FALSE
290	pyridoxate	Snora75	ENSMUSG00000064837	small nucleolar RNA, H/ACA box 75 [Source:MGI Symbol;Acc:MGI:3819511]	1	88177056	4.7689e-07	FALSE	FALSE
290	pyridoxate	SNORD20	ENSMUSG00000064696	Small nucleolar RNA SNORD20 [Source:RFAM;Acc:RF00217]	1	88177056	4.7689e-07	FALSE	FALSE
290	pyridoxate	Snord82	ENSMUSG00000064823	small nucleolar RNA, C/D box 82 [Source:MGI Symbol;Acc:MGI:1931502]	1	88177056	4.7689e-07	FALSE	FALSE
290	pyridoxate	Nmur1	ENSMUSG00000026237	neuromedin U receptor 1 [Source:MGI Symbol;Acc:MGI:1341898]	1	88177056	4.7689e-07	FALSE	FALSE
290	pyridoxate	1700019O17Rik	ENSMUSG00000036574	RIKEN cDNA 1700019O17 gene [Source:MGI Symbol;Acc:MGI:1919113]	1	88177056	4.7689e-07	FALSE	FALSE
290	pyridoxate	Rpl30-ps6	ENSMUSG00000067125	ribosomal protein L30, pseudogene 6 [Source:MGI Symbol;Acc:MGI:3642608]	1	88177056	4.7689e-07	FALSE	FALSE
290	pyridoxate	Ptma	ENSMUSG00000026238	prothymosin alpha [Source:MGI Symbol;Acc:MGI:97803]	1	88177056	4.7689e-07	FALSE	FALSE
290	pyridoxate	Pde6d	ENSMUSG00000026239	phosphodiesterase 6D, cGMP-specific, rod, delta [Source:MGI Symbol;Acc:MGI:1270843]	1	88177056	4.7689e-07	FALSE	FALSE
290	pyridoxate	Cops7b	ENSMUSG00000026240	COP9 (constitutive photomorphogenic) homolog, subunit 7b (Arabidopsis thaliana) [Source:MGI Symbol;Acc:MGI:1349388]	1	88177056	4.7689e-07	FALSE	FALSE
290	pyridoxate	Nppc	ENSMUSG00000026241	natriuretic peptide type C [Source:MGI Symbol;Acc:MGI:97369]	1	88177056	4.7689e-07	FALSE	FALSE
290	pyridoxate	Dis3l2	ENSMUSG00000053333	DIS3 mitotic control homolog (S. cerevisiae)-like 2 [Source:MGI Symbol;Acc:MGI:2442555]	1	88177056	4.7689e-07	FALSE	FALSE
290	pyridoxate	Gm6136	ENSMUSG00000084106	predicted pseudogene 6136 [Source:MGI Symbol;Acc:MGI:3646897]	1	88177056	4.7689e-07	FALSE	FALSE
290	pyridoxate	Alppl2	ENSMUSG00000026246	alkaline phosphatase, placental-like 2 [Source:MGI Symbol;Acc:MGI:108009]	1	88177056	4.7689e-07	FALSE	FALSE
290	pyridoxate	Alpi	ENSMUSG00000079440	alkaline phosphatase, intestinal [Source:MGI Symbol;Acc:MGI:1924018]	1	88177056	4.7689e-07	FALSE	FALSE
290	pyridoxate	Akp3	ENSMUSG00000036500	alkaline phosphatase 3, intestine, not Mn requiring [Source:MGI Symbol;Acc:MGI:87984]	1	88177056	4.7689e-07	FALSE	FALSE
290	pyridoxate	Ecel1	ENSMUSG00000026247	endothelin converting enzyme-like 1 [Source:MGI Symbol;Acc:MGI:1343461]	1	88177056	4.7689e-07	FALSE	FALSE
290	pyridoxate	1700027L20Rik	ENSMUSG00000036480	RIKEN cDNA 1700027L20 gene [Source:MGI Symbol;Acc:MGI:1916703]	1	88177056	4.7689e-07	FALSE	FALSE
290	pyridoxate	Chrnd	ENSMUSG00000026251	cholinergic receptor, nicotinic, delta polypeptide [Source:MGI Symbol;Acc:MGI:87893]	1	88177056	4.7689e-07	FALSE	FALSE
290	pyridoxate	Chrng	ENSMUSG00000026253	cholinergic receptor, nicotinic, gamma polypeptide [Source:MGI Symbol;Acc:MGI:87895]	1	88177056	4.7689e-07	FALSE	FALSE
290	pyridoxate	Eif4e2	ENSMUSG00000026254	eukaryotic translation initiation factor 4E member 2 [Source:MGI Symbol;Acc:MGI:1914440]	1	88177056	4.7689e-07	FALSE	FALSE
290	pyridoxate	Efhd1	ENSMUSG00000026255	EF hand domain containing 1 [Source:MGI Symbol;Acc:MGI:1921607]	1	88177056	4.7689e-07	FALSE	FALSE
290	pyridoxate	Gm16535	ENSMUSG00000089821	predicted gene 16535 [Source:MGI Symbol;Acc:MGI:4413444]	1	88177056	4.7689e-07	FALSE	FALSE
106	allantoin	Cxcr7	ENSMUSG00000044337	chemokine (C-X-C motif) receptor 7 [Source:MGI Symbol;Acc:MGI:109562]	1	93063713	2.5316e-06	FALSE	FALSE
106	allantoin	Cops8	ENSMUSG00000034432	COP9 (constitutive photomorphogenic) homolog, subunit 8 (Arabidopsis thaliana) [Source:MGI Symbol;Acc:MGI:1915363]	1	93063713	2.5316e-06	FALSE	FALSE
106	allantoin	Gm9991	ENSMUSG00000056128	predicted gene 9991 [Source:MGI Symbol;Acc:MGI:3643217]	1	93063713	2.5316e-06	FALSE	FALSE
106	allantoin	Col6a3	ENSMUSG00000048126	collagen, type VI, alpha 3 [Source:MGI Symbol;Acc:MGI:88461]	1	93063713	2.5316e-06	FALSE	FALSE
106	allantoin	Mlph	ENSMUSG00000026303	melanophilin [Source:MGI Symbol;Acc:MGI:2176380]	1	93063713	2.5316e-06	FALSE	FALSE
106	allantoin	Prlh	ENSMUSG00000090550	prolactin releasing hormone [Source:MGI Symbol;Acc:MGI:3644668]	1	93063713	2.5316e-06	FALSE	FALSE
106	allantoin	Rab17	ENSMUSG00000026304	RAB17, member RAS oncogene family [Source:MGI Symbol;Acc:MGI:104640]	1	93063713	2.5316e-06	FALSE	FALSE
106	allantoin	Lrrfip1	ENSMUSG00000026305	leucine rich repeat (in FLII) interacting protein 1 [Source:MGI Symbol;Acc:MGI:1342770]	1	93063713	2.5316e-06	FALSE	FALSE
106	allantoin	Rbm44	ENSMUSG00000070732	RNA binding motif protein 44 [Source:MGI Symbol;Acc:MGI:2685663]	1	93063713	2.5316e-06	FALSE	FALSE
106	allantoin	Ramp1	ENSMUSG00000034353	receptor (calcitonin) activity modifying protein 1 [Source:MGI Symbol;Acc:MGI:1858418]	1	93063713	2.5316e-06	FALSE	FALSE
106	allantoin	Ube2f	ENSMUSG00000034343	ubiquitin-conjugating enzyme E2F (putative) [Source:MGI Symbol;Acc:MGI:1915171]	1	93063713	2.5316e-06	FALSE	FALSE
106	allantoin	Gm7785	ENSMUSG00000083064	predicted gene 7785 [Source:MGI Symbol;Acc:MGI:3645449]	1	93063713	2.5316e-06	FALSE	FALSE
106	allantoin	Gm17560	ENSMUSG00000091871	predicted gene, 17560 [Source:MGI Symbol;Acc:MGI:4937194]	1	93063713	2.5316e-06	FALSE	FALSE
106	allantoin	Scly	ENSMUSG00000026307	selenocysteine lyase [Source:MGI Symbol;Acc:MGI:1355310]	1	93063713	2.5316e-06	FALSE	FALSE
106	allantoin	Espnl	ENSMUSG00000049515	espin-like [Source:MGI Symbol;Acc:MGI:2685402]	1	93063713	2.5316e-06	FALSE	FALSE
106	allantoin	Klhl30	ENSMUSG00000026308	kelch-like 30 (Drosophila) [Source:MGI Symbol;Acc:MGI:1918038]	1	93063713	2.5316e-06	FALSE	FALSE
106	allantoin	Fam132b	ENSMUSG00000047443	family with sequence similarity 132, member B [Source:MGI Symbol;Acc:MGI:3606476]	1	93063713	2.5316e-06	FALSE	FALSE
106	allantoin	Ilkap	ENSMUSG00000026309	integrin-linked kinase-associated serine/threonine phosphatase 2C [Source:MGI Symbol;Acc:MGI:1914694]	1	93063713	2.5316e-06	FALSE	FALSE
106	allantoin	Hes6	ENSMUSG00000067071	hairy and enhancer of split 6 (Drosophila) [Source:MGI Symbol;Acc:MGI:1859852]	1	93063713	2.5316e-06	FALSE	FALSE
106	allantoin	Per2	ENSMUSG00000055866	period homolog 2 (Drosophila) [Source:MGI Symbol;Acc:MGI:1195265]	1	93063713	2.5316e-06	FALSE	FALSE
106	allantoin	Traf3ip1	ENSMUSG00000034292	TRAF3 interacting protein 1 [Source:MGI Symbol;Acc:MGI:1921269]	1	93063713	2.5316e-06	FALSE	FALSE
106	allantoin	Asb1	ENSMUSG00000026311	ankyrin repeat and SOCS box-containing 1 [Source:MGI Symbol;Acc:MGI:1929735]	1	93063713	2.5316e-06	FALSE	FALSE
106	allantoin	Twist2	ENSMUSG00000007805	twist homolog 2 (Drosophila) [Source:MGI Symbol;Acc:MGI:104685]	1	93063713	2.5316e-06	FALSE	FALSE
106	allantoin	Hdac4	ENSMUSG00000073617	histone deacetylase 4 [Source:MGI Symbol;Acc:MGI:3036234]	1	93063713	2.5316e-06	FALSE	FALSE
106	allantoin	Hdac4	ENSMUSG00000026313	histone deacetylase 4 [Source:MGI Symbol;Acc:MGI:3036234]	1	93063713	2.5316e-06	FALSE	FALSE
106	allantoin	Gm17418	ENSMUSG00000079420	predicted gene, 17418 [Source:MGI Symbol;Acc:MGI:4937052]	1	93063713	2.5316e-06	FALSE	FALSE
146	cytidine	Cdh20	ENSMUSG00000050840	cadherin 20 [Source:MGI Symbol;Acc:MGI:1346069]	1	107594437	3.6863e-06	FALSE	FALSE
316	taurodeoxycholate	Cdh20	ENSMUSG00000050840	cadherin 20 [Source:MGI Symbol;Acc:MGI:1346069]	1	106899302	1.7588e-06	FALSE	FALSE
146	cytidine	n-R5s216	ENSMUSG00000084704	nuclear encoded rRNA 5S 216 [Source:MGI Symbol;Acc:MGI:4422081]	1	107594437	3.6863e-06	FALSE	FALSE
316	taurodeoxycholate	n-R5s216	ENSMUSG00000084704	nuclear encoded rRNA 5S 216 [Source:MGI Symbol;Acc:MGI:4422081]	1	106899302	1.7588e-06	FALSE	FALSE
146	cytidine	Rnf152	ENSMUSG00000047496	ring finger protein 152 [Source:MGI Symbol;Acc:MGI:2443787]	1	107594437	3.6863e-06	FALSE	FALSE
316	taurodeoxycholate	Rnf152	ENSMUSG00000047496	ring finger protein 152 [Source:MGI Symbol;Acc:MGI:2443787]	1	106899302	1.7588e-06	FALSE	FALSE
146	cytidine	Gm17634	ENSMUSG00000090759	predicted gene, 17634 [Source:MGI Symbol;Acc:MGI:4937268]	1	107594437	3.6863e-06	FALSE	FALSE
316	taurodeoxycholate	Gm17634	ENSMUSG00000090759	predicted gene, 17634 [Source:MGI Symbol;Acc:MGI:4937268]	1	106899302	1.7588e-06	FALSE	FALSE
146	cytidine	Gm3608	ENSMUSG00000067017	predicted gene 3608 [Source:MGI Symbol;Acc:MGI:3804932]	1	107594437	3.6863e-06	FALSE	FALSE
316	taurodeoxycholate	Gm3608	ENSMUSG00000067017	predicted gene 3608 [Source:MGI Symbol;Acc:MGI:3804932]	1	106899302	1.7588e-06	FALSE	FALSE
146	cytidine	Pign	ENSMUSG00000056536	phosphatidylinositol glycan anchor biosynthesis, class N [Source:MGI Symbol;Acc:MGI:1351629]	1	107594437	3.6863e-06	FALSE	FALSE
316	taurodeoxycholate	Pign	ENSMUSG00000056536	phosphatidylinositol glycan anchor biosynthesis, class N [Source:MGI Symbol;Acc:MGI:1351629]	1	106899302	1.7588e-06	FALSE	FALSE
146	cytidine	2310035C23Rik	ENSMUSG00000026319	RIKEN cDNA 2310035C23 gene [Source:MGI Symbol;Acc:MGI:1922832]	1	107594437	3.6863e-06	FALSE	FALSE
316	taurodeoxycholate	2310035C23Rik	ENSMUSG00000026319	RIKEN cDNA 2310035C23 gene [Source:MGI Symbol;Acc:MGI:1922832]	1	106899302	1.7588e-06	FALSE	FALSE
146	cytidine	Gm10193	ENSMUSG00000067015	predicted gene 10193 [Source:MGI Symbol;Acc:MGI:3708520]	1	107594437	3.6863e-06	FALSE	FALSE
316	taurodeoxycholate	Gm10193	ENSMUSG00000067015	predicted gene 10193 [Source:MGI Symbol;Acc:MGI:3708520]	1	106899302	1.7588e-06	FALSE	FALSE
146	cytidine	Tnfrsf11a	ENSMUSG00000026321	tumor necrosis factor receptor superfamily, member 11a [Source:MGI Symbol;Acc:MGI:1314891]	1	107594437	3.6863e-06	FALSE	FALSE
316	taurodeoxycholate	Tnfrsf11a	ENSMUSG00000026321	tumor necrosis factor receptor superfamily, member 11a [Source:MGI Symbol;Acc:MGI:1314891]	1	106899302	1.7588e-06	FALSE	FALSE
146	cytidine	Zcchc2	ENSMUSG00000038866	zinc finger, CCHC domain containing 2 [Source:MGI Symbol;Acc:MGI:2444114]	1	107594437	3.6863e-06	FALSE	FALSE
316	taurodeoxycholate	Zcchc2	ENSMUSG00000038866	zinc finger, CCHC domain containing 2 [Source:MGI Symbol;Acc:MGI:2444114]	1	106899302	1.7588e-06	FALSE	FALSE
146	cytidine	Phlpp1	ENSMUSG00000044340	PH domain and leucine rich repeat protein phosphatase 1 [Source:MGI Symbol;Acc:MGI:2138327]	1	107594437	3.6863e-06	FALSE	FALSE
146	cytidine	Bcl2	ENSMUSG00000057329	B-cell leukemia/lymphoma 2 [Source:MGI Symbol;Acc:MGI:88138]	1	107594437	3.6863e-06	FALSE	FALSE
276	pantothenate	Cdh7	ENSMUSG00000026312	cadherin 7, type 2 [Source:MGI Symbol;Acc:MGI:2442792]	1	111788248	3.5661e-06	FALSE	FALSE
276	pantothenate	Cdh19	ENSMUSG00000047216	cadherin 19, type 2 [Source:MGI Symbol;Acc:MGI:3588198]	1	111788248	3.5661e-06	FALSE	FALSE
156	dimethylglycine	Cntnap5a	ENSMUSG00000070695	contactin associated protein-like 5A [Source:MGI Symbol;Acc:MGI:3643623]	1	118139430	4.4978e-06	FALSE	FALSE
248	methylglutaroylcarnitine	Lrrn2	ENSMUSG00000026443	leucine rich repeat protein 2, neuronal [Source:MGI Symbol;Acc:MGI:106037]	1	135723433	3.2434e-06	FALSE	FALSE
248	methylglutaroylcarnitine	Mdm4	ENSMUSG00000054387	transformed mouse 3T3 cell double minute 4 [Source:MGI Symbol;Acc:MGI:107934]	1	135723433	3.2434e-06	FALSE	FALSE
248	methylglutaroylcarnitine	Pik3c2b	ENSMUSG00000026447	phosphoinositide-3-kinase, class 2, beta polypeptide [Source:MGI Symbol;Acc:MGI:2685045]	1	135723433	3.2434e-06	FALSE	FALSE
248	methylglutaroylcarnitine	Ppp1r15b	ENSMUSG00000046062	protein phosphatase 1, regulatory (inhibitor) subunit 15b [Source:MGI Symbol;Acc:MGI:2444211]	1	135723433	3.2434e-06	FALSE	FALSE
248	methylglutaroylcarnitine	Plekha6	ENSMUSG00000041757	pleckstrin homology domain containing, family A member 6 [Source:MGI Symbol;Acc:MGI:2388662]	1	135723433	3.2434e-06	FALSE	FALSE
248	methylglutaroylcarnitine	Golt1a	ENSMUSG00000041717	golgi transport 1 homolog A (S. cerevisiae) [Source:MGI Symbol;Acc:MGI:1915588]	1	135723433	3.2434e-06	FALSE	FALSE
248	methylglutaroylcarnitine	Kiss1	ENSMUSG00000091251	KiSS-1 metastasis-suppressor [Source:MGI Symbol;Acc:MGI:2663985]	1	135723433	3.2434e-06	FALSE	FALSE
248	methylglutaroylcarnitine	Ren1	ENSMUSG00000070645	renin 1 structural [Source:MGI Symbol;Acc:MGI:97898]	1	135723433	3.2434e-06	FALSE	FALSE
248	methylglutaroylcarnitine	Etnk2	ENSMUSG00000070644	ethanolamine kinase 2 [Source:MGI Symbol;Acc:MGI:2443760]	1	135723433	3.2434e-06	FALSE	FALSE
248	methylglutaroylcarnitine	Sox13	ENSMUSG00000070643	SRY-box containing gene 13 [Source:MGI Symbol;Acc:MGI:98361]	1	135723433	3.2434e-06	FALSE	FALSE
248	methylglutaroylcarnitine	Snrpe	ENSMUSG00000090553	small nuclear ribonucleoprotein E [Source:MGI Symbol;Acc:MGI:98346]	1	135723433	3.2434e-06	FALSE	FALSE
248	methylglutaroylcarnitine	Gm17713	ENSMUSG00000092104	predicted gene, 17713 [Source:MGI Symbol;Acc:MGI:4937347]	1	135723433	3.2434e-06	FALSE	FALSE
248	methylglutaroylcarnitine	Zc3h11a	ENSMUSG00000026464	zinc finger CCCH type containing 11A [Source:MGI Symbol;Acc:MGI:1917829]	1	135723433	3.2434e-06	FALSE	FALSE
248	methylglutaroylcarnitine	Lax1	ENSMUSG00000051998	lymphocyte transmembrane adaptor 1 [Source:MGI Symbol;Acc:MGI:2443362]	1	135723433	3.2434e-06	FALSE	FALSE
248	methylglutaroylcarnitine	Gm17678	ENSMUSG00000091176	predicted gene, 17678 [Source:MGI Symbol;Acc:MGI:4937312]	1	135723433	3.2434e-06	FALSE	FALSE
248	methylglutaroylcarnitine	Atp2b4	ENSMUSG00000026463	ATPase, Ca++ transporting, plasma membrane 4 [Source:MGI Symbol;Acc:MGI:88111]	1	135723433	3.2434e-06	FALSE	FALSE
248	methylglutaroylcarnitine	Optc	ENSMUSG00000010311	opticin [Source:MGI Symbol;Acc:MGI:2151113]	1	135723433	3.2434e-06	FALSE	FALSE
248	methylglutaroylcarnitine	Prelp	ENSMUSG00000041577	proline arginine-rich end leucine-rich repeat [Source:MGI Symbol;Acc:MGI:2151110]	1	135723433	3.2434e-06	FALSE	FALSE
248	methylglutaroylcarnitine	Fmod	ENSMUSG00000041559	fibromodulin [Source:MGI Symbol;Acc:MGI:1328364]	1	135723433	3.2434e-06	FALSE	FALSE
248	methylglutaroylcarnitine	Btg2	ENSMUSG00000020423	B-cell translocation gene 2, anti-proliferative [Source:MGI Symbol;Acc:MGI:108384]	1	135723433	3.2434e-06	FALSE	FALSE
248	methylglutaroylcarnitine	Gm8618	ENSMUSG00000073559	predicted gene 8618 [Source:MGI Symbol;Acc:MGI:3647540]	1	135723433	3.2434e-06	FALSE	FALSE
248	methylglutaroylcarnitine	Chit1	ENSMUSG00000026450	chitinase 1 (chitotriosidase) [Source:MGI Symbol;Acc:MGI:1919134]	1	135723433	3.2434e-06	FALSE	FALSE
248	methylglutaroylcarnitine	Chi3l1	ENSMUSG00000064246	chitinase 3-like 1 [Source:MGI Symbol;Acc:MGI:1340899]	1	135723433	3.2434e-06	FALSE	FALSE
248	methylglutaroylcarnitine	Mybph	ENSMUSG00000042451	myosin binding protein H [Source:MGI Symbol;Acc:MGI:1858196]	1	135723433	3.2434e-06	FALSE	FALSE
248	methylglutaroylcarnitine	Adora1	ENSMUSG00000042429	adenosine A1 receptor [Source:MGI Symbol;Acc:MGI:99401]	1	135723433	3.2434e-06	FALSE	FALSE
248	methylglutaroylcarnitine	Myog	ENSMUSG00000026459	myogenin [Source:MGI Symbol;Acc:MGI:97276]	1	135723433	3.2434e-06	FALSE	FALSE
248	methylglutaroylcarnitine	Ppfia4	ENSMUSG00000026458	protein tyrosine phosphatase, receptor type, f polypeptide (PTPRF), interacting protein (liprin), alpha 4 [Source:MGI Symbol;Acc:MGI:1915757]	1	135723433	3.2434e-06	FALSE	FALSE
248	methylglutaroylcarnitine	Tmem183a	ENSMUSG00000042305	transmembrane protein 183A [Source:MGI Symbol;Acc:MGI:1914729]	1	135723433	3.2434e-06	FALSE	FALSE
248	methylglutaroylcarnitine	4933406M09Rik	ENSMUSG00000050526	RIKEN cDNA 4933406M09 gene [Source:MGI Symbol;Acc:MGI:3045320]	1	135723433	3.2434e-06	FALSE	FALSE
248	methylglutaroylcarnitine	Cyb5r1	ENSMUSG00000026456	cytochrome b5 reductase 1 [Source:MGI Symbol;Acc:MGI:1919267]	1	135723433	3.2434e-06	FALSE	FALSE
248	methylglutaroylcarnitine	Adipor1	ENSMUSG00000026457	adiponectin receptor 1 [Source:MGI Symbol;Acc:MGI:1919924]	1	135723433	3.2434e-06	FALSE	FALSE
248	methylglutaroylcarnitine	Klhl12	ENSMUSG00000026455	kelch-like 12 (Drosophila) [Source:MGI Symbol;Acc:MGI:2385619]	1	135723433	3.2434e-06	FALSE	FALSE
248	methylglutaroylcarnitine	Gm11092	ENSMUSG00000079319	predicted gene 11092 [Source:MGI Symbol;Acc:MGI:3779328]	1	135723433	3.2434e-06	FALSE	FALSE
248	methylglutaroylcarnitine	Rabif	ENSMUSG00000042229	RAB interacting factor [Source:MGI Symbol;Acc:MGI:2138605]	1	135723433	3.2434e-06	FALSE	FALSE
248	methylglutaroylcarnitine	Gm15454	ENSMUSG00000060342	predicted gene 15454 [Source:MGI Symbol;Acc:MGI:3644262]	1	135723433	3.2434e-06	FALSE	FALSE
248	methylglutaroylcarnitine	Kdm5b	ENSMUSG00000042207	lysine (K)-specific demethylase 5B [Source:MGI Symbol;Acc:MGI:1922855]	1	135723433	3.2434e-06	FALSE	FALSE
248	methylglutaroylcarnitine	Gm3834	ENSMUSG00000091246	predicted gene 3834 [Source:MGI Symbol;Acc:MGI:3782006]	1	135723433	3.2434e-06	FALSE	FALSE
248	methylglutaroylcarnitine	Syt2	ENSMUSG00000026452	synaptotagmin II [Source:MGI Symbol;Acc:MGI:99666]	1	135723433	3.2434e-06	FALSE	FALSE
248	methylglutaroylcarnitine	Ppp1r12b	ENSMUSG00000073557	protein phosphatase 1, regulatory (inhibitor) subunit 12B [Source:MGI Symbol;Acc:MGI:1916417]	1	135723433	3.2434e-06	FALSE	FALSE
237	malonylcarnitine	Nr5a2	ENSMUSG00000026398	nuclear receptor subfamily 5, group A, member 2 [Source:MGI Symbol;Acc:MGI:1346834]	1	139659484	3.7073e-06	FALSE	FALSE
237	malonylcarnitine	A130050O07Rik	ENSMUSG00000051480	RIKEN cDNA A130050O07 gene [Source:MGI Symbol;Acc:MGI:2443458]	1	139659484	3.7073e-06	FALSE	FALSE
237	malonylcarnitine	Mir181a-1	ENSMUSG00000065565	microRNA 181a-1 [Source:MGI Symbol;Acc:MGI:3629589]	1	139659484	3.7073e-06	FALSE	FALSE
237	malonylcarnitine	Mir181b-1	ENSMUSG00000065458	microRNA 181b-1 [Source:MGI Symbol;Acc:MGI:3618735]	1	139659484	3.7073e-06	FALSE	FALSE
237	malonylcarnitine	Ptprc	ENSMUSG00000026395	protein tyrosine phosphatase, receptor type, C [Source:MGI Symbol;Acc:MGI:97810]	1	139659484	3.7073e-06	FALSE	FALSE
237	malonylcarnitine	Atp6v1g3	ENSMUSG00000026394	ATPase, H+ transporting, lysosomal V1 subunit G3 [Source:MGI Symbol;Acc:MGI:2450548]	1	139659484	3.7073e-06	FALSE	FALSE
237	malonylcarnitine	Nek7	ENSMUSG00000026393	NIMA (never in mitosis gene a)-related expressed kinase 7 [Source:MGI Symbol;Acc:MGI:1890645]	1	139659484	3.7073e-06	FALSE	FALSE
18	1-myristoylglycerophosphocholine	n-R5s218	ENSMUSG00000084532	nuclear encoded rRNA 5S 218 [Source:MGI Symbol;Acc:MGI:4422083]	1	152249036	3.7866e-07	FALSE	FALSE
18	1-myristoylglycerophosphocholine	Pla2g4a	ENSMUSG00000056220	phospholipase A2, group IVA (cytosolic, calcium-dependent) [Source:MGI Symbol;Acc:MGI:1195256]	1	152249036	3.7866e-07	TRUE	FALSE
18	1-myristoylglycerophosphocholine	n-R5s219	ENSMUSG00000077516	nuclear encoded rRNA 5S 219 [Source:MGI Symbol;Acc:MGI:4422084]	1	152249036	3.7866e-07	FALSE	FALSE
18	1-myristoylglycerophosphocholine	7530420F21Rik	ENSMUSG00000084952	RIKEN cDNA 7530420F21 gene [Source:MGI Symbol;Acc:MGI:2443180]	1	152249036	3.7866e-07	FALSE	FALSE
18	1-myristoylglycerophosphocholine	Ptgs2	ENSMUSG00000032487	prostaglandin-endoperoxide synthase 2 [Source:MGI Symbol;Acc:MGI:97798]	1	152249036	3.7866e-07	FALSE	FALSE
18	1-myristoylglycerophosphocholine	Gm17311	ENSMUSG00000091113	predicted gene, 17311 [Source:MGI Symbol;Acc:MGI:4936945]	1	152249036	3.7866e-07	FALSE	FALSE
18	1-myristoylglycerophosphocholine	Gm15453	ENSMUSG00000081535	predicted gene 15453 [Source:MGI Symbol;Acc:MGI:3642874]	1	152249036	3.7866e-07	FALSE	FALSE
18	1-myristoylglycerophosphocholine	Pdc	ENSMUSG00000006007	phosducin [Source:MGI Symbol;Acc:MGI:98090]	1	152249036	3.7866e-07	FALSE	FALSE
18	1-myristoylglycerophosphocholine	BC003331	ENSMUSG00000006010	cDNA sequence BC003331 [Source:MGI Symbol;Acc:MGI:2385108]	1	152249036	3.7866e-07	FALSE	FALSE
18	1-myristoylglycerophosphocholine	Tpr	ENSMUSG00000006005	translocated promoter region [Source:MGI Symbol;Acc:MGI:1922066]	1	152249036	3.7866e-07	FALSE	FALSE
18	1-myristoylglycerophosphocholine	Prg4	ENSMUSG00000006014	proteoglycan 4 (megakaryocyte stimulating factor, articular superficial zone protein) [Source:MGI Symbol;Acc:MGI:1891344]	1	152249036	3.7866e-07	FALSE	FALSE
18	1-myristoylglycerophosphocholine	Ska2l-ps	ENSMUSG00000057399	spindle and kinetochore associated complex subunit 2-like, pseudogene [Source:MGI Symbol;Acc:MGI:3643639]	1	152249036	3.7866e-07	FALSE	FALSE
18	1-myristoylglycerophosphocholine	Hmcn1	ENSMUSG00000066842	hemicentin 1 [Source:MGI Symbol;Acc:MGI:2685047]	1	152249036	3.7866e-07	FALSE	FALSE
18	1-myristoylglycerophosphocholine	Gm10138	ENSMUSG00000063886	predicted gene 10138 [Source:MGI Symbol;Acc:MGI:3708522]	1	152249036	3.7866e-07	FALSE	FALSE
18	1-myristoylglycerophosphocholine	Ivns1abp	ENSMUSG00000023150	influenza virus NS1A binding protein [Source:MGI Symbol;Acc:MGI:2152389]	1	152249036	3.7866e-07	FALSE	FALSE
18	1-myristoylglycerophosphocholine	1200016B10Rik	ENSMUSG00000052748	RIKEN cDNA 1200016B10 gene [Source:MGI Symbol;Acc:MGI:1914125]	1	152249036	3.7866e-07	FALSE	FALSE
174	gamma-aminobutyrate (GABA)	Cenpf	ENSMUSG00000026605	centromere protein F [Source:MGI Symbol;Acc:MGI:1313302]	1	192463879	6.1424e-07	FALSE	FALSE
174	gamma-aminobutyrate (GABA)	Ptpn14	ENSMUSG00000026604	protein tyrosine phosphatase, non-receptor type 14 [Source:MGI Symbol;Acc:MGI:102467]	1	192463879	6.1424e-07	FALSE	FALSE
174	gamma-aminobutyrate (GABA)	Gm17653	ENSMUSG00000090445	predicted gene, 17653 [Source:MGI Symbol;Acc:MGI:4937287]	1	192463879	6.1424e-07	FALSE	FALSE
174	gamma-aminobutyrate (GABA)	Smyd2	ENSMUSG00000026603	SET and MYND domain containing 2 [Source:MGI Symbol;Acc:MGI:1915889]	1	192463879	6.1424e-07	FALSE	FALSE
174	gamma-aminobutyrate (GABA)	Prox1	ENSMUSG00000010175	prospero-related homeobox 1 [Source:MGI Symbol;Acc:MGI:97772]	1	192463879	6.1424e-07	FALSE	FALSE
174	gamma-aminobutyrate (GABA)	Gm17566	ENSMUSG00000079045	predicted gene, 17566 [Source:MGI Symbol;Acc:MGI:4937200]	1	192463879	6.1424e-07	FALSE	FALSE
174	gamma-aminobutyrate (GABA)	Rps6kc1	ENSMUSG00000089872	ribosomal protein S6 kinase polypeptide 1 [Source:MGI Symbol;Acc:MGI:2443419]	1	192463879	6.1424e-07	FALSE	FALSE
174	gamma-aminobutyrate (GABA)	Angel2	ENSMUSG00000026634	angel homolog 2 (Drosophila) [Source:MGI Symbol;Acc:MGI:1196310]	1	192463879	6.1424e-07	FALSE	FALSE
174	gamma-aminobutyrate (GABA)	Vash2	ENSMUSG00000037568	vasohibin 2 [Source:MGI Symbol;Acc:MGI:2444826]	1	192463879	6.1424e-07	FALSE	FALSE
174	gamma-aminobutyrate (GABA)	Mfsd7b	ENSMUSG00000066595	major facilitator superfamily domain containing 7B [Source:MGI Symbol;Acc:MGI:2444881]	1	192463879	6.1424e-07	FALSE	FALSE
174	gamma-aminobutyrate (GABA)	1700022P22Rik	ENSMUSG00000057072	RIKEN cDNA 1700022P22 gene [Source:MGI Symbol;Acc:MGI:1922808]	1	192463879	6.1424e-07	FALSE	FALSE
174	gamma-aminobutyrate (GABA)	Tatdn3	ENSMUSG00000026632	TatD DNase domain containing 3 [Source:MGI Symbol;Acc:MGI:1916222]	1	192463879	6.1424e-07	FALSE	FALSE
174	gamma-aminobutyrate (GABA)	Nsl1	ENSMUSG00000062510	NSL1, MIND kinetochore complex component, homolog (S. cerevisiae) [Source:MGI Symbol;Acc:MGI:2685830]	1	192463879	6.1424e-07	FALSE	FALSE
174	gamma-aminobutyrate (GABA)	Batf3	ENSMUSG00000026630	basic leucine zipper transcription factor, ATF-like 3 [Source:MGI Symbol;Acc:MGI:1925491]	1	192463879	6.1424e-07	FALSE	FALSE
174	gamma-aminobutyrate (GABA)	Fam71a	ENSMUSG00000091017	family with sequence similarity 71, member A [Source:MGI Symbol;Acc:MGI:3588202]	1	192463879	6.1424e-07	FALSE	FALSE
174	gamma-aminobutyrate (GABA)	Atf3	ENSMUSG00000026628	activating transcription factor 3 [Source:MGI Symbol;Acc:MGI:109384]	1	192463879	6.1424e-07	FALSE	FALSE
174	gamma-aminobutyrate (GABA)	D730003I15Rik	ENSMUSG00000073478	RIKEN cDNA D730003I15 gene [Source:MGI Symbol;Acc:MGI:1925971]	1	192463879	6.1424e-07	FALSE	FALSE
174	gamma-aminobutyrate (GABA)	Nenf	ENSMUSG00000037499	neuron derived neurotrophic factor [Source:MGI Symbol;Acc:MGI:1913458]	1	192463879	6.1424e-07	FALSE	FALSE
174	gamma-aminobutyrate (GABA)	Tmem206	ENSMUSG00000026627	transmembrane protein 206 [Source:MGI Symbol;Acc:MGI:1914200]	1	192463879	6.1424e-07	FALSE	FALSE
174	gamma-aminobutyrate (GABA)	Ppp2r5a	ENSMUSG00000026626	protein phosphatase 2, regulatory subunit B (B56), alpha isoform [Source:MGI Symbol;Acc:MGI:2388479]	1	192463879	6.1424e-07	FALSE	FALSE
174	gamma-aminobutyrate (GABA)	Dtl	ENSMUSG00000037474	denticleless homolog (Drosophila) [Source:MGI Symbol;Acc:MGI:1924093]	1	192463879	6.1424e-07	FALSE	FALSE
174	gamma-aminobutyrate (GABA)	Ints7	ENSMUSG00000037461	integrator complex subunit 7 [Source:MGI Symbol;Acc:MGI:1924315]	1	192463879	6.1424e-07	FALSE	FALSE
331	undecanedioate	Gm13468	ENSMUSG00000083756	predicted gene 13468 [Source:MGI Symbol;Acc:MGI:3649388]	2	47678508	7.599e-07	FALSE	FALSE
331	undecanedioate	Gm13471	ENSMUSG00000082278	predicted gene 13471 [Source:MGI Symbol;Acc:MGI:3649390]	2	47678508	7.599e-07	FALSE	FALSE
331	undecanedioate	Gm13482	ENSMUSG00000083966	predicted gene 13482 [Source:MGI Symbol;Acc:MGI:3651625]	2	47678508	7.599e-07	FALSE	FALSE
331	undecanedioate	Gm13472	ENSMUSG00000083866	predicted gene 13472 [Source:MGI Symbol;Acc:MGI:3649391]	2	47678508	7.599e-07	FALSE	FALSE
311	succinylcarnitine	Gm13472	ENSMUSG00000083866	predicted gene 13472 [Source:MGI Symbol;Acc:MGI:3649391]	2	49180827	8.0712e-08	FALSE	FALSE
331	undecanedioate	Gm13489	ENSMUSG00000082114	predicted gene 13489 [Source:MGI Symbol;Acc:MGI:3651216]	2	47678508	7.599e-07	FALSE	FALSE
311	succinylcarnitine	Gm13489	ENSMUSG00000082114	predicted gene 13489 [Source:MGI Symbol;Acc:MGI:3651216]	2	49180827	8.0712e-08	FALSE	FALSE
331	undecanedioate	Acvr2a	ENSMUSG00000052155	activin receptor IIA [Source:MGI Symbol;Acc:MGI:102806]	2	47678508	7.599e-07	FALSE	FALSE
311	succinylcarnitine	Acvr2a	ENSMUSG00000052155	activin receptor IIA [Source:MGI Symbol;Acc:MGI:102806]	2	49180827	8.0712e-08	FALSE	FALSE
311	succinylcarnitine	Orc4	ENSMUSG00000026761	origin recognition complex, subunit 4 [Source:MGI Symbol;Acc:MGI:1347043]	2	49180827	8.0712e-08	FALSE	FALSE
311	succinylcarnitine	Mbd5	ENSMUSG00000036792	methyl-CpG binding domain protein 5 [Source:MGI Symbol;Acc:MGI:2138934]	2	49180827	8.0712e-08	FALSE	FALSE
311	succinylcarnitine	Gm13510	ENSMUSG00000080937	predicted gene 13510 [Source:MGI Symbol;Acc:MGI:3649639]	2	49180827	8.0712e-08	FALSE	FALSE
311	succinylcarnitine	Gm13509	ENSMUSG00000081272	predicted gene 13509 [Source:MGI Symbol;Acc:MGI:3649640]	2	49180827	8.0712e-08	FALSE	FALSE
311	succinylcarnitine	Gm13508	ENSMUSG00000084177	predicted gene 13508 [Source:MGI Symbol;Acc:MGI:3649638]	2	49180827	8.0712e-08	FALSE	FALSE
311	succinylcarnitine	Epc2	ENSMUSG00000069495	enhancer of polycomb homolog 2 (Drosophila) [Source:MGI Symbol;Acc:MGI:1278321]	2	49180827	8.0712e-08	FALSE	FALSE
311	succinylcarnitine	Kif5c	ENSMUSG00000026764	kinesin family member 5C [Source:MGI Symbol;Acc:MGI:1098269]	2	49180827	8.0712e-08	FALSE	FALSE
311	succinylcarnitine	Gm13525	ENSMUSG00000082879	predicted gene 13525 [Source:MGI Symbol;Acc:MGI:3650225]	2	49180827	8.0712e-08	FALSE	FALSE
311	succinylcarnitine	Lypd6b	ENSMUSG00000026765	LY6/PLAUR domain containing 6B [Source:MGI Symbol;Acc:MGI:1919147]	2	49180827	8.0712e-08	FALSE	FALSE
311	succinylcarnitine	Gm13480	ENSMUSG00000085357	predicted gene 13480 [Source:MGI Symbol;Acc:MGI:3651871]	2	49180827	8.0712e-08	FALSE	FALSE
311	succinylcarnitine	Lypd6	ENSMUSG00000050447	LY6/PLAUR domain containing 6 [Source:MGI Symbol;Acc:MGI:2443848]	2	49180827	8.0712e-08	FALSE	FALSE
311	succinylcarnitine	Mmadhc	ENSMUSG00000026766	methylmalonic aciduria (cobalamin deficiency) cblD type, with homocystinuria [Source:MGI Symbol;Acc:MGI:1923786]	2	49180827	8.0712e-08	FALSE	FALSE
198	glycerol 3-phosphate (G3P)	Kcnj3	ENSMUSG00000026824	potassium inwardly-rectifying channel, subfamily J, member 3 [Source:MGI Symbol;Acc:MGI:104742]	2	56419268	2.5447e-07	FALSE	FALSE
198	glycerol 3-phosphate (G3P)	Gm13517	ENSMUSG00000082971	predicted gene 13517 [Source:MGI Symbol;Acc:MGI:3649620]	2	56419268	2.5447e-07	FALSE	FALSE
198	glycerol 3-phosphate (G3P)	Gm13615	ENSMUSG00000082499	predicted gene 13615 [Source:MGI Symbol;Acc:MGI:3650493]	2	56419268	2.5447e-07	FALSE	FALSE
198	glycerol 3-phosphate (G3P)	Gm13518	ENSMUSG00000082142	predicted gene 13518 [Source:MGI Symbol;Acc:MGI:3649619]	2	56419268	2.5447e-07	FALSE	FALSE
198	glycerol 3-phosphate (G3P)	Gm13519	ENSMUSG00000082004	predicted gene 13519 [Source:MGI Symbol;Acc:MGI:3650607]	2	56419268	2.5447e-07	FALSE	FALSE
198	glycerol 3-phosphate (G3P)	Gm13527	ENSMUSG00000082578	predicted gene 13527 [Source:MGI Symbol;Acc:MGI:3651877]	2	56419268	2.5447e-07	FALSE	FALSE
198	glycerol 3-phosphate (G3P)	Nr4a2	ENSMUSG00000026826	nuclear receptor subfamily 4, group A, member 2 [Source:MGI Symbol;Acc:MGI:1352456]	2	56419268	2.5447e-07	FALSE	FALSE
198	glycerol 3-phosphate (G3P)	4930555B11Rik	ENSMUSG00000086396	RIKEN cDNA 4930555B11 gene [Source:MGI Symbol;Acc:MGI:1922529]	2	56419268	2.5447e-07	FALSE	FALSE
198	glycerol 3-phosphate (G3P)	Gm13526	ENSMUSG00000080812	predicted gene 13526 [Source:MGI Symbol;Acc:MGI:3651219]	2	56419268	2.5447e-07	FALSE	FALSE
198	glycerol 3-phosphate (G3P)	A930012O16Rik	ENSMUSG00000054181	RIKEN cDNA A930012O16 gene [Source:MGI Symbol;Acc:MGI:2442255]	2	56419268	2.5447e-07	FALSE	FALSE
198	glycerol 3-phosphate (G3P)	Gpd2	ENSMUSG00000026827	glycerol phosphate dehydrogenase 2, mitochondrial [Source:MGI Symbol;Acc:MGI:99778]	2	56419268	2.5447e-07	TRUE	TRUE
198	glycerol 3-phosphate (G3P)	Gm13535	ENSMUSG00000084292	predicted gene 13535 [Source:MGI Symbol;Acc:MGI:3651247]	2	56419268	2.5447e-07	FALSE	FALSE
198	glycerol 3-phosphate (G3P)	Gm13531	ENSMUSG00000084338	predicted gene 13531 [Source:MGI Symbol;Acc:MGI:3651643]	2	56419268	2.5447e-07	FALSE	FALSE
218	hypoxanthine	1110051M20Rik	ENSMUSG00000040591	RIKEN cDNA 1110051M20 gene [Source:MGI Symbol;Acc:MGI:1915079]	2	92183050	7.1287e-06	FALSE	FALSE
218	hypoxanthine	Gm13787	ENSMUSG00000081248	predicted gene 13787 [Source:MGI Symbol;Acc:MGI:3650035]	2	92183050	7.1287e-06	FALSE	FALSE
218	hypoxanthine	Lrp4	ENSMUSG00000027253	low density lipoprotein receptor-related protein 4 [Source:MGI Symbol;Acc:MGI:2442252]	2	92183050	7.1287e-06	FALSE	FALSE
218	hypoxanthine	Gm13770	ENSMUSG00000081834	predicted gene 13770 [Source:MGI Symbol;Acc:MGI:3651719]	2	92183050	7.1287e-06	FALSE	FALSE
218	hypoxanthine	Ckap5	ENSMUSG00000040549	cytoskeleton associated protein 5 [Source:MGI Symbol;Acc:MGI:1923036]	2	92183050	7.1287e-06	FALSE	FALSE
218	hypoxanthine	Snord67	ENSMUSG00000077221	small nucleolar RNA, C/D box 67 [Source:MGI Symbol;Acc:MGI:3819549]	2	92183050	7.1287e-06	FALSE	FALSE
218	hypoxanthine	F2	ENSMUSG00000027249	coagulation factor II [Source:MGI Symbol;Acc:MGI:88380]	2	92183050	7.1287e-06	FALSE	FALSE
218	hypoxanthine	Gm13771	ENSMUSG00000083832	predicted gene 13771 [Source:MGI Symbol;Acc:MGI:3650181]	2	92183050	7.1287e-06	FALSE	FALSE
218	hypoxanthine	Zfp408	ENSMUSG00000075040	zinc finger protein 408 [Source:MGI Symbol;Acc:MGI:2685857]	2	92183050	7.1287e-06	FALSE	FALSE
218	hypoxanthine	Arhgap1	ENSMUSG00000027247	Rho GTPase activating protein 1 [Source:MGI Symbol;Acc:MGI:2445003]	2	92183050	7.1287e-06	FALSE	FALSE
218	hypoxanthine	Atg13	ENSMUSG00000027244	ATG13 autophagy related 13 homolog (S. cerevisiae) [Source:MGI Symbol;Acc:MGI:1196429]	2	92183050	7.1287e-06	FALSE	FALSE
218	hypoxanthine	Harbi1	ENSMUSG00000027243	harbinger transposase derived 1 [Source:MGI Symbol;Acc:MGI:2443194]	2	92183050	7.1287e-06	FALSE	FALSE
218	hypoxanthine	Gm13776	ENSMUSG00000082457	predicted gene 13776 [Source:MGI Symbol;Acc:MGI:3650154]	2	92183050	7.1287e-06	FALSE	FALSE
218	hypoxanthine	Ambra1	ENSMUSG00000040506	autophagy/beclin 1 regulator 1 [Source:MGI Symbol;Acc:MGI:2443564]	2	92183050	7.1287e-06	FALSE	FALSE
218	hypoxanthine	Gm10805	ENSMUSG00000075036	predicted gene 10805 [Source:MGI Symbol;Acc:MGI:3708660]	2	92183050	7.1287e-06	FALSE	FALSE
218	hypoxanthine	Chrm4	ENSMUSG00000040495	cholinergic receptor, muscarinic 4 [Source:MGI Symbol;Acc:MGI:88399]	2	92183050	7.1287e-06	FALSE	FALSE
218	hypoxanthine	Mdk	ENSMUSG00000027239	midkine [Source:MGI Symbol;Acc:MGI:96949]	2	92183050	7.1287e-06	FALSE	FALSE
218	hypoxanthine	Dgkz	ENSMUSG00000040479	diacylglycerol kinase zeta [Source:MGI Symbol;Acc:MGI:1278339]	2	92183050	7.1287e-06	FALSE	FALSE
218	hypoxanthine	Gm9821	ENSMUSG00000047923	predicted gene 9821 [Source:MGI Symbol;Acc:MGI:3704208]	2	92183050	7.1287e-06	FALSE	FALSE
218	hypoxanthine	Creb3l1	ENSMUSG00000027230	cAMP responsive element binding protein 3-like 1 [Source:MGI Symbol;Acc:MGI:1347062]	2	92183050	7.1287e-06	FALSE	FALSE
218	hypoxanthine	Gm13780	ENSMUSG00000087197	predicted gene 13780 [Source:MGI Symbol;Acc:MGI:3650707]	2	92183050	7.1287e-06	FALSE	FALSE
218	hypoxanthine	Phf21a	ENSMUSG00000058318	PHD finger protein 21A [Source:MGI Symbol;Acc:MGI:2384756]	2	92183050	7.1287e-06	FALSE	FALSE
218	hypoxanthine	Mir1955	ENSMUSG00000088639	microRNA 1955 [Source:MGI Symbol;Acc:MGI:3837036]	2	92183050	7.1287e-06	FALSE	FALSE
218	hypoxanthine	Gm13786	ENSMUSG00000083951	predicted gene 13786 [Source:MGI Symbol;Acc:MGI:3649782]	2	92183050	7.1287e-06	FALSE	FALSE
218	hypoxanthine	Gm13785	ENSMUSG00000081730	predicted gene 13785 [Source:MGI Symbol;Acc:MGI:3649781]	2	92183050	7.1287e-06	FALSE	FALSE
218	hypoxanthine	Gyltl1b	ENSMUSG00000040434	glycosyltransferase-like 1B [Source:MGI Symbol;Acc:MGI:2443769]	2	92183050	7.1287e-06	FALSE	FALSE
218	hypoxanthine	Pex16	ENSMUSG00000027222	peroxisomal biogenesis factor 16 [Source:MGI Symbol;Acc:MGI:1338829]	2	92183050	7.1287e-06	FALSE	FALSE
218	hypoxanthine	1700029I15Rik	ENSMUSG00000044916	RIKEN cDNA 1700029I15 gene [Source:MGI Symbol;Acc:MGI:1916742]	2	92183050	7.1287e-06	FALSE	FALSE
218	hypoxanthine	Mapk8ip1	ENSMUSG00000027223	mitogen-activated protein kinase 8 interacting protein 1 [Source:MGI Symbol;Acc:MGI:1309464]	2	92183050	7.1287e-06	FALSE	FALSE
218	hypoxanthine	Cry2	ENSMUSG00000068742	cryptochrome 2 (photolyase-like) [Source:MGI Symbol;Acc:MGI:1270859]	2	92183050	7.1287e-06	FALSE	FALSE
218	hypoxanthine	D930015M05Rik	ENSMUSG00000084781	RIKEN cDNA D930015M05 gene [Source:MGI Symbol;Acc:MGI:3612068]	2	92183050	7.1287e-06	FALSE	FALSE
218	hypoxanthine	Slc35c1	ENSMUSG00000049922	solute carrier family 35, member C1 [Source:MGI Symbol;Acc:MGI:2443301]	2	92183050	7.1287e-06	FALSE	FALSE
218	hypoxanthine	Gm13815	ENSMUSG00000080860	predicted gene 13815 [Source:MGI Symbol;Acc:MGI:3649318]	2	92183050	7.1287e-06	FALSE	FALSE
218	hypoxanthine	Chst1	ENSMUSG00000027221	carbohydrate (keratan sulfate Gal-6) sulfotransferase 1 [Source:MGI Symbol;Acc:MGI:1924219]	2	92183050	7.1287e-06	FALSE	FALSE
218	hypoxanthine	Gm13792	ENSMUSG00000082700	predicted gene 13792 [Source:MGI Symbol;Acc:MGI:3650955]	2	92183050	7.1287e-06	FALSE	FALSE
218	hypoxanthine	Syt13	ENSMUSG00000027220	synaptotagmin XIII [Source:MGI Symbol;Acc:MGI:1933945]	2	92183050	7.1287e-06	FALSE	FALSE
218	hypoxanthine	Prdm11	ENSMUSG00000075028	PR domain containing 11 [Source:MGI Symbol;Acc:MGI:2685553]	2	92183050	7.1287e-06	FALSE	FALSE
218	hypoxanthine	4631405J19Rik	ENSMUSG00000075027	RIKEN cDNA 4631405J19 gene [Source:MGI Symbol;Acc:MGI:3045383]	2	92183050	7.1287e-06	FALSE	FALSE
218	hypoxanthine	Trp53i11	ENSMUSG00000068735	transformation related protein 53 inducible protein 11 [Source:MGI Symbol;Acc:MGI:2670995]	2	92183050	7.1287e-06	FALSE	FALSE
218	hypoxanthine	Tspan18	ENSMUSG00000027217	tetraspanin 18 [Source:MGI Symbol;Acc:MGI:1917186]	2	92183050	7.1287e-06	FALSE	FALSE
218	hypoxanthine	Tspan18	ENSMUSG00000023461	tetraspanin 18 [Source:MGI Symbol;Acc:MGI:1917186]	2	92183050	7.1287e-06	FALSE	FALSE
341	xylonate	Gm1335	ENSMUSG00000083009	predicted gene 1335 [Source:MGI Symbol;Acc:MGI:2686181]	2	94758795	4.8324e-07	FALSE	FALSE
341	xylonate	Gm13889	ENSMUSG00000075021	predicted gene 13889 [Source:MGI Symbol;Acc:MGI:3652053]	2	94758795	4.8324e-07	FALSE	FALSE
341	xylonate	4921507L20Rik	ENSMUSG00000027196	RIKEN cDNA 4921507L20 gene [Source:MGI Symbol;Acc:MGI:1918102]	2	94758795	4.8324e-07	FALSE	FALSE
341	xylonate	Alkbh3	ENSMUSG00000040174	alkB, alkylation repair homolog 3 (E. coli) [Source:MGI Symbol;Acc:MGI:1916363]	2	94758795	4.8324e-07	FALSE	FALSE
341	xylonate	Hsd17b12	ENSMUSG00000027195	hydroxysteroid (17-beta) dehydrogenase 12 [Source:MGI Symbol;Acc:MGI:1926967]	2	94758795	4.8324e-07	FALSE	FALSE
341	xylonate	Mir129-2	ENSMUSG00000065511	microRNA 129-2 [Source:MGI Symbol;Acc:MGI:3618711]	2	94758795	4.8324e-07	FALSE	FALSE
341	xylonate	Mir670	ENSMUSG00000076335	microRNA 670 [Source:MGI Symbol;Acc:MGI:3629629]	2	94758795	4.8324e-07	FALSE	FALSE
341	xylonate	Ttc17	ENSMUSG00000027194	tetratricopeptide repeat domain 17 [Source:MGI Symbol;Acc:MGI:1921819]	2	94758795	4.8324e-07	FALSE	FALSE
341	xylonate	Itpa-ps1	ENSMUSG00000081476	inosine triphosphatase (nucleoside triphosphate pyrophosphatase) pseudogene 1 [Source:MGI Symbol;Acc:MGI:3613363]	2	94758795	4.8324e-07	FALSE	FALSE
341	xylonate	2810002D19Rik	ENSMUSG00000045464	RIKEN cDNA 2810002D19 gene [Source:MGI Symbol;Acc:MGI:1913707]	2	94758795	4.8324e-07	FALSE	FALSE
341	xylonate	Api5	ENSMUSG00000027193	apoptosis inhibitor 5 [Source:MGI Symbol;Acc:MGI:1888993]	2	94758795	4.8324e-07	FALSE	FALSE
341	xylonate	Gm13788	ENSMUSG00000083204	predicted gene 13788 [Source:MGI Symbol;Acc:MGI:3650569]	2	94758795	4.8324e-07	FALSE	FALSE
341	xylonate	Gm13795	ENSMUSG00000080739	predicted gene 13795 [Source:MGI Symbol;Acc:MGI:3652246]	2	94758795	4.8324e-07	FALSE	FALSE
341	xylonate	Gm13796	ENSMUSG00000083739	predicted gene 13796 [Source:MGI Symbol;Acc:MGI:3652040]	2	94758795	4.8324e-07	FALSE	FALSE
341	xylonate	Gm13798	ENSMUSG00000081757	predicted gene 13798 [Source:MGI Symbol;Acc:MGI:3652036]	2	94758795	4.8324e-07	FALSE	FALSE
341	xylonate	Gm13797	ENSMUSG00000083846	predicted gene 13797 [Source:MGI Symbol;Acc:MGI:3652035]	2	94758795	4.8324e-07	FALSE	FALSE
144	cysteine	Gm13804	ENSMUSG00000080802	predicted gene 13804 [Source:MGI Symbol;Acc:MGI:3651562]	2	99096528	4.0582e-06	FALSE	FALSE
144	cysteine	Gm13806	ENSMUSG00000082862	predicted gene 13806 [Source:MGI Symbol;Acc:MGI:3651556]	2	99096528	4.0582e-06	FALSE	FALSE
144	cysteine	Gm10801	ENSMUSG00000075015	predicted gene 10801 [Source:MGI Symbol;Acc:MGI:3641656]	2	99096528	4.0582e-06	FALSE	FALSE
144	cysteine	Gm10800	ENSMUSG00000075014	predicted gene 10800 [Source:MGI Symbol;Acc:MGI:3641657]	2	99096528	4.0582e-06	FALSE	FALSE
144	cysteine	Gm13809	ENSMUSG00000084313	predicted gene 13809 [Source:MGI Symbol;Acc:MGI:3649440]	2	99096528	4.0582e-06	FALSE	FALSE
144	cysteine	Gm13808	ENSMUSG00000082259	predicted gene 13808 [Source:MGI Symbol;Acc:MGI:3649745]	2	99096528	4.0582e-06	FALSE	FALSE
290	pyridoxate	Mal	ENSMUSG00000027375	myelin and lymphocyte protein, T-cell differentiation protein [Source:MGI Symbol;Acc:MGI:892970]	2	128460289	2.2032e-06	FALSE	FALSE
290	pyridoxate	Gm14245	ENSMUSG00000084006	predicted gene 14245 [Source:MGI Symbol;Acc:MGI:3651254]	2	128460289	2.2032e-06	FALSE	FALSE
290	pyridoxate	Mall	ENSMUSG00000027377	mal, T-cell differentiation protein-like [Source:MGI Symbol;Acc:MGI:2385152]	2	128460289	2.2032e-06	FALSE	FALSE
290	pyridoxate	Nphp1	ENSMUSG00000027378	nephronophthisis 1 (juvenile) homolog (human) [Source:MGI Symbol;Acc:MGI:1858233]	2	128460289	2.2032e-06	FALSE	FALSE
290	pyridoxate	Bub1	ENSMUSG00000027379	budding uninhibited by benzimidazoles 1 homolog (S. cerevisiae) [Source:MGI Symbol;Acc:MGI:1100510]	2	128460289	2.2032e-06	FALSE	FALSE
290	pyridoxate	Acoxl	ENSMUSG00000027380	acyl-Coenzyme A oxidase-like [Source:MGI Symbol;Acc:MGI:1921371]	2	128460289	2.2032e-06	FALSE	FALSE
290	pyridoxate	Bcl2l11	ENSMUSG00000027381	BCL2-like 11 (apoptosis facilitator) [Source:MGI Symbol;Acc:MGI:1197519]	2	128460289	2.2032e-06	FALSE	FALSE
290	pyridoxate	Gm14006	ENSMUSG00000082671	predicted gene 14006 [Source:MGI Symbol;Acc:MGI:3652192]	2	128460289	2.2032e-06	FALSE	FALSE
290	pyridoxate	Gm14008	ENSMUSG00000082350	predicted gene 14008 [Source:MGI Symbol;Acc:MGI:3651416]	2	128460289	2.2032e-06	FALSE	FALSE
290	pyridoxate	Gm14007	ENSMUSG00000080789	predicted gene 14007 [Source:MGI Symbol;Acc:MGI:3652193]	2	128460289	2.2032e-06	FALSE	FALSE
290	pyridoxate	Anapc1	ENSMUSG00000014355	anaphase promoting complex subunit 1 [Source:MGI Symbol;Acc:MGI:103097]	2	128460289	2.2032e-06	FALSE	FALSE
290	pyridoxate	Mertk	ENSMUSG00000014361	c-mer proto-oncogene tyrosine kinase [Source:MGI Symbol;Acc:MGI:96965]	2	128460289	2.2032e-06	FALSE	FALSE
290	pyridoxate	Tmem87b	ENSMUSG00000014353	transmembrane protein 87B [Source:MGI Symbol;Acc:MGI:1919727]	2	128460289	2.2032e-06	FALSE	FALSE
290	pyridoxate	Fbln7	ENSMUSG00000027386	fibulin 7 [Source:MGI Symbol;Acc:MGI:1917620]	2	128460289	2.2032e-06	FALSE	FALSE
290	pyridoxate	Zc3h8	ENSMUSG00000027387	zinc finger CCCH type containing 8 [Source:MGI Symbol;Acc:MGI:1930128]	2	128460289	2.2032e-06	FALSE	FALSE
290	pyridoxate	Gm14028	ENSMUSG00000082339	predicted gene 14028 [Source:MGI Symbol;Acc:MGI:3650448]	2	128460289	2.2032e-06	FALSE	FALSE
290	pyridoxate	Gm10762	ENSMUSG00000074807	predicted gene 10762 [Source:MGI Symbol;Acc:MGI:3704209]	2	128460289	2.2032e-06	FALSE	FALSE
290	pyridoxate	Zc3h6	ENSMUSG00000042851	zinc finger CCCH type containing 6 [Source:MGI Symbol;Acc:MGI:1926001]	2	128460289	2.2032e-06	FALSE	FALSE
290	pyridoxate	Ttl	ENSMUSG00000027394	tubulin tyrosine ligase [Source:MGI Symbol;Acc:MGI:1916987]	2	128460289	2.2032e-06	FALSE	FALSE
290	pyridoxate	Polr1b	ENSMUSG00000027395	polymerase (RNA) I polypeptide B [Source:MGI Symbol;Acc:MGI:108014]	2	128460289	2.2032e-06	FALSE	FALSE
290	pyridoxate	Chchd5	ENSMUSG00000037938	coiled-coil-helix-coiled-coil-helix domain containing 5 [Source:MGI Symbol;Acc:MGI:1913420]	2	128460289	2.2032e-06	FALSE	FALSE
290	pyridoxate	Gm14026	ENSMUSG00000082274	predicted gene 14026 [Source:MGI Symbol;Acc:MGI:3649712]	2	128460289	2.2032e-06	FALSE	FALSE
290	pyridoxate	Slc20a1	ENSMUSG00000027397	solute carrier family 20, member 1 [Source:MGI Symbol;Acc:MGI:108392]	2	128460289	2.2032e-06	FALSE	FALSE
290	pyridoxate	Ckap2l	ENSMUSG00000048327	cytoskeleton associated protein 2-like [Source:MGI Symbol;Acc:MGI:1917716]	2	128460289	2.2032e-06	FALSE	FALSE
290	pyridoxate	Il1a	ENSMUSG00000027399	interleukin 1 alpha [Source:MGI Symbol;Acc:MGI:96542]	2	128460289	2.2032e-06	FALSE	FALSE
290	pyridoxate	Gm14039	ENSMUSG00000082097	predicted gene 14039 [Source:MGI Symbol;Acc:MGI:3651083]	2	128460289	2.2032e-06	FALSE	FALSE
290	pyridoxate	Il1b	ENSMUSG00000027398	interleukin 1 beta [Source:MGI Symbol;Acc:MGI:96543]	2	128460289	2.2032e-06	FALSE	FALSE
290	pyridoxate	Gm14047	ENSMUSG00000074805	predicted gene 14047 [Source:MGI Symbol;Acc:MGI:3650458]	2	128460289	2.2032e-06	FALSE	FALSE
290	pyridoxate	Gm14045	ENSMUSG00000081888	predicted gene 14045 [Source:MGI Symbol;Acc:MGI:3650451]	2	128460289	2.2032e-06	FALSE	FALSE
290	pyridoxate	F830045P16Rik	ENSMUSG00000043727	RIKEN cDNA F830045P16 gene [Source:MGI Symbol;Acc:MGI:3045317]	2	128460289	2.2032e-06	FALSE	FALSE
290	pyridoxate	Sirpa	ENSMUSG00000037902	signal-regulatory protein alpha [Source:MGI Symbol;Acc:MGI:108563]	2	128460289	2.2032e-06	FALSE	FALSE
214	homoserine	Bmp2	ENSMUSG00000027358	bone morphogenetic protein 2 [Source:MGI Symbol;Acc:MGI:88177]	2	134345047	2.0883e-07	FALSE	FALSE
329	tyrosine	Bmp2	ENSMUSG00000027358	bone morphogenetic protein 2 [Source:MGI Symbol;Acc:MGI:88177]	2	134345047	8.5124e-07	FALSE	FALSE
214	homoserine	AL831753.1	ENSMUSG00000093338		2	134345047	2.0883e-07	FALSE	FALSE
329	tyrosine	AL831753.1	ENSMUSG00000093338		2	134345047	8.5124e-07	FALSE	FALSE
214	homoserine	Hao1	ENSMUSG00000027261	hydroxyacid oxidase 1, liver [Source:MGI Symbol;Acc:MGI:96011]	2	134345047	2.0883e-07	FALSE	FALSE
227	kynurenate	Hao1	ENSMUSG00000027261	hydroxyacid oxidase 1, liver [Source:MGI Symbol;Acc:MGI:96011]	2	134733767	3.8276e-11	FALSE	FALSE
329	tyrosine	Hao1	ENSMUSG00000027261	hydroxyacid oxidase 1, liver [Source:MGI Symbol;Acc:MGI:96011]	2	134345047	8.5124e-07	FALSE	FALSE
214	homoserine	Tmx4	ENSMUSG00000034723	thioredoxin-related transmembrane protein 4 [Source:MGI Symbol;Acc:MGI:106558]	2	134345047	2.0883e-07	FALSE	FALSE
227	kynurenate	Tmx4	ENSMUSG00000034723	thioredoxin-related transmembrane protein 4 [Source:MGI Symbol;Acc:MGI:106558]	2	134733767	3.8276e-11	FALSE	FALSE
329	tyrosine	Tmx4	ENSMUSG00000034723	thioredoxin-related transmembrane protein 4 [Source:MGI Symbol;Acc:MGI:106558]	2	134345047	8.5124e-07	FALSE	FALSE
214	homoserine	Gm14037	ENSMUSG00000081243	predicted gene 14037 [Source:MGI Symbol;Acc:MGI:3650852]	2	134345047	2.0883e-07	FALSE	FALSE
227	kynurenate	Gm14037	ENSMUSG00000081243	predicted gene 14037 [Source:MGI Symbol;Acc:MGI:3650852]	2	134733767	3.8276e-11	FALSE	FALSE
329	tyrosine	Gm14037	ENSMUSG00000081243	predicted gene 14037 [Source:MGI Symbol;Acc:MGI:3650852]	2	134345047	8.5124e-07	FALSE	FALSE
214	homoserine	Gm14038	ENSMUSG00000083879	predicted gene 14038 [Source:MGI Symbol;Acc:MGI:3650657]	2	134345047	2.0883e-07	FALSE	FALSE
227	kynurenate	Gm14038	ENSMUSG00000083879	predicted gene 14038 [Source:MGI Symbol;Acc:MGI:3650657]	2	134733767	3.8276e-11	FALSE	FALSE
329	tyrosine	Gm14038	ENSMUSG00000083879	predicted gene 14038 [Source:MGI Symbol;Acc:MGI:3650657]	2	134345047	8.5124e-07	FALSE	FALSE
214	homoserine	Plcb1	ENSMUSG00000051177	phospholipase C, beta 1 [Source:MGI Symbol;Acc:MGI:97613]	2	134345047	2.0883e-07	FALSE	FALSE
227	kynurenate	Plcb1	ENSMUSG00000051177	phospholipase C, beta 1 [Source:MGI Symbol;Acc:MGI:97613]	2	134733767	3.8276e-11	FALSE	FALSE
329	tyrosine	Plcb1	ENSMUSG00000051177	phospholipase C, beta 1 [Source:MGI Symbol;Acc:MGI:97613]	2	134345047	8.5124e-07	FALSE	FALSE
325	tiglyl carnitine	Plcb1	ENSMUSG00000051177	phospholipase C, beta 1 [Source:MGI Symbol;Acc:MGI:97613]	2	136253017	1.3598e-06	FALSE	FALSE
214	homoserine	Gm14036	ENSMUSG00000082399	predicted gene 14036 [Source:MGI Symbol;Acc:MGI:3649581]	2	134345047	2.0883e-07	FALSE	FALSE
227	kynurenate	Gm14036	ENSMUSG00000082399	predicted gene 14036 [Source:MGI Symbol;Acc:MGI:3649581]	2	134733767	3.8276e-11	FALSE	FALSE
329	tyrosine	Gm14036	ENSMUSG00000082399	predicted gene 14036 [Source:MGI Symbol;Acc:MGI:3649581]	2	134345047	8.5124e-07	FALSE	FALSE
227	kynurenate	Plcb4	ENSMUSG00000039943	phospholipase C, beta 4 [Source:MGI Symbol;Acc:MGI:107464]	2	134733767	3.8276e-11	FALSE	FALSE
325	tiglyl carnitine	Plcb4	ENSMUSG00000039943	phospholipase C, beta 4 [Source:MGI Symbol;Acc:MGI:107464]	2	136253017	1.3598e-06	FALSE	FALSE
325	tiglyl carnitine	6330527O06Rik	ENSMUSG00000027270	RIKEN cDNA 6330527O06 gene [Source:MGI Symbol;Acc:MGI:1923411]	2	136253017	1.3598e-06	FALSE	FALSE
325	tiglyl carnitine	Pak7	ENSMUSG00000039913	p21 protein (Cdc42/Rac)-activated kinase 7 [Source:MGI Symbol;Acc:MGI:1920334]	2	136253017	1.3598e-06	FALSE	FALSE
325	tiglyl carnitine	Gm14056	ENSMUSG00000082647	predicted gene 14056 [Source:MGI Symbol;Acc:MGI:3649509]	2	136253017	1.3598e-06	FALSE	FALSE
325	tiglyl carnitine	Gm14054	ENSMUSG00000081310	predicted gene 14054 [Source:MGI Symbol;Acc:MGI:3650805]	2	136253017	1.3598e-06	FALSE	FALSE
325	tiglyl carnitine	Gm11035	ENSMUSG00000079024	predicted gene 11035 [Source:MGI Symbol;Acc:MGI:3779258]	2	136253017	1.3598e-06	FALSE	FALSE
325	tiglyl carnitine	Ankrd5	ENSMUSG00000074771	ankyrin repeat domain 5 [Source:MGI Symbol;Acc:MGI:2441685]	2	136253017	1.3598e-06	FALSE	FALSE
325	tiglyl carnitine	BC034902	ENSMUSG00000017914	cDNA sequence BC034902 [Source:MGI Symbol;Acc:MGI:2677839]	2	136253017	1.3598e-06	FALSE	FALSE
325	tiglyl carnitine	Snap25	ENSMUSG00000027273	synaptosomal-associated protein 25 [Source:MGI Symbol;Acc:MGI:98331]	2	136253017	1.3598e-06	FALSE	FALSE
325	tiglyl carnitine	Gm14053	ENSMUSG00000082849	predicted gene 14053 [Source:MGI Symbol;Acc:MGI:3651943]	2	136253017	1.3598e-06	FALSE	FALSE
325	tiglyl carnitine	Mkks	ENSMUSG00000027274	McKusick-Kaufman syndrome protein [Source:MGI Symbol;Acc:MGI:1891836]	2	136253017	1.3598e-06	FALSE	FALSE
325	tiglyl carnitine	2210009G21Rik	ENSMUSG00000027281	RIKEN cDNA 2210009G21 gene [Source:MGI Symbol;Acc:MGI:1921493]	2	136253017	1.3598e-06	FALSE	FALSE
325	tiglyl carnitine	Jag1	ENSMUSG00000027276	jagged 1 [Source:MGI Symbol;Acc:MGI:1095416]	2	136253017	1.3598e-06	FALSE	FALSE
227	kynurenate	Sel1l2	ENSMUSG00000074764	sel-1 suppressor of lin-12-like 2 (C. elegans) [Source:MGI Symbol;Acc:MGI:2684964]	2	141188415	4.9031e-06	FALSE	FALSE
227	kynurenate	Macrod2	ENSMUSG00000068205	MACRO domain containing 2 [Source:MGI Symbol;Acc:MGI:1920149]	2	141188415	4.9031e-06	FALSE	FALSE
227	kynurenate	Flrt3	ENSMUSG00000051379	fibronectin leucine rich transmembrane protein 3 [Source:MGI Symbol;Acc:MGI:1918686]	2	141188415	4.9031e-06	FALSE	FALSE
227	kynurenate	Flrt3	ENSMUSG00000079021	fibronectin leucine rich transmembrane protein 3 [Source:MGI Symbol;Acc:MGI:1918686]	2	141188415	4.9031e-06	FALSE	FALSE
227	kynurenate	Gm14078	ENSMUSG00000081731	predicted gene 14078 [Source:MGI Symbol;Acc:MGI:3651104]	2	141188415	4.9031e-06	FALSE	FALSE
227	kynurenate	Gm14080	ENSMUSG00000083274	predicted gene 14080 [Source:MGI Symbol;Acc:MGI:3651106]	2	141188415	4.9031e-06	FALSE	FALSE
227	kynurenate	Gm14105	ENSMUSG00000074763	predicted gene 14105 [Source:MGI Symbol;Acc:MGI:3651295]	2	141188415	4.9031e-06	FALSE	FALSE
227	kynurenate	Gm14077	ENSMUSG00000086450	predicted gene 14077 [Source:MGI Symbol;Acc:MGI:3650192]	2	141188415	4.9031e-06	FALSE	FALSE
227	kynurenate	U6	ENSMUSG00000065347	U6 spliceosomal RNA [Source:RFAM;Acc:RF00026]	2	141188415	4.9031e-06	FALSE	FALSE
227	kynurenate	Fau-ps1	ENSMUSG00000082412	Finkel-Biskis-Reilly murine sarcoma virus (FBR-MuSV) ubiquitously expressed (fox derived), pseudogene 1 [Source:MGI Symbol;Acc:MGI:103030]	2	141188415	4.9031e-06	FALSE	FALSE
329	tyrosine	Plk1s1	ENSMUSG00000074749	polo-like kinase 1 substrate 1 [Source:MGI Symbol;Acc:MGI:2684960]	2	147654878	4.1242e-10	FALSE	FALSE
329	tyrosine	Xrn2	ENSMUSG00000027433	5_-3_ exoribonuclease 2 [Source:MGI Symbol;Acc:MGI:894687]	2	147654878	4.1242e-10	FALSE	FALSE
329	tyrosine	Nkx2-4	ENSMUSG00000054160	NK2 transcription factor related, locus 4 (Drosophila) [Source:MGI Symbol;Acc:MGI:97349]	2	147654878	4.1242e-10	FALSE	FALSE
329	tyrosine	Gm14116	ENSMUSG00000082158	predicted gene 14116 [Source:MGI Symbol;Acc:MGI:3651325]	2	147654878	4.1242e-10	FALSE	FALSE
329	tyrosine	Nkx2-2	ENSMUSG00000027434	NK2 transcription factor related, locus 2 (Drosophila) [Source:MGI Symbol;Acc:MGI:97347]	2	147654878	4.1242e-10	FALSE	FALSE
329	tyrosine	Nkx2-2as	ENSMUSG00000086509	NK2 transcription factor related, locus 2 (Drosophila), antisense [Source:MGI Symbol;Acc:MGI:3652259]	2	147654878	4.1242e-10	FALSE	FALSE
329	tyrosine	6430503K07Rik	ENSMUSG00000053545	RIKEN cDNA 6430503K07 gene [Source:MGI Symbol;Acc:MGI:1925318]	2	147654878	4.1242e-10	FALSE	FALSE
329	tyrosine	Gm14115	ENSMUSG00000081971	predicted gene 14115 [Source:MGI Symbol;Acc:MGI:3652261]	2	147654878	4.1242e-10	FALSE	FALSE
329	tyrosine	Gm14113	ENSMUSG00000084371	predicted gene 14113 [Source:MGI Symbol;Acc:MGI:3652260]	2	147654878	4.1242e-10	FALSE	FALSE
329	tyrosine	Pax1	ENSMUSG00000037034	paired box gene 1 [Source:MGI Symbol;Acc:MGI:97485]	2	147654878	4.1242e-10	FALSE	FALSE
329	tyrosine	Gm14109	ENSMUSG00000083126	predicted gene 14109 [Source:MGI Symbol;Acc:MGI:3649329]	2	147654878	4.1242e-10	FALSE	FALSE
329	tyrosine	Gm14107	ENSMUSG00000080844	predicted gene 14107 [Source:MGI Symbol;Acc:MGI:3651301]	2	147654878	4.1242e-10	FALSE	FALSE
329	tyrosine	Gm14106	ENSMUSG00000081741	predicted gene 14106 [Source:MGI Symbol;Acc:MGI:3651294]	2	147654878	4.1242e-10	FALSE	FALSE
329	tyrosine	A530006G24Rik	ENSMUSG00000051986	RIKEN cDNA A530006G24 gene [Source:MGI Symbol;Acc:MGI:2685849]	2	147654878	4.1242e-10	FALSE	FALSE
329	tyrosine	9030622O22Rik	ENSMUSG00000086141	RIKEN cDNA 9030622O22 gene [Source:MGI Symbol;Acc:MGI:1918820]	2	147654878	4.1242e-10	FALSE	FALSE
329	tyrosine	Foxa2	ENSMUSG00000037025	forkhead box A2 [Source:MGI Symbol;Acc:MGI:1347476]	2	147654878	4.1242e-10	FALSE	FALSE
329	tyrosine	Gm14108	ENSMUSG00000083750	predicted gene 14108 [Source:MGI Symbol;Acc:MGI:3649327]	2	147654878	4.1242e-10	FALSE	FALSE
329	tyrosine	Sstr4	ENSMUSG00000037014	somatostatin receptor 4 [Source:MGI Symbol;Acc:MGI:105372]	2	147654878	4.1242e-10	FALSE	FALSE
329	tyrosine	Thbd	ENSMUSG00000074743	thrombomodulin [Source:MGI Symbol;Acc:MGI:98736]	2	147654878	4.1242e-10	FALSE	FALSE
329	tyrosine	Gm14119	ENSMUSG00000082911	predicted gene 14119 [Source:MGI Symbol;Acc:MGI:3651533]	2	147654878	4.1242e-10	FALSE	FALSE
329	tyrosine	Cd93	ENSMUSG00000027435	CD93 antigen [Source:MGI Symbol;Acc:MGI:106664]	2	147654878	4.1242e-10	FALSE	FALSE
329	tyrosine	Nxt1	ENSMUSG00000036992	NTF2-related export protein 1 [Source:MGI Symbol;Acc:MGI:1929619]	2	147654878	4.1242e-10	FALSE	FALSE
329	tyrosine	Gzf1	ENSMUSG00000027439	GDNF-inducible zinc finger protein 1 [Source:MGI Symbol;Acc:MGI:1921783]	2	147654878	4.1242e-10	FALSE	FALSE
329	tyrosine	Napb	ENSMUSG00000027438	N-ethylmaleimide sensitive fusion protein attachment protein beta [Source:MGI Symbol;Acc:MGI:104562]	2	147654878	4.1242e-10	FALSE	FALSE
329	tyrosine	Cstl1	ENSMUSG00000055177	cystatin-like 1 [Source:MGI Symbol;Acc:MGI:2652834]	2	147654878	4.1242e-10	FALSE	FALSE
329	tyrosine	Cst11	ENSMUSG00000036958	cystatin 11 [Source:MGI Symbol;Acc:MGI:1925490]	2	147654878	4.1242e-10	FALSE	FALSE
329	tyrosine	8030411F24Rik	ENSMUSG00000027444	RIKEN cDNA 8030411F24 gene [Source:MGI Symbol;Acc:MGI:1925859]	2	147654878	4.1242e-10	FALSE	FALSE
329	tyrosine	Cst12	ENSMUSG00000027443	cystatin 12 [Source:MGI Symbol;Acc:MGI:1916612]	2	147654878	4.1242e-10	FALSE	FALSE
329	tyrosine	Cst8	ENSMUSG00000027442	cystatin 8 (cystatin-related epididymal spermatogenic) [Source:MGI Symbol;Acc:MGI:107161]	2	147654878	4.1242e-10	FALSE	FALSE
329	tyrosine	Cst13	ENSMUSG00000036924	cystatin 13 [Source:MGI Symbol;Acc:MGI:1916544]	2	147654878	4.1242e-10	FALSE	FALSE
162	eicosapentaenoate (EPA; 20:5n3)	Pmp2	ENSMUSG00000052468	peripheral myelin protein 2 [Source:MGI Symbol;Acc:MGI:102667]	3	11179842	8.2518e-08	FALSE	FALSE
162	eicosapentaenoate (EPA; 20:5n3)	Fabp9	ENSMUSG00000027528	fatty acid binding protein 9, testis [Source:MGI Symbol;Acc:MGI:1194881]	3	11179842	8.2518e-08	FALSE	FALSE
162	eicosapentaenoate (EPA; 20:5n3)	Fabp4	ENSMUSG00000062515	fatty acid binding protein 4, adipocyte [Source:MGI Symbol;Acc:MGI:88038]	3	11179842	8.2518e-08	FALSE	FALSE
162	eicosapentaenoate (EPA; 20:5n3)	Fabp12	ENSMUSG00000027530	fatty acid binding protein 12 [Source:MGI Symbol;Acc:MGI:1922747]	3	11179842	8.2518e-08	FALSE	FALSE
162	eicosapentaenoate (EPA; 20:5n3)	Impa1	ENSMUSG00000027531	inositol (myo)-1(or 4)-monophosphatase 1 [Source:MGI Symbol;Acc:MGI:1933158]	3	11179842	8.2518e-08	FALSE	FALSE
162	eicosapentaenoate (EPA; 20:5n3)	Slc10a5	ENSMUSG00000058921	solute carrier family 10 (sodium/bile acid cotransporter family), member 5 [Source:MGI Symbol;Acc:MGI:2685251]	3	11179842	8.2518e-08	FALSE	FALSE
162	eicosapentaenoate (EPA; 20:5n3)	Zfand1	ENSMUSG00000039795	zinc finger, AN1-type domain 1 [Source:MGI Symbol;Acc:MGI:1913611]	3	11179842	8.2518e-08	FALSE	FALSE
162	eicosapentaenoate (EPA; 20:5n3)	Chmp4c	ENSMUSG00000027536	chromatin modifying protein 4C [Source:MGI Symbol;Acc:MGI:1913621]	3	11179842	8.2518e-08	FALSE	FALSE
162	eicosapentaenoate (EPA; 20:5n3)	Snx16	ENSMUSG00000027534	sorting nexin 16 [Source:MGI Symbol;Acc:MGI:1921968]	3	11179842	8.2518e-08	FALSE	FALSE
162	eicosapentaenoate (EPA; 20:5n3)	Gm8910	ENSMUSG00000069106	predicted gene 8910 [Source:MGI Symbol;Acc:MGI:3643310]	3	11179842	8.2518e-08	FALSE	FALSE
226	isovalerylglycine	Gm13621	ENSMUSG00000081634	predicted gene 13621 [Source:MGI Symbol;Acc:MGI:3649816]	3	38077122	1.5942e-06	FALSE	FALSE
226	isovalerylglycine	Gm12533	ENSMUSG00000083575	predicted gene 12533 [Source:MGI Symbol;Acc:MGI:3650522]	3	38077122	1.5942e-06	FALSE	FALSE
226	isovalerylglycine	Il21	ENSMUSG00000027718	interleukin 21 [Source:MGI Symbol;Acc:MGI:1890474]	3	38077122	1.5942e-06	FALSE	FALSE
226	isovalerylglycine	Cetn4	ENSMUSG00000045031	centrin 4 [Source:MGI Symbol;Acc:MGI:2677454]	3	38077122	1.5942e-06	FALSE	FALSE
226	isovalerylglycine	Fgf2	ENSMUSG00000037225	fibroblast growth factor 2 [Source:MGI Symbol;Acc:MGI:95516]	3	38077122	1.5942e-06	FALSE	FALSE
226	isovalerylglycine	Bbs12	ENSMUSG00000051444	Bardet-Biedl syndrome 12 (human) [Source:MGI Symbol;Acc:MGI:2686651]	3	38077122	1.5942e-06	FALSE	FALSE
226	isovalerylglycine	Gm12540	ENSMUSG00000083353	predicted gene 12540 [Source:MGI Symbol;Acc:MGI:3651849]	3	38077122	1.5942e-06	FALSE	FALSE
226	isovalerylglycine	Gm12541	ENSMUSG00000054779	predicted gene 12541 [Source:MGI Symbol;Acc:MGI:3649376]	3	38077122	1.5942e-06	FALSE	FALSE
226	isovalerylglycine	Nudt6	ENSMUSG00000050174	nudix (nucleoside diphosphate linked moiety X)-type motif 6 [Source:MGI Symbol;Acc:MGI:2387618]	3	38077122	1.5942e-06	FALSE	FALSE
226	isovalerylglycine	Spata5	ENSMUSG00000027722	spermatogenesis associated 5 [Source:MGI Symbol;Acc:MGI:1927170]	3	38077122	1.5942e-06	FALSE	FALSE
226	isovalerylglycine	Gm12563	ENSMUSG00000083696	predicted gene 12563 [Source:MGI Symbol;Acc:MGI:3652205]	3	38077122	1.5942e-06	FALSE	FALSE
226	isovalerylglycine	Gm12564	ENSMUSG00000080723	predicted gene 12564 [Source:MGI Symbol;Acc:MGI:3652207]	3	38077122	1.5942e-06	FALSE	FALSE
226	isovalerylglycine	Gm12565	ENSMUSG00000081093	predicted gene 12565 [Source:MGI Symbol;Acc:MGI:3652206]	3	38077122	1.5942e-06	FALSE	FALSE
226	isovalerylglycine	4930594O21Rik	ENSMUSG00000085677	RIKEN cDNA 4930594O21 gene [Source:MGI Symbol;Acc:MGI:1923197]	3	38077122	1.5942e-06	FALSE	FALSE
226	isovalerylglycine	Spry1	ENSMUSG00000037211	sprouty homolog 1 (Drosophila) [Source:MGI Symbol;Acc:MGI:1345139]	3	38077122	1.5942e-06	FALSE	FALSE
226	isovalerylglycine	Gm5148	ENSMUSG00000058174	predicted gene 5148 [Source:MGI Symbol;Acc:MGI:3646006]	3	38077122	1.5942e-06	FALSE	FALSE
226	isovalerylglycine	Gm15450	ENSMUSG00000063001	predicted gene 15450 [Source:MGI Symbol;Acc:MGI:3705429]	3	38077122	1.5942e-06	FALSE	FALSE
226	isovalerylglycine	Gm7799	ENSMUSG00000087457	predicted gene 7799 [Source:MGI Symbol;Acc:MGI:3643378]	3	38077122	1.5942e-06	FALSE	FALSE
226	isovalerylglycine	Rpl21-ps10	ENSMUSG00000064315	ribosomal protein L21, pseudogene 10 [Source:MGI Symbol;Acc:MGI:3643358]	3	38077122	1.5942e-06	FALSE	FALSE
226	isovalerylglycine	Ankrd50	ENSMUSG00000044864	ankyrin repeat domain 50 [Source:MGI Symbol;Acc:MGI:2139777]	3	38077122	1.5942e-06	FALSE	FALSE
226	isovalerylglycine	C230034O21Rik	ENSMUSG00000086181	RIKEN cDNA C230034O21 gene [Source:MGI Symbol;Acc:MGI:2441892]	3	38077122	1.5942e-06	FALSE	FALSE
226	isovalerylglycine	Fat4	ENSMUSG00000046743	FAT tumor suppressor homolog 4 (Drosophila) [Source:MGI Symbol;Acc:MGI:3045256]	3	38077122	1.5942e-06	FALSE	FALSE
235	malate	Gm17641	ENSMUSG00000091272	predicted gene, 17641 [Source:MGI Symbol;Acc:MGI:4937275]	3	69576763	6.0413e-06	FALSE	FALSE
235	malate	1110032F04Rik	ENSMUSG00000046999	RIKEN cDNA 1110032F04 gene [Source:MGI Symbol;Acc:MGI:1915975]	3	69576763	6.0413e-06	FALSE	FALSE
235	malate	Ift80	ENSMUSG00000027778	intraflagellar transport 80 homolog (Chlamydomonas) [Source:MGI Symbol;Acc:MGI:1915509]	3	69576763	6.0413e-06	FALSE	FALSE
316	taurodeoxycholate	Ift80	ENSMUSG00000027778	intraflagellar transport 80 homolog (Chlamydomonas) [Source:MGI Symbol;Acc:MGI:1915509]	3	69680451	8.6103e-09	FALSE	FALSE
235	malate	Smc4	ENSMUSG00000034349	structural maintenance of chromosomes 4 [Source:MGI Symbol;Acc:MGI:1917349]	3	69576763	6.0413e-06	FALSE	FALSE
316	taurodeoxycholate	Smc4	ENSMUSG00000034349	structural maintenance of chromosomes 4 [Source:MGI Symbol;Acc:MGI:1917349]	3	69680451	8.6103e-09	FALSE	FALSE
235	malate	Mir15b	ENSMUSG00000065580	microRNA 15b [Source:MGI Symbol;Acc:MGI:2676842]	3	69576763	6.0413e-06	FALSE	FALSE
316	taurodeoxycholate	Mir15b	ENSMUSG00000065580	microRNA 15b [Source:MGI Symbol;Acc:MGI:2676842]	3	69680451	8.6103e-09	FALSE	FALSE
235	malate	Mir16-2	ENSMUSG00000065606	microRNA 16-2 [Source:MGI Symbol;Acc:MGI:3618690]	3	69576763	6.0413e-06	FALSE	FALSE
316	taurodeoxycholate	Mir16-2	ENSMUSG00000065606	microRNA 16-2 [Source:MGI Symbol;Acc:MGI:3618690]	3	69680451	8.6103e-09	FALSE	FALSE
235	malate	Trim59	ENSMUSG00000034317	tripartite motif-containing 59 [Source:MGI Symbol;Acc:MGI:1914199]	3	69576763	6.0413e-06	FALSE	FALSE
316	taurodeoxycholate	Trim59	ENSMUSG00000034317	tripartite motif-containing 59 [Source:MGI Symbol;Acc:MGI:1914199]	3	69680451	8.6103e-09	FALSE	FALSE
235	malate	Kpna4	ENSMUSG00000027782	karyopherin (importin) alpha 4 [Source:MGI Symbol;Acc:MGI:1100848]	3	69576763	6.0413e-06	FALSE	FALSE
316	taurodeoxycholate	Kpna4	ENSMUSG00000027782	karyopherin (importin) alpha 4 [Source:MGI Symbol;Acc:MGI:1100848]	3	69680451	8.6103e-09	FALSE	FALSE
235	malate	Arl14	ENSMUSG00000027783	ADP-ribosylation factor-like 14 [Source:MGI Symbol;Acc:MGI:1918869]	3	69576763	6.0413e-06	FALSE	FALSE
316	taurodeoxycholate	Arl14	ENSMUSG00000027783	ADP-ribosylation factor-like 14 [Source:MGI Symbol;Acc:MGI:1918869]	3	69680451	8.6103e-09	FALSE	FALSE
235	malate	Ppm1l	ENSMUSG00000027784	protein phosphatase 1 (formerly 2C)-like [Source:MGI Symbol;Acc:MGI:2139740]	3	69576763	6.0413e-06	FALSE	FALSE
316	taurodeoxycholate	Ppm1l	ENSMUSG00000027784	protein phosphatase 1 (formerly 2C)-like [Source:MGI Symbol;Acc:MGI:2139740]	3	69680451	8.6103e-09	FALSE	FALSE
235	malate	Gm17214	ENSMUSG00000091315	predicted gene 17214 [Source:MGI Symbol;Acc:MGI:4938041]	3	69576763	6.0413e-06	FALSE	FALSE
316	taurodeoxycholate	Gm17214	ENSMUSG00000091315	predicted gene 17214 [Source:MGI Symbol;Acc:MGI:4938041]	3	69680451	8.6103e-09	FALSE	FALSE
235	malate	Gm17212	ENSMUSG00000090941	predicted gene 17212 [Source:MGI Symbol;Acc:MGI:4938039]	3	69576763	6.0413e-06	FALSE	FALSE
316	taurodeoxycholate	Gm17212	ENSMUSG00000090941	predicted gene 17212 [Source:MGI Symbol;Acc:MGI:4938039]	3	69680451	8.6103e-09	FALSE	FALSE
235	malate	Gm17213	ENSMUSG00000090743	predicted gene 17213 [Source:MGI Symbol;Acc:MGI:4938040]	3	69576763	6.0413e-06	FALSE	FALSE
316	taurodeoxycholate	Gm17213	ENSMUSG00000090743	predicted gene 17213 [Source:MGI Symbol;Acc:MGI:4938040]	3	69680451	8.6103e-09	FALSE	FALSE
235	malate	B3galnt1	ENSMUSG00000043300	UDP-GalNAc:betaGlcNAc beta 1,3-galactosaminyltransferase, polypeptide 1 [Source:MGI Symbol;Acc:MGI:1349405]	3	69576763	6.0413e-06	FALSE	FALSE
316	taurodeoxycholate	B3galnt1	ENSMUSG00000043300	UDP-GalNAc:betaGlcNAc beta 1,3-galactosaminyltransferase, polypeptide 1 [Source:MGI Symbol;Acc:MGI:1349405]	3	69680451	8.6103e-09	FALSE	FALSE
235	malate	Rpl32-ps	ENSMUSG00000068969	ribosomal protein L32, pseudogene [Source:MGI Symbol;Acc:MGI:98039]	3	69576763	6.0413e-06	FALSE	FALSE
316	taurodeoxycholate	Rpl32-ps	ENSMUSG00000068969	ribosomal protein L32, pseudogene [Source:MGI Symbol;Acc:MGI:98039]	3	69680451	8.6103e-09	FALSE	FALSE
235	malate	Nmd3	ENSMUSG00000027787	NMD3 homolog (S. cerevisiae) [Source:MGI Symbol;Acc:MGI:2140103]	3	69576763	6.0413e-06	FALSE	FALSE
316	taurodeoxycholate	Nmd3	ENSMUSG00000027787	NMD3 homolog (S. cerevisiae) [Source:MGI Symbol;Acc:MGI:2140103]	3	69680451	8.6103e-09	FALSE	FALSE
235	malate	1110032A04Rik	ENSMUSG00000043461	RIKEN cDNA 1110032A04 gene [Source:MGI Symbol;Acc:MGI:1913433]	3	69576763	6.0413e-06	FALSE	FALSE
316	taurodeoxycholate	1110032A04Rik	ENSMUSG00000043461	RIKEN cDNA 1110032A04 gene [Source:MGI Symbol;Acc:MGI:1913433]	3	69680451	8.6103e-09	FALSE	FALSE
235	malate	Otol1	ENSMUSG00000027788	otolin 1 homolog (zebrafish) [Source:MGI Symbol;Acc:MGI:2685260]	3	69576763	6.0413e-06	FALSE	FALSE
316	taurodeoxycholate	Otol1	ENSMUSG00000027788	otolin 1 homolog (zebrafish) [Source:MGI Symbol;Acc:MGI:2685260]	3	69680451	8.6103e-09	FALSE	FALSE
235	malate	Gm10780	ENSMUSG00000074877	predicted gene 10780 [Source:MGI Symbol;Acc:MGI:3642422]	3	69576763	6.0413e-06	FALSE	FALSE
316	taurodeoxycholate	Gm10780	ENSMUSG00000074877	predicted gene 10780 [Source:MGI Symbol;Acc:MGI:3642422]	3	69680451	8.6103e-09	FALSE	FALSE
235	malate	Gm6634	ENSMUSG00000086538	predicted gene 6634 [Source:MGI Symbol;Acc:MGI:3643829]	3	69576763	6.0413e-06	FALSE	FALSE
316	taurodeoxycholate	Gm6634	ENSMUSG00000086538	predicted gene 6634 [Source:MGI Symbol;Acc:MGI:3643829]	3	69680451	8.6103e-09	FALSE	FALSE
104	adrenate (22:4n6)	Spag17	ENSMUSG00000027867	sperm associated antigen 17 [Source:MGI Symbol;Acc:MGI:1921612]	3	100873983	6.8413e-07	FALSE	FALSE
104	adrenate (22:4n6)	Gm12457	ENSMUSG00000082763	predicted gene 12457 [Source:MGI Symbol;Acc:MGI:3650850]	3	100873983	6.8413e-07	FALSE	FALSE
104	adrenate (22:4n6)	B930086A06Rik	ENSMUSG00000085244	RIKEN cDNA B930086A06 gene [Source:MGI Symbol;Acc:MGI:2444368]	3	100873983	6.8413e-07	FALSE	FALSE
104	adrenate (22:4n6)	Wdr3	ENSMUSG00000033285	WD repeat domain 3 [Source:MGI Symbol;Acc:MGI:2443143]	3	100873983	6.8413e-07	FALSE	FALSE
104	adrenate (22:4n6)	Gdap2	ENSMUSG00000027865	ganglioside-induced differentiation-associated-protein 2 [Source:MGI Symbol;Acc:MGI:1338001]	3	100873983	6.8413e-07	FALSE	FALSE
104	adrenate (22:4n6)	Gm12464	ENSMUSG00000081440	predicted gene 12464 [Source:MGI Symbol;Acc:MGI:3650645]	3	100873983	6.8413e-07	FALSE	FALSE
104	adrenate (22:4n6)	4930406D18Rik	ENSMUSG00000086923	RIKEN cDNA 4930406D18 gene [Source:MGI Symbol;Acc:MGI:1921056]	3	100873983	6.8413e-07	FALSE	FALSE
104	adrenate (22:4n6)	Fam46c	ENSMUSG00000044468	family with sequence similarity 46, member C [Source:MGI Symbol;Acc:MGI:1921895]	3	100873983	6.8413e-07	FALSE	FALSE
104	adrenate (22:4n6)	Man1a2	ENSMUSG00000008763	mannosidase, alpha, class 1A, member 2 [Source:MGI Symbol;Acc:MGI:104676]	3	100873983	6.8413e-07	FALSE	FALSE
104	adrenate (22:4n6)	Gm12485	ENSMUSG00000083842	predicted gene 12485 [Source:MGI Symbol;Acc:MGI:3651876]	3	100873983	6.8413e-07	FALSE	FALSE
104	adrenate (22:4n6)	Vtcn1	ENSMUSG00000051076	V-set domain containing T cell activation inhibitor 1 [Source:MGI Symbol;Acc:MGI:3039619]	3	100873983	6.8413e-07	FALSE	FALSE
104	adrenate (22:4n6)	Trim45	ENSMUSG00000033233	tripartite motif-containing 45 [Source:MGI Symbol;Acc:MGI:1918187]	3	100873983	6.8413e-07	FALSE	FALSE
104	adrenate (22:4n6)	Ttf2	ENSMUSG00000033222	transcription termination factor, RNA polymerase II [Source:MGI Symbol;Acc:MGI:1921294]	3	100873983	6.8413e-07	FALSE	FALSE
104	adrenate (22:4n6)	Gm12488	ENSMUSG00000082000	predicted gene 12488 [Source:MGI Symbol;Acc:MGI:3650947]	3	100873983	6.8413e-07	FALSE	FALSE
104	adrenate (22:4n6)	Cd101	ENSMUSG00000086564	CD101 antigen [Source:MGI Symbol;Acc:MGI:2685862]	3	100873983	6.8413e-07	FALSE	FALSE
104	adrenate (22:4n6)	Ptgfrn	ENSMUSG00000027864	prostaglandin F2 receptor negative regulator [Source:MGI Symbol;Acc:MGI:1277114]	3	100873983	6.8413e-07	FALSE	FALSE
104	adrenate (22:4n6)	Gm12486	ENSMUSG00000082415	predicted gene 12486 [Source:MGI Symbol;Acc:MGI:3650949]	3	100873983	6.8413e-07	FALSE	FALSE
104	adrenate (22:4n6)	Gm12487	ENSMUSG00000083546	predicted gene 12487 [Source:MGI Symbol;Acc:MGI:3650950]	3	100873983	6.8413e-07	FALSE	FALSE
104	adrenate (22:4n6)	Gm12490	ENSMUSG00000081569	predicted gene 12490 [Source:MGI Symbol;Acc:MGI:3651827]	3	100873983	6.8413e-07	FALSE	FALSE
104	adrenate (22:4n6)	Cd2	ENSMUSG00000027863	CD2 antigen [Source:MGI Symbol;Acc:MGI:88320]	3	100873983	6.8413e-07	FALSE	FALSE
104	adrenate (22:4n6)	Gm10355	ENSMUSG00000072381	predicted gene 10355 [Source:MGI Symbol;Acc:MGI:3641762]	3	100873983	6.8413e-07	FALSE	FALSE
104	adrenate (22:4n6)	Igsf3	ENSMUSG00000042035	immunoglobulin superfamily, member 3 [Source:MGI Symbol;Acc:MGI:1926158]	3	100873983	6.8413e-07	FALSE	FALSE
104	adrenate (22:4n6)	Atp1a1	ENSMUSG00000033161	ATPase, Na+/K+ transporting, alpha 1 polypeptide [Source:MGI Symbol;Acc:MGI:88105]	3	100873983	6.8413e-07	FALSE	FALSE
104	adrenate (22:4n6)	Mab21l3	ENSMUSG00000044313	mab-21-like 3 (C. elegans) [Source:MGI Symbol;Acc:MGI:2446273]	3	100873983	6.8413e-07	FALSE	FALSE
104	adrenate (22:4n6)	Slc22a15	ENSMUSG00000033147	solute carrier family 22 (organic anion/cation transporter), member 15 [Source:MGI Symbol;Acc:MGI:3607704]	3	100873983	6.8413e-07	FALSE	FALSE
104	adrenate (22:4n6)	Nhlh2	ENSMUSG00000048540	nescient helix loop helix 2 [Source:MGI Symbol;Acc:MGI:97324]	3	100873983	6.8413e-07	FALSE	FALSE
175	gamma-glutamylglutamate	Ngf	ENSMUSG00000027859	nerve growth factor [Source:MGI Symbol;Acc:MGI:97321]	3	103206060	1.6377e-06	FALSE	FALSE
175	gamma-glutamylglutamate	2410057H14Rik	ENSMUSG00000086745	RIKEN cDNA 2410057H14 gene [Source:MGI Symbol;Acc:MGI:1925741]	3	103206060	1.6377e-06	FALSE	FALSE
179	gamma-glutamylthreonine*	2410057H14Rik	ENSMUSG00000086745	RIKEN cDNA 2410057H14 gene [Source:MGI Symbol;Acc:MGI:1925741]	3	103364276	6.9629e-06	FALSE	FALSE
175	gamma-glutamylglutamate	Tspan2	ENSMUSG00000027858	tetraspanin 2 [Source:MGI Symbol;Acc:MGI:1917997]	3	103206060	1.6377e-06	FALSE	FALSE
179	gamma-glutamylthreonine*	Tspan2	ENSMUSG00000027858	tetraspanin 2 [Source:MGI Symbol;Acc:MGI:1917997]	3	103364276	6.9629e-06	FALSE	FALSE
175	gamma-glutamylglutamate	Tshb	ENSMUSG00000027857	thyroid stimulating hormone, beta subunit [Source:MGI Symbol;Acc:MGI:98848]	3	103206060	1.6377e-06	FALSE	FALSE
179	gamma-glutamylthreonine*	Tshb	ENSMUSG00000027857	thyroid stimulating hormone, beta subunit [Source:MGI Symbol;Acc:MGI:98848]	3	103364276	6.9629e-06	FALSE	FALSE
175	gamma-glutamylglutamate	Sycp1	ENSMUSG00000027855	synaptonemal complex protein 1 [Source:MGI Symbol;Acc:MGI:105931]	3	103206060	1.6377e-06	FALSE	FALSE
179	gamma-glutamylthreonine*	Sycp1	ENSMUSG00000027855	synaptonemal complex protein 1 [Source:MGI Symbol;Acc:MGI:105931]	3	103364276	6.9629e-06	FALSE	FALSE
175	gamma-glutamylglutamate	Nr1h5	ENSMUSG00000048938	nuclear receptor subfamily 1, group H, member 5 [Source:MGI Symbol;Acc:MGI:3026618]	3	103206060	1.6377e-06	FALSE	FALSE
179	gamma-glutamylthreonine*	Nr1h5	ENSMUSG00000048938	nuclear receptor subfamily 1, group H, member 5 [Source:MGI Symbol;Acc:MGI:3026618]	3	103364276	6.9629e-06	FALSE	FALSE
175	gamma-glutamylglutamate	Sike1	ENSMUSG00000027854	suppressor of IKBKE 1 [Source:MGI Symbol;Acc:MGI:1913891]	3	103206060	1.6377e-06	FALSE	FALSE
179	gamma-glutamylthreonine*	Sike1	ENSMUSG00000027854	suppressor of IKBKE 1 [Source:MGI Symbol;Acc:MGI:1913891]	3	103364276	6.9629e-06	FALSE	FALSE
175	gamma-glutamylglutamate	Csde1	ENSMUSG00000068823	cold shock domain containing E1, RNA binding [Source:MGI Symbol;Acc:MGI:92356]	3	103206060	1.6377e-06	FALSE	FALSE
179	gamma-glutamylthreonine*	Csde1	ENSMUSG00000068823	cold shock domain containing E1, RNA binding [Source:MGI Symbol;Acc:MGI:92356]	3	103364276	6.9629e-06	FALSE	FALSE
175	gamma-glutamylglutamate	Nras	ENSMUSG00000027852	neuroblastoma ras oncogene [Source:MGI Symbol;Acc:MGI:97376]	3	103206060	1.6377e-06	FALSE	FALSE
179	gamma-glutamylthreonine*	Nras	ENSMUSG00000027852	neuroblastoma ras oncogene [Source:MGI Symbol;Acc:MGI:97376]	3	103364276	6.9629e-06	FALSE	FALSE
175	gamma-glutamylglutamate	Ampd1	ENSMUSG00000070385	adenosine monophosphate deaminase 1 [Source:MGI Symbol;Acc:MGI:88015]	3	103206060	1.6377e-06	FALSE	FALSE
179	gamma-glutamylthreonine*	Ampd1	ENSMUSG00000070385	adenosine monophosphate deaminase 1 [Source:MGI Symbol;Acc:MGI:88015]	3	103364276	6.9629e-06	FALSE	FALSE
175	gamma-glutamylglutamate	Dennd2c	ENSMUSG00000007379	DENN/MADD domain containing 2C [Source:MGI Symbol;Acc:MGI:3036254]	3	103206060	1.6377e-06	FALSE	FALSE
179	gamma-glutamylthreonine*	Dennd2c	ENSMUSG00000007379	DENN/MADD domain containing 2C [Source:MGI Symbol;Acc:MGI:3036254]	3	103364276	6.9629e-06	FALSE	FALSE
175	gamma-glutamylglutamate	Bcas2	ENSMUSG00000005687	breast carcinoma amplified sequence 2 [Source:MGI Symbol;Acc:MGI:1915433]	3	103206060	1.6377e-06	FALSE	FALSE
179	gamma-glutamylthreonine*	Bcas2	ENSMUSG00000005687	breast carcinoma amplified sequence 2 [Source:MGI Symbol;Acc:MGI:1915433]	3	103364276	6.9629e-06	FALSE	FALSE
175	gamma-glutamylglutamate	2410024N13Rik	ENSMUSG00000054379	RIKEN cDNA 2410024N13 gene [Source:MGI Symbol;Acc:MGI:1917250]	3	103206060	1.6377e-06	FALSE	FALSE
179	gamma-glutamylthreonine*	2410024N13Rik	ENSMUSG00000054379	RIKEN cDNA 2410024N13 gene [Source:MGI Symbol;Acc:MGI:1917250]	3	103364276	6.9629e-06	FALSE	FALSE
175	gamma-glutamylglutamate	Trim33	ENSMUSG00000033014	tripartite motif-containing 33 [Source:MGI Symbol;Acc:MGI:2137357]	3	103206060	1.6377e-06	FALSE	FALSE
179	gamma-glutamylthreonine*	Trim33	ENSMUSG00000033014	tripartite motif-containing 33 [Source:MGI Symbol;Acc:MGI:2137357]	3	103364276	6.9629e-06	FALSE	FALSE
175	gamma-glutamylglutamate	U6	ENSMUSG00000065789	U6 spliceosomal RNA [Source:RFAM;Acc:RF00026]	3	103206060	1.6377e-06	FALSE	FALSE
179	gamma-glutamylthreonine*	U6	ENSMUSG00000065789	U6 spliceosomal RNA [Source:RFAM;Acc:RF00026]	3	103364276	6.9629e-06	FALSE	FALSE
175	gamma-glutamylglutamate	Syt6	ENSMUSG00000027849	synaptotagmin VI [Source:MGI Symbol;Acc:MGI:1859544]	3	103206060	1.6377e-06	FALSE	FALSE
179	gamma-glutamylthreonine*	Syt6	ENSMUSG00000027849	synaptotagmin VI [Source:MGI Symbol;Acc:MGI:1859544]	3	103364276	6.9629e-06	FALSE	FALSE
175	gamma-glutamylglutamate	Atg4a-ps	ENSMUSG00000087119	autophagy-related 4A (yeast), pseudogene [Source:MGI Symbol;Acc:MGI:3615624]	3	103206060	1.6377e-06	FALSE	FALSE
179	gamma-glutamylthreonine*	Atg4a-ps	ENSMUSG00000087119	autophagy-related 4A (yeast), pseudogene [Source:MGI Symbol;Acc:MGI:3615624]	3	103364276	6.9629e-06	FALSE	FALSE
175	gamma-glutamylglutamate	Gm15986	ENSMUSG00000081910	predicted gene 15986 [Source:MGI Symbol;Acc:MGI:3802051]	3	103206060	1.6377e-06	FALSE	FALSE
179	gamma-glutamylthreonine*	Gm15986	ENSMUSG00000081910	predicted gene 15986 [Source:MGI Symbol;Acc:MGI:3802051]	3	103364276	6.9629e-06	FALSE	FALSE
175	gamma-glutamylglutamate	BC027582	ENSMUSG00000091115	cDNA sequence BC027582 [Source:MGI Symbol;Acc:MGI:2670987]	3	103206060	1.6377e-06	FALSE	FALSE
179	gamma-glutamylthreonine*	BC027582	ENSMUSG00000091115	cDNA sequence BC027582 [Source:MGI Symbol;Acc:MGI:2670987]	3	103364276	6.9629e-06	FALSE	FALSE
175	gamma-glutamylglutamate	Olfml3	ENSMUSG00000027848	olfactomedin-like 3 [Source:MGI Symbol;Acc:MGI:1914877]	3	103206060	1.6377e-06	FALSE	FALSE
179	gamma-glutamylthreonine*	Olfml3	ENSMUSG00000027848	olfactomedin-like 3 [Source:MGI Symbol;Acc:MGI:1914877]	3	103364276	6.9629e-06	FALSE	FALSE
175	gamma-glutamylglutamate	Gm10964	ENSMUSG00000078620	predicted gene 10964 [Source:MGI Symbol;Acc:MGI:3779175]	3	103206060	1.6377e-06	FALSE	FALSE
179	gamma-glutamylthreonine*	Gm10964	ENSMUSG00000078620	predicted gene 10964 [Source:MGI Symbol;Acc:MGI:3779175]	3	103364276	6.9629e-06	FALSE	FALSE
175	gamma-glutamylglutamate	Hipk1	ENSMUSG00000008730	homeodomain interacting protein kinase 1 [Source:MGI Symbol;Acc:MGI:1314873]	3	103206060	1.6377e-06	FALSE	FALSE
179	gamma-glutamylthreonine*	Hipk1	ENSMUSG00000008730	homeodomain interacting protein kinase 1 [Source:MGI Symbol;Acc:MGI:1314873]	3	103364276	6.9629e-06	FALSE	FALSE
175	gamma-glutamylglutamate	Dclre1b	ENSMUSG00000027845	DNA cross-link repair 1B, PSO2 homolog (S. cerevisiae) [Source:MGI Symbol;Acc:MGI:2156057]	3	103206060	1.6377e-06	FALSE	FALSE
179	gamma-glutamylthreonine*	Dclre1b	ENSMUSG00000027845	DNA cross-link repair 1B, PSO2 homolog (S. cerevisiae) [Source:MGI Symbol;Acc:MGI:2156057]	3	103364276	6.9629e-06	FALSE	FALSE
175	gamma-glutamylglutamate	Ap4b1	ENSMUSG00000032952	adaptor-related protein complex AP-4, beta 1 [Source:MGI Symbol;Acc:MGI:1337130]	3	103206060	1.6377e-06	FALSE	FALSE
179	gamma-glutamylthreonine*	Ap4b1	ENSMUSG00000032952	adaptor-related protein complex AP-4, beta 1 [Source:MGI Symbol;Acc:MGI:1337130]	3	103364276	6.9629e-06	FALSE	FALSE
175	gamma-glutamylglutamate	Bcl2l15	ENSMUSG00000044165	BCLl2-like 15 [Source:MGI Symbol;Acc:MGI:2685412]	3	103206060	1.6377e-06	FALSE	FALSE
179	gamma-glutamylthreonine*	Bcl2l15	ENSMUSG00000044165	BCLl2-like 15 [Source:MGI Symbol;Acc:MGI:2685412]	3	103364276	6.9629e-06	FALSE	FALSE
175	gamma-glutamylglutamate	Ptpn22	ENSMUSG00000027843	protein tyrosine phosphatase, non-receptor type 22 (lymphoid) [Source:MGI Symbol;Acc:MGI:107170]	3	103206060	1.6377e-06	FALSE	FALSE
179	gamma-glutamylthreonine*	Ptpn22	ENSMUSG00000027843	protein tyrosine phosphatase, non-receptor type 22 (lymphoid) [Source:MGI Symbol;Acc:MGI:107170]	3	103364276	6.9629e-06	FALSE	FALSE
175	gamma-glutamylglutamate	Gm15602	ENSMUSG00000083630	predicted gene 15602 [Source:MGI Symbol;Acc:MGI:3783049]	3	103206060	1.6377e-06	FALSE	FALSE
179	gamma-glutamylthreonine*	Gm15602	ENSMUSG00000083630	predicted gene 15602 [Source:MGI Symbol;Acc:MGI:3783049]	3	103364276	6.9629e-06	FALSE	FALSE
175	gamma-glutamylglutamate	Rsbn1	ENSMUSG00000044098	rosbin, round spermatid basic protein 1 [Source:MGI Symbol;Acc:MGI:2444993]	3	103206060	1.6377e-06	FALSE	FALSE
179	gamma-glutamylthreonine*	Rsbn1	ENSMUSG00000044098	rosbin, round spermatid basic protein 1 [Source:MGI Symbol;Acc:MGI:2444993]	3	103364276	6.9629e-06	FALSE	FALSE
175	gamma-glutamylglutamate	A130049A11Rik	ENSMUSG00000089998	RIKEN cDNA A130049A11 gene [Source:MGI Symbol;Acc:MGI:3698050]	3	103206060	1.6377e-06	FALSE	FALSE
179	gamma-glutamylthreonine*	A130049A11Rik	ENSMUSG00000089998	RIKEN cDNA A130049A11 gene [Source:MGI Symbol;Acc:MGI:3698050]	3	103364276	6.9629e-06	FALSE	FALSE
175	gamma-glutamylglutamate	Phtf1	ENSMUSG00000058388	putative homeodomain transcription factor 1 [Source:MGI Symbol;Acc:MGI:1332671]	3	103206060	1.6377e-06	FALSE	FALSE
179	gamma-glutamylthreonine*	Phtf1	ENSMUSG00000058388	putative homeodomain transcription factor 1 [Source:MGI Symbol;Acc:MGI:1332671]	3	103364276	6.9629e-06	FALSE	FALSE
175	gamma-glutamylglutamate	Magi3	ENSMUSG00000052539	membrane associated guanylate kinase, WW and PDZ domain containing 3 [Source:MGI Symbol;Acc:MGI:1923484]	3	103206060	1.6377e-06	FALSE	FALSE
179	gamma-glutamylthreonine*	Magi3	ENSMUSG00000052539	membrane associated guanylate kinase, WW and PDZ domain containing 3 [Source:MGI Symbol;Acc:MGI:1923484]	3	103364276	6.9629e-06	FALSE	FALSE
175	gamma-glutamylglutamate	Gm5546	ENSMUSG00000022187	predicted gene 5546 [Source:MGI Symbol;Acc:MGI:3648205]	3	103206060	1.6377e-06	FALSE	FALSE
179	gamma-glutamylthreonine*	Gm5546	ENSMUSG00000022187	predicted gene 5546 [Source:MGI Symbol;Acc:MGI:3648205]	3	103364276	6.9629e-06	FALSE	FALSE
179	gamma-glutamylthreonine*	Lrig2	ENSMUSG00000032913	leucine-rich repeats and immunoglobulin-like domains 2 [Source:MGI Symbol;Acc:MGI:2443718]	3	103364276	6.9629e-06	FALSE	FALSE
280	phenylacetylglycine	Ddit4l	ENSMUSG00000046818	DNA-damage-inducible transcript 4-like [Source:MGI Symbol;Acc:MGI:1920534]	3	138285192	2.2526e-06	FALSE	FALSE
280	phenylacetylglycine	H2afz	ENSMUSG00000037894	H2A histone family, member Z [Source:MGI Symbol;Acc:MGI:1888388]	3	138285192	2.2526e-06	FALSE	FALSE
280	phenylacetylglycine	Dnajb14	ENSMUSG00000074212	DnaJ (Hsp40) homolog, subfamily B, member 14 [Source:MGI Symbol;Acc:MGI:1917854]	3	138285192	2.2526e-06	FALSE	FALSE
280	phenylacetylglycine	Gm15460	ENSMUSG00000081829	predicted gene 15460 [Source:MGI Symbol;Acc:MGI:3707338]	3	138285192	2.2526e-06	FALSE	FALSE
280	phenylacetylglycine	Lamtor3	ENSMUSG00000091512	late endosomal/lysosomal adaptor, MAPK and MTOR activator 3 [Source:MGI Symbol;Acc:MGI:1929467]	3	138285192	2.2526e-06	FALSE	FALSE
280	phenylacetylglycine	Dapp1	ENSMUSG00000028159	dual adaptor for phosphotyrosine and 3-phosphoinositides 1 [Source:MGI Symbol;Acc:MGI:1347063]	3	138285192	2.2526e-06	FALSE	FALSE
280	phenylacetylglycine	Gm5105	ENSMUSG00000049349	predicted gene 5105 [Source:MGI Symbol;Acc:MGI:3645344]	3	138285192	2.2526e-06	FALSE	FALSE
280	phenylacetylglycine	Mttp	ENSMUSG00000028158	microsomal triglyceride transfer protein [Source:MGI Symbol;Acc:MGI:106926]	3	138285192	2.2526e-06	FALSE	FALSE
280	phenylacetylglycine	Rg9mtd2	ENSMUSG00000004127	RNA (guanine-9-) methyltransferase domain containing 2 [Source:MGI Symbol;Acc:MGI:1920421]	3	138285192	2.2526e-06	FALSE	FALSE
280	phenylacetylglycine	4930579F01Rik	ENSMUSG00000012042	RIKEN cDNA 4930579F01 gene [Source:MGI Symbol;Acc:MGI:1914991]	3	138285192	2.2526e-06	FALSE	FALSE
280	phenylacetylglycine	Adh7	ENSMUSG00000055301	alcohol dehydrogenase 7 (class IV), mu or sigma polypeptide [Source:MGI Symbol;Acc:MGI:87926]	3	138285192	2.2526e-06	FALSE	FALSE
280	phenylacetylglycine	Adh1	ENSMUSG00000074207	alcohol dehydrogenase 1 (class I) [Source:MGI Symbol;Acc:MGI:87921]	3	138285192	2.2526e-06	FALSE	FALSE
280	phenylacetylglycine	Adh6a	ENSMUSG00000053054	alcohol dehydrogenase 6A (class V) [Source:MGI Symbol;Acc:MGI:1916367]	3	138285192	2.2526e-06	FALSE	FALSE
280	phenylacetylglycine	U1	ENSMUSG00000087752	U1 spliceosomal RNA [Source:RFAM;Acc:RF00003]	3	138285192	2.2526e-06	FALSE	FALSE
280	phenylacetylglycine	Adh6b	ENSMUSG00000074206	alcohol dehydrogenase 6B (class V) [Source:MGI Symbol;Acc:MGI:2446626]	3	138285192	2.2526e-06	FALSE	FALSE
280	phenylacetylglycine	Adh6-ps1	ENSMUSG00000090306	alcohol dehydrogenase 6 (class V), pseudogene 1 [Source:MGI Symbol;Acc:MGI:1918999]	3	138285192	2.2526e-06	FALSE	FALSE
280	phenylacetylglycine	Adh4	ENSMUSG00000037797	alcohol dehydrogenase 4 (class II), pi polypeptide [Source:MGI Symbol;Acc:MGI:1349472]	3	138285192	2.2526e-06	FALSE	FALSE
280	phenylacetylglycine	Adh5	ENSMUSG00000028138	alcohol dehydrogenase 5 (class III), chi polypeptide [Source:MGI Symbol;Acc:MGI:87929]	3	138285192	2.2526e-06	FALSE	FALSE
280	phenylacetylglycine	Metap1	ENSMUSG00000005813	methionyl aminopeptidase 1 [Source:MGI Symbol;Acc:MGI:1922874]	3	138285192	2.2526e-06	FALSE	FALSE
280	phenylacetylglycine	Eif4e	ENSMUSG00000028156	eukaryotic translation initiation factor 4E [Source:MGI Symbol;Acc:MGI:95305]	3	138285192	2.2526e-06	FALSE	FALSE
280	phenylacetylglycine	Mir1956	ENSMUSG00000088373	microRNA 1956 [Source:MGI Symbol;Acc:MGI:3837040]	3	138285192	2.2526e-06	FALSE	FALSE
280	phenylacetylglycine	Tspan5	ENSMUSG00000028152	tetraspanin 5 [Source:MGI Symbol;Acc:MGI:1928096]	3	138285192	2.2526e-06	FALSE	FALSE
280	phenylacetylglycine	Gm16060	ENSMUSG00000086123	predicted pseudogene 16060 [Source:MGI Symbol;Acc:MGI:3783246]	3	138285192	2.2526e-06	FALSE	FALSE
280	phenylacetylglycine	Rap1gds1	ENSMUSG00000028149	RAP1, GTP-GDP dissociation stimulator 1 [Source:MGI Symbol;Acc:MGI:2385189]	3	138285192	2.2526e-06	FALSE	FALSE
280	phenylacetylglycine	Gm4862	ENSMUSG00000090801	predicted gene 4862 [Source:MGI Symbol;Acc:MGI:3646671]	3	138285192	2.2526e-06	FALSE	FALSE
280	phenylacetylglycine	U6	ENSMUSG00000065675	U6 spliceosomal RNA [Source:RFAM;Acc:RF00026]	3	138285192	2.2526e-06	FALSE	FALSE
311	succinylcarnitine	Lmo4	ENSMUSG00000028266	LIM domain only 4 [Source:MGI Symbol;Acc:MGI:109360]	3	144100853	1.1576e-13	FALSE	FALSE
311	succinylcarnitine	Hs2st1	ENSMUSG00000040151	heparan sulfate 2-O-sulfotransferase 1 [Source:MGI Symbol;Acc:MGI:1346049]	3	144100853	1.1576e-13	FALSE	FALSE
311	succinylcarnitine	2012-09-15	ENSMUSG00000037072	selenoprotein [Source:MGI Symbol;Acc:MGI:1927947]	3	144100853	1.1576e-13	FALSE	FALSE
311	succinylcarnitine	Sh3glb1	ENSMUSG00000037062	SH3-domain GRB2-like B1 (endophilin) [Source:MGI Symbol;Acc:MGI:1859730]	3	144100853	1.1576e-13	FALSE	FALSE
311	succinylcarnitine	Clca1	ENSMUSG00000056025	chloride channel calcium activated 1 [Source:MGI Symbol;Acc:MGI:1316732]	3	144100853	1.1576e-13	FALSE	FALSE
311	succinylcarnitine	Clca2	ENSMUSG00000028262	chloride channel calcium activated 2 [Source:MGI Symbol;Acc:MGI:1931471]	3	144100853	1.1576e-13	FALSE	FALSE
311	succinylcarnitine	Clca4	ENSMUSG00000037033	chloride channel calcium activated 4 [Source:MGI Symbol;Acc:MGI:2181989]	3	144100853	1.1576e-13	FALSE	FALSE
311	succinylcarnitine	Gm16215	ENSMUSG00000089950	predicted gene 16215 [Source:MGI Symbol;Acc:MGI:3801727]	3	144100853	1.1576e-13	FALSE	FALSE
311	succinylcarnitine	Gm6289	ENSMUSG00000074196	predicted gene 6289 [Source:MGI Symbol;Acc:MGI:3643218]	3	144100853	1.1576e-13	FALSE	FALSE
311	succinylcarnitine	AI747448	ENSMUSG00000074195	expressed sequence AI747448 [Source:MGI Symbol;Acc:MGI:2139790]	3	144100853	1.1576e-13	FALSE	FALSE
311	succinylcarnitine	Clca6	ENSMUSG00000068547	chloride channel calcium activated 6 [Source:MGI Symbol;Acc:MGI:2139744]	3	144100853	1.1576e-13	FALSE	FALSE
311	succinylcarnitine	Clca3	ENSMUSG00000028255	chloride channel calcium activated 3 [Source:MGI Symbol;Acc:MGI:1346342]	3	144100853	1.1576e-13	FALSE	FALSE
311	succinylcarnitine	Clca5	ENSMUSG00000036960	chloride channel calcium activated 5 [Source:MGI Symbol;Acc:MGI:2139758]	3	144100853	1.1576e-13	FALSE	FALSE
311	succinylcarnitine	Odf2l	ENSMUSG00000028256	outer dense fiber of sperm tails 2-like [Source:MGI Symbol;Acc:MGI:1098600]	3	144100853	1.1576e-13	FALSE	FALSE
311	succinylcarnitine	Col24a1	ENSMUSG00000028197	collagen, type XXIV, alpha 1 [Source:MGI Symbol;Acc:MGI:1918605]	3	144100853	1.1576e-13	FALSE	FALSE
262	N-glycolylneuraminate	Zfp462	ENSMUSG00000060206	zinc finger protein 462 [Source:MGI Symbol;Acc:MGI:107690]	4	56041253	3.532e-06	FALSE	FALSE
262	N-glycolylneuraminate	Gm12515	ENSMUSG00000082704	predicted gene 12515 [Source:MGI Symbol;Acc:MGI:3651354]	4	56041253	3.532e-06	FALSE	FALSE
262	N-glycolylneuraminate	Gm12509	ENSMUSG00000081177	predicted gene 12509 [Source:MGI Symbol;Acc:MGI:3651361]	4	56041253	3.532e-06	FALSE	FALSE
262	N-glycolylneuraminate	Gm12508	ENSMUSG00000081504	predicted gene 12508 [Source:MGI Symbol;Acc:MGI:3651359]	4	56041253	3.532e-06	FALSE	FALSE
138	choline phosphate	Gm12512	ENSMUSG00000081542	predicted gene 12512 [Source:MGI Symbol;Acc:MGI:3651362]	4	56278220	5.0115e-07	FALSE	FALSE
262	N-glycolylneuraminate	Gm12512	ENSMUSG00000081542	predicted gene 12512 [Source:MGI Symbol;Acc:MGI:3651362]	4	56041253	3.532e-06	FALSE	FALSE
138	choline phosphate	Rad23b	ENSMUSG00000028426	RAD23b homolog (S. cerevisiae) [Source:MGI Symbol;Acc:MGI:105128]	4	56278220	5.0115e-07	FALSE	FALSE
262	N-glycolylneuraminate	Rad23b	ENSMUSG00000028426	RAD23b homolog (S. cerevisiae) [Source:MGI Symbol;Acc:MGI:105128]	4	56041253	3.532e-06	FALSE	FALSE
138	choline phosphate	Gm12516	ENSMUSG00000084144	predicted gene 12516 [Source:MGI Symbol;Acc:MGI:3651353]	4	56278220	5.0115e-07	FALSE	FALSE
262	N-glycolylneuraminate	Gm12516	ENSMUSG00000084144	predicted gene 12516 [Source:MGI Symbol;Acc:MGI:3651353]	4	56041253	3.532e-06	FALSE	FALSE
138	choline phosphate	Gm12513	ENSMUSG00000084404	predicted gene 12513 [Source:MGI Symbol;Acc:MGI:3649753]	4	56278220	5.0115e-07	FALSE	FALSE
262	N-glycolylneuraminate	Gm12513	ENSMUSG00000084404	predicted gene 12513 [Source:MGI Symbol;Acc:MGI:3649753]	4	56041253	3.532e-06	FALSE	FALSE
138	choline phosphate	Gm12507	ENSMUSG00000082952	predicted gene 12507 [Source:MGI Symbol;Acc:MGI:3651171]	4	56278220	5.0115e-07	FALSE	FALSE
262	N-glycolylneuraminate	Gm12507	ENSMUSG00000082952	predicted gene 12507 [Source:MGI Symbol;Acc:MGI:3651171]	4	56041253	3.532e-06	FALSE	FALSE
138	choline phosphate	Klf4	ENSMUSG00000003032	Kruppel-like factor 4 (gut) [Source:MGI Symbol;Acc:MGI:1342287]	4	56278220	5.0115e-07	FALSE	FALSE
262	N-glycolylneuraminate	Klf4	ENSMUSG00000003032	Kruppel-like factor 4 (gut) [Source:MGI Symbol;Acc:MGI:1342287]	4	56041253	3.532e-06	FALSE	FALSE
138	choline phosphate	Gm12520	ENSMUSG00000081290	predicted gene 12520 [Source:MGI Symbol;Acc:MGI:3652271]	4	56278220	5.0115e-07	FALSE	FALSE
262	N-glycolylneuraminate	Gm12520	ENSMUSG00000081290	predicted gene 12520 [Source:MGI Symbol;Acc:MGI:3652271]	4	56041253	3.532e-06	FALSE	FALSE
138	choline phosphate	Gm12518	ENSMUSG00000082613	predicted gene 12518 [Source:MGI Symbol;Acc:MGI:3652273]	4	56278220	5.0115e-07	FALSE	FALSE
262	N-glycolylneuraminate	Gm12518	ENSMUSG00000082613	predicted gene 12518 [Source:MGI Symbol;Acc:MGI:3652273]	4	56041253	3.532e-06	FALSE	FALSE
138	choline phosphate	Actl7b	ENSMUSG00000070980	actin-like 7b [Source:MGI Symbol;Acc:MGI:1343053]	4	56278220	5.0115e-07	FALSE	FALSE
262	N-glycolylneuraminate	Actl7b	ENSMUSG00000070980	actin-like 7b [Source:MGI Symbol;Acc:MGI:1343053]	4	56041253	3.532e-06	FALSE	FALSE
138	choline phosphate	Actl7a	ENSMUSG00000070979	actin-like 7a [Source:MGI Symbol;Acc:MGI:1343051]	4	56278220	5.0115e-07	FALSE	FALSE
262	N-glycolylneuraminate	Actl7a	ENSMUSG00000070979	actin-like 7a [Source:MGI Symbol;Acc:MGI:1343051]	4	56041253	3.532e-06	FALSE	FALSE
138	choline phosphate	Ikbkap	ENSMUSG00000028431	inhibitor of kappa light polypeptide enhancer in B-cells, kinase complex-associated protein [Source:MGI Symbol;Acc:MGI:1914544]	4	56278220	5.0115e-07	FALSE	FALSE
262	N-glycolylneuraminate	Ikbkap	ENSMUSG00000028431	inhibitor of kappa light polypeptide enhancer in B-cells, kinase complex-associated protein [Source:MGI Symbol;Acc:MGI:1914544]	4	56041253	3.532e-06	FALSE	FALSE
138	choline phosphate	BC026590	ENSMUSG00000038827	cDNA sequence BC026590 [Source:MGI Symbol;Acc:MGI:2677850]	4	56278220	5.0115e-07	FALSE	FALSE
262	N-glycolylneuraminate	BC026590	ENSMUSG00000038827	cDNA sequence BC026590 [Source:MGI Symbol;Acc:MGI:2677850]	4	56041253	3.532e-06	FALSE	FALSE
138	choline phosphate	Ctnnal1	ENSMUSG00000038816	catenin (cadherin associated protein), alpha-like 1 [Source:MGI Symbol;Acc:MGI:1859649]	4	56278220	5.0115e-07	FALSE	FALSE
262	N-glycolylneuraminate	Ctnnal1	ENSMUSG00000038816	catenin (cadherin associated protein), alpha-like 1 [Source:MGI Symbol;Acc:MGI:1859649]	4	56041253	3.532e-06	FALSE	FALSE
138	choline phosphate	D730040F13Rik	ENSMUSG00000055296	RIKEN cDNA D730040F13 gene [Source:MGI Symbol;Acc:MGI:2445107]	4	56278220	5.0115e-07	FALSE	FALSE
262	N-glycolylneuraminate	D730040F13Rik	ENSMUSG00000055296	RIKEN cDNA D730040F13 gene [Source:MGI Symbol;Acc:MGI:2445107]	4	56041253	3.532e-06	FALSE	FALSE
138	choline phosphate	Mir32	ENSMUSG00000065544	microRNA 32 [Source:MGI Symbol;Acc:MGI:3619331]	4	56278220	5.0115e-07	FALSE	FALSE
262	N-glycolylneuraminate	Mir32	ENSMUSG00000065544	microRNA 32 [Source:MGI Symbol;Acc:MGI:3619331]	4	56041253	3.532e-06	FALSE	FALSE
138	choline phosphate	6430704M03Rik	ENSMUSG00000045589	RIKEN cDNA 6430704M03 gene [Source:MGI Symbol;Acc:MGI:2442704]	4	56278220	5.0115e-07	FALSE	FALSE
262	N-glycolylneuraminate	6430704M03Rik	ENSMUSG00000045589	RIKEN cDNA 6430704M03 gene [Source:MGI Symbol;Acc:MGI:2442704]	4	56041253	3.532e-06	FALSE	FALSE
138	choline phosphate	Epb4.1l4b	ENSMUSG00000028434	erythrocyte protein band 4.1-like 4b [Source:MGI Symbol;Acc:MGI:1859149]	4	56278220	5.0115e-07	FALSE	FALSE
262	N-glycolylneuraminate	Epb4.1l4b	ENSMUSG00000028434	erythrocyte protein band 4.1-like 4b [Source:MGI Symbol;Acc:MGI:1859149]	4	56041253	3.532e-06	FALSE	FALSE
138	choline phosphate	Gm12530	ENSMUSG00000085967	predicted gene 12530 [Source:MGI Symbol;Acc:MGI:3651546]	4	56278220	5.0115e-07	FALSE	FALSE
138	choline phosphate	Ptpn3	ENSMUSG00000038764	protein tyrosine phosphatase, non-receptor type 3 [Source:MGI Symbol;Acc:MGI:105307]	4	56278220	5.0115e-07	FALSE	FALSE
332	uracil	Ptprd	ENSMUSG00000028399	protein tyrosine phosphatase, receptor type, D [Source:MGI Symbol;Acc:MGI:97812]	4	78177167	3.6235e-06	FALSE	FALSE
332	uracil	Ptprd	ENSMUSG00000078356	protein tyrosine phosphatase, receptor type, D [Source:MGI Symbol;Acc:MGI:97812]	4	78177167	3.6235e-06	FALSE	FALSE
332	uracil	Gm11260	ENSMUSG00000082351	predicted gene 11260 [Source:MGI Symbol;Acc:MGI:3651928]	4	78177167	3.6235e-06	FALSE	FALSE
332	uracil	Gm11262	ENSMUSG00000083629	predicted gene 11262 [Source:MGI Symbol;Acc:MGI:3650238]	4	78177167	3.6235e-06	FALSE	FALSE
332	uracil	Gm12913	ENSMUSG00000082697	predicted gene 12913 [Source:MGI Symbol;Acc:MGI:3650682]	4	78177167	3.6235e-06	FALSE	FALSE
332	uracil	Gm11263	ENSMUSG00000083496	predicted gene 11263 [Source:MGI Symbol;Acc:MGI:3651899]	4	78177167	3.6235e-06	FALSE	FALSE
183	glucarate (saccharate)	Inadl	ENSMUSG00000061859	InaD-like (Drosophila) [Source:MGI Symbol;Acc:MGI:1277960]	4	99348681	4.1857e-06	FALSE	FALSE
183	glucarate (saccharate)	L1td1	ENSMUSG00000087166	LINE-1 type transposase domain containing 1 [Source:MGI Symbol;Acc:MGI:3578435]	4	99348681	4.1857e-06	FALSE	FALSE
183	glucarate (saccharate)	Gm17376	ENSMUSG00000090718	predicted gene, 17376 [Source:MGI Symbol;Acc:MGI:4937010]	4	99348681	4.1857e-06	FALSE	FALSE
183	glucarate (saccharate)	Kank4	ENSMUSG00000035407	KN motif and ankyrin repeat domains 4 [Source:MGI Symbol;Acc:MGI:3043381]	4	99348681	4.1857e-06	FALSE	FALSE
183	glucarate (saccharate)	A730085A09Rik	ENSMUSG00000085843	RIKEN cDNA A730085A09 gene [Source:MGI Symbol;Acc:MGI:3026921]	4	99348681	4.1857e-06	FALSE	FALSE
183	glucarate (saccharate)	I0C0044D17Rik	ENSMUSG00000073794	RIKEN cDNA I0C0044D17 gene [Source:MGI Symbol;Acc:MGI:3588230]	4	99348681	4.1857e-06	FALSE	FALSE
183	glucarate (saccharate)	Gm12851	ENSMUSG00000084188	predicted gene 12851 [Source:MGI Symbol;Acc:MGI:3649254]	4	99348681	4.1857e-06	FALSE	FALSE
183	glucarate (saccharate)	Usp1	ENSMUSG00000028560	ubiquitin specific peptidase 1 [Source:MGI Symbol;Acc:MGI:2385198]	4	99348681	4.1857e-06	FALSE	FALSE
183	glucarate (saccharate)	Dock7	ENSMUSG00000028556	dedicator of cytokinesis 7 [Source:MGI Symbol;Acc:MGI:1914549]	4	99348681	4.1857e-06	FALSE	FALSE
183	glucarate (saccharate)	Angptl3	ENSMUSG00000028553	angiopoietin-like 3 [Source:MGI Symbol;Acc:MGI:1353627]	4	99348681	4.1857e-06	FALSE	FALSE
183	glucarate (saccharate)	Gm12852	ENSMUSG00000081733	predicted gene 12852 [Source:MGI Symbol;Acc:MGI:3651942]	4	99348681	4.1857e-06	FALSE	FALSE
183	glucarate (saccharate)	Atg4c	ENSMUSG00000028550	autophagy-related 4C (yeast) [Source:MGI Symbol;Acc:MGI:2651854]	4	99348681	4.1857e-06	FALSE	FALSE
183	glucarate (saccharate)	Gm10305	ENSMUSG00000070892	predicted gene 10305 [Source:MGI Symbol;Acc:MGI:3642542]	4	99348681	4.1857e-06	FALSE	FALSE
183	glucarate (saccharate)	Gm12685	ENSMUSG00000081184	predicted gene 12685 [Source:MGI Symbol;Acc:MGI:3650437]	4	99348681	4.1857e-06	FALSE	FALSE
183	glucarate (saccharate)	Gm12686	ENSMUSG00000082442	predicted gene 12686 [Source:MGI Symbol;Acc:MGI:3652197]	4	99348681	4.1857e-06	FALSE	FALSE
183	glucarate (saccharate)	Gm12684	ENSMUSG00000081150	predicted gene 12684 [Source:MGI Symbol;Acc:MGI:3650091]	4	99348681	4.1857e-06	FALSE	FALSE
183	glucarate (saccharate)	Gm12683	ENSMUSG00000080803	predicted gene 12683 [Source:MGI Symbol;Acc:MGI:3650644]	4	99348681	4.1857e-06	FALSE	FALSE
183	glucarate (saccharate)	Gm12687	ENSMUSG00000083698	predicted gene 12687 [Source:MGI Symbol;Acc:MGI:3650435]	4	99348681	4.1857e-06	FALSE	FALSE
183	glucarate (saccharate)	Foxd3	ENSMUSG00000067261	forkhead box D3 [Source:MGI Symbol;Acc:MGI:1347473]	4	99348681	4.1857e-06	FALSE	FALSE
183	glucarate (saccharate)	Alg6	ENSMUSG00000073792	asparagine-linked glycosylation 6 homolog (yeast, alpha-1,3,-glucosyltransferase) [Source:MGI Symbol;Acc:MGI:2444031]	4	99348681	4.1857e-06	FALSE	FALSE
183	glucarate (saccharate)	Itgb3bp	ENSMUSG00000028549	integrin beta 3 binding protein (beta3-endonexin) [Source:MGI Symbol;Acc:MGI:1914983]	4	99348681	4.1857e-06	FALSE	FALSE
183	glucarate (saccharate)	Gm10967	ENSMUSG00000078631	predicted gene 10967 [Source:MGI Symbol;Acc:MGI:3779178]	4	99348681	4.1857e-06	FALSE	FALSE
183	glucarate (saccharate)	Efcab7	ENSMUSG00000073791	EF-hand calcium binding domain 7 [Source:MGI Symbol;Acc:MGI:2385199]	4	99348681	4.1857e-06	FALSE	FALSE
183	glucarate (saccharate)	Pgm2	ENSMUSG00000025791	phosphoglucomutase 2 [Source:MGI Symbol;Acc:MGI:97565]	4	99348681	4.1857e-06	FALSE	FALSE
183	glucarate (saccharate)	Ror1	ENSMUSG00000035305	receptor tyrosine kinase-like orphan receptor 1 [Source:MGI Symbol;Acc:MGI:1347520]	4	99348681	4.1857e-06	FALSE	FALSE
183	glucarate (saccharate)	Gm12706	ENSMUSG00000080967	predicted gene 12706 [Source:MGI Symbol;Acc:MGI:3650672]	4	99348681	4.1857e-06	FALSE	FALSE
183	glucarate (saccharate)	Ube2u	ENSMUSG00000069733	ubiquitin-conjugating enzyme E2U (putative) [Source:MGI Symbol;Acc:MGI:3588216]	4	99348681	4.1857e-06	FALSE	FALSE
183	glucarate (saccharate)	Gm12698	ENSMUSG00000085871	predicted gene 12698 [Source:MGI Symbol;Acc:MGI:3651101]	4	99348681	4.1857e-06	FALSE	FALSE
183	glucarate (saccharate)	Gm12699	ENSMUSG00000081553	predicted gene 12699 [Source:MGI Symbol;Acc:MGI:3651098]	4	99348681	4.1857e-06	FALSE	FALSE
183	glucarate (saccharate)	Gm12700	ENSMUSG00000082601	predicted gene 12700 [Source:MGI Symbol;Acc:MGI:3651090]	4	99348681	4.1857e-06	FALSE	FALSE
183	glucarate (saccharate)	Gm12845	ENSMUSG00000085674	predicted gene 12845 [Source:MGI Symbol;Acc:MGI:3651666]	4	118382970	7.8396e-17	FALSE	FALSE
183	glucarate (saccharate)	Gm12844	ENSMUSG00000084260	predicted gene 12844 [Source:MGI Symbol;Acc:MGI:3651053]	4	118382970	7.8396e-17	FALSE	FALSE
183	glucarate (saccharate)	Klf17	ENSMUSG00000048626	Kruppel-like factor 17 [Source:MGI Symbol;Acc:MGI:2181068]	4	118382970	7.8396e-17	FALSE	FALSE
183	glucarate (saccharate)	Gm12842	ENSMUSG00000083507	predicted gene 12842 [Source:MGI Symbol;Acc:MGI:3651050]	4	118382970	7.8396e-17	FALSE	FALSE
183	glucarate (saccharate)	Slc6a9	ENSMUSG00000028542	solute carrier family 6 (neurotransmitter transporter, glycine), member 9 [Source:MGI Symbol;Acc:MGI:95760]	4	118382970	7.8396e-17	FALSE	FALSE
183	glucarate (saccharate)	Ccdc24	ENSMUSG00000078588	coiled-coil domain containing 24 [Source:MGI Symbol;Acc:MGI:2685874]	4	118382970	7.8396e-17	FALSE	FALSE
183	glucarate (saccharate)	B4galt2	ENSMUSG00000028541	UDP-Gal:betaGlcNAc beta 1,4- galactosyltransferase, polypeptide 2 [Source:MGI Symbol;Acc:MGI:1858493]	4	118382970	7.8396e-17	FALSE	FALSE
183	glucarate (saccharate)	Atp6v0b	ENSMUSG00000033379	ATPase, H+ transporting, lysosomal V0 subunit B [Source:MGI Symbol;Acc:MGI:1890510]	4	118382970	7.8396e-17	FALSE	FALSE
183	glucarate (saccharate)	Dph2	ENSMUSG00000028540	DPH2 homolog (S. cerevisiae) [Source:MGI Symbol;Acc:MGI:1914978]	4	118382970	7.8396e-17	FALSE	FALSE
183	glucarate (saccharate)	Ipo13	ENSMUSG00000033365	importin 13 [Source:MGI Symbol;Acc:MGI:2385205]	4	118382970	7.8396e-17	FALSE	FALSE
183	glucarate (saccharate)	Artn	ENSMUSG00000028539	artemin [Source:MGI Symbol;Acc:MGI:1333791]	4	118382970	7.8396e-17	FALSE	FALSE
183	glucarate (saccharate)	St3gal3	ENSMUSG00000028538	ST3 beta-galactoside alpha-2,3-sialyltransferase 3 [Source:MGI Symbol;Acc:MGI:1316659]	4	118382970	7.8396e-17	FALSE	FALSE
183	glucarate (saccharate)	Kdm4a	ENSMUSG00000033326	lysine (K)-specific demethylase 4A [Source:MGI Symbol;Acc:MGI:2446210]	4	118382970	7.8396e-17	FALSE	FALSE
183	glucarate (saccharate)	Ptprf	ENSMUSG00000033295	protein tyrosine phosphatase, receptor type, F [Source:MGI Symbol;Acc:MGI:102695]	4	118382970	7.8396e-17	FALSE	FALSE
183	glucarate (saccharate)	Hyi	ENSMUSG00000006395	hydroxypyruvate isomerase homolog (E. coli) [Source:MGI Symbol;Acc:MGI:1915430]	4	118382970	7.8396e-17	FALSE	FALSE
183	glucarate (saccharate)	Szt2	ENSMUSG00000033253	seizure threshold 2 [Source:MGI Symbol;Acc:MGI:3033336]	4	118382970	7.8396e-17	FALSE	FALSE
183	glucarate (saccharate)	Med8	ENSMUSG00000006392	mediator of RNA polymerase II transcription, subunit 8 homolog (yeast) [Source:MGI Symbol;Acc:MGI:1915269]	4	118382970	7.8396e-17	FALSE	FALSE
183	glucarate (saccharate)	Elovl1	ENSMUSG00000006390	elongation of very long chain fatty acids (FEN1/Elo2, SUR4/Elo3, yeast)-like 1 [Source:MGI Symbol;Acc:MGI:1858959]	4	118382970	7.8396e-17	FALSE	FALSE
183	glucarate (saccharate)	Cdc20	ENSMUSG00000006398	cell division cycle 20 homolog (S. cerevisiae) [Source:MGI Symbol;Acc:MGI:1859866]	4	118382970	7.8396e-17	FALSE	FALSE
183	glucarate (saccharate)	Gm12858	ENSMUSG00000081921	predicted gene 12858 [Source:MGI Symbol;Acc:MGI:3651259]	4	118382970	7.8396e-17	FALSE	FALSE
183	glucarate (saccharate)	Mpl	ENSMUSG00000006389	myeloproliferative leukemia virus oncogene [Source:MGI Symbol;Acc:MGI:97076]	4	118382970	7.8396e-17	FALSE	FALSE
183	glucarate (saccharate)	Tie1	ENSMUSG00000033191	tyrosine kinase with immunoglobulin-like and EGF-like domains 1 [Source:MGI Symbol;Acc:MGI:99906]	4	118382970	7.8396e-17	FALSE	FALSE
183	glucarate (saccharate)	Gm12859	ENSMUSG00000080857	predicted gene 12859 [Source:MGI Symbol;Acc:MGI:3651649]	4	118382970	7.8396e-17	FALSE	FALSE
183	glucarate (saccharate)	Gm12857	ENSMUSG00000081233	predicted gene 12857 [Source:MGI Symbol;Acc:MGI:3652230]	4	118382970	7.8396e-17	FALSE	FALSE
183	glucarate (saccharate)	2610528J11Rik	ENSMUSG00000028536	RIKEN cDNA 2610528J11 gene [Source:MGI Symbol;Acc:MGI:1913701]	4	118382970	7.8396e-17	FALSE	FALSE
183	glucarate (saccharate)	Tmem125	ENSMUSG00000050854	transmembrane protein 125 [Source:MGI Symbol;Acc:MGI:1923409]	4	118382970	7.8396e-17	FALSE	FALSE
183	glucarate (saccharate)	Wdr65	ENSMUSG00000028730	WD repeat domain 65 [Source:MGI Symbol;Acc:MGI:2686209]	4	118382970	7.8396e-17	FALSE	FALSE
183	glucarate (saccharate)	Ebna1bp2	ENSMUSG00000028729	EBNA1 binding protein 2 [Source:MGI Symbol;Acc:MGI:1916322]	4	118382970	7.8396e-17	FALSE	FALSE
183	glucarate (saccharate)	Olfr62	ENSMUSG00000043698	olfactory receptor 62 [Source:MGI Symbol;Acc:MGI:1333887]	4	118382970	7.8396e-17	FALSE	FALSE
183	glucarate (saccharate)	Olfr1343-ps1	ENSMUSG00000086521	olfactory receptor 1343, pseudogene 1 [Source:MGI Symbol;Acc:MGI:3031177]	4	118382970	7.8396e-17	FALSE	FALSE
183	glucarate (saccharate)	Olfr1342	ENSMUSG00000043383	olfactory receptor 1342 [Source:MGI Symbol;Acc:MGI:3031176]	4	118382970	7.8396e-17	FALSE	FALSE
183	glucarate (saccharate)	Olfr1341	ENSMUSG00000046790	olfactory receptor 1341 [Source:MGI Symbol;Acc:MGI:3031175]	4	118382970	7.8396e-17	FALSE	FALSE
183	glucarate (saccharate)	Olfr1340	ENSMUSG00000070821	olfactory receptor 1340 [Source:MGI Symbol;Acc:MGI:3031174]	4	118382970	7.8396e-17	FALSE	FALSE
183	glucarate (saccharate)	Olfr1339	ENSMUSG00000070820	olfactory receptor 1339 [Source:MGI Symbol;Acc:MGI:3031173]	4	118382970	7.8396e-17	FALSE	FALSE
183	glucarate (saccharate)	Olfr1338	ENSMUSG00000066063	olfactory receptor 1338 [Source:MGI Symbol;Acc:MGI:3031172]	4	118382970	7.8396e-17	FALSE	FALSE
183	glucarate (saccharate)	Olfr1337	ENSMUSG00000061075	olfactory receptor 1337 [Source:MGI Symbol;Acc:MGI:3031171]	4	118382970	7.8396e-17	FALSE	FALSE
183	glucarate (saccharate)	Gm12855	ENSMUSG00000081474	predicted gene 12855 [Source:MGI Symbol;Acc:MGI:3649662]	4	118382970	7.8396e-17	FALSE	FALSE
183	glucarate (saccharate)	Olfr1335	ENSMUSG00000066061	olfactory receptor 1335 [Source:MGI Symbol;Acc:MGI:3031168]	4	118382970	7.8396e-17	FALSE	FALSE
183	glucarate (saccharate)	Olfr1333	ENSMUSG00000073770	olfactory receptor 1333 [Source:MGI Symbol;Acc:MGI:3031167]	4	118382970	7.8396e-17	FALSE	FALSE
183	glucarate (saccharate)	Olfr1332-ps1	ENSMUSG00000083336	olfactory receptor 1332, pseudogene 1 [Source:MGI Symbol;Acc:MGI:3031166]	4	118382970	7.8396e-17	FALSE	FALSE
183	glucarate (saccharate)	Olfr1331	ENSMUSG00000073769	olfactory receptor 1331 [Source:MGI Symbol;Acc:MGI:3031165]	4	118382970	7.8396e-17	FALSE	FALSE
183	glucarate (saccharate)	Olfr1330	ENSMUSG00000073768	olfactory receptor 1330 [Source:MGI Symbol;Acc:MGI:3031164]	4	118382970	7.8396e-17	FALSE	FALSE
183	glucarate (saccharate)	Olfr1329	ENSMUSG00000073767	olfactory receptor 1329 [Source:MGI Symbol;Acc:MGI:3031163]	4	118382970	7.8396e-17	FALSE	FALSE
183	glucarate (saccharate)	Olfr1328	ENSMUSG00000073766	olfactory receptor 1328 [Source:MGI Symbol;Acc:MGI:3031162]	4	118382970	7.8396e-17	FALSE	FALSE
183	glucarate (saccharate)	Gm12856	ENSMUSG00000084133	predicted gene 12856 [Source:MGI Symbol;Acc:MGI:3649664]	4	118382970	7.8396e-17	FALSE	FALSE
183	glucarate (saccharate)	Lao1	ENSMUSG00000024903	L-amino acid oxidase 1 [Source:MGI Symbol;Acc:MGI:2140628]	4	118382970	7.8396e-17	FALSE	FALSE
183	glucarate (saccharate)	Gm12864	ENSMUSG00000082143	predicted gene 12864 [Source:MGI Symbol;Acc:MGI:3649273]	4	118382970	7.8396e-17	FALSE	FALSE
183	glucarate (saccharate)	Slc2a1	ENSMUSG00000028645	solute carrier family 2 (facilitated glucose transporter), member 1 [Source:MGI Symbol;Acc:MGI:95755]	4	118382970	7.8396e-17	FALSE	FALSE
183	glucarate (saccharate)	Mir1957	ENSMUSG00000088552	microRNA 1957 [Source:MGI Symbol;Acc:MGI:3837121]	4	118382970	7.8396e-17	FALSE	FALSE
183	glucarate (saccharate)	Zfp691	ENSMUSG00000045268	zinc finger protein 691 [Source:MGI Symbol;Acc:MGI:3041163]	4	118382970	7.8396e-17	FALSE	FALSE
183	glucarate (saccharate)	Ermap	ENSMUSG00000028644	erythroblast membrane-associated protein [Source:MGI Symbol;Acc:MGI:1349816]	4	118382970	7.8396e-17	FALSE	FALSE
183	glucarate (saccharate)	Ccdc23	ENSMUSG00000028643	coiled-coil domain containing 23 [Source:MGI Symbol;Acc:MGI:1916466]	4	118382970	7.8396e-17	FALSE	FALSE
183	glucarate (saccharate)	AU022252	ENSMUSG00000078584	expressed sequence AU022252 [Source:MGI Symbol;Acc:MGI:2140466]	4	118382970	7.8396e-17	FALSE	FALSE
183	glucarate (saccharate)	4930538K18Rik	ENSMUSG00000028642	RIKEN cDNA 4930538K18 gene [Source:MGI Symbol;Acc:MGI:1922430]	4	118382970	7.8396e-17	FALSE	FALSE
183	glucarate (saccharate)	Lepre1	ENSMUSG00000028641	leprecan 1 [Source:MGI Symbol;Acc:MGI:1888921]	4	118382970	7.8396e-17	FALSE	FALSE
183	glucarate (saccharate)	Cldn19	ENSMUSG00000066058	claudin 19 [Source:MGI Symbol;Acc:MGI:3033992]	4	118382970	7.8396e-17	FALSE	FALSE
183	glucarate (saccharate)	Ybx1	ENSMUSG00000028639	Y box protein 1 [Source:MGI Symbol;Acc:MGI:99146]	4	118382970	7.8396e-17	FALSE	FALSE
183	glucarate (saccharate)	Ppih	ENSMUSG00000060288	peptidyl prolyl isomerase H [Source:MGI Symbol;Acc:MGI:106499]	4	118382970	7.8396e-17	FALSE	FALSE
183	glucarate (saccharate)	Ccdc30	ENSMUSG00000028637	coiled-coil domain containing 30 [Source:MGI Symbol;Acc:MGI:1920582]	4	118382970	7.8396e-17	FALSE	FALSE
183	glucarate (saccharate)	Ldha-ps2	ENSMUSG00000083836	lactate dehydrogenase A, pseudogene 2 [Source:MGI Symbol;Acc:MGI:96761]	4	118382970	7.8396e-17	FALSE	FALSE
183	glucarate (saccharate)	Ppcs	ENSMUSG00000028636	phosphopantothenoylcysteine synthetase [Source:MGI Symbol;Acc:MGI:1915237]	4	118382970	7.8396e-17	FALSE	FALSE
183	glucarate (saccharate)	Zmynd12	ENSMUSG00000070806	zinc finger, MYND domain containing 12 [Source:MGI Symbol;Acc:MGI:2140259]	4	118382970	7.8396e-17	FALSE	FALSE
183	glucarate (saccharate)	Rimkla	ENSMUSG00000048899	ribosomal modification protein rimK-like family member A [Source:MGI Symbol;Acc:MGI:3040686]	4	118382970	7.8396e-17	FALSE	FALSE
183	glucarate (saccharate)	Gm12954	ENSMUSG00000082009	predicted gene 12954 [Source:MGI Symbol;Acc:MGI:3652229]	4	118382970	7.8396e-17	FALSE	FALSE
183	glucarate (saccharate)	Gm12956	ENSMUSG00000082814	predicted gene 12956 [Source:MGI Symbol;Acc:MGI:3652227]	4	118382970	7.8396e-17	FALSE	FALSE
183	glucarate (saccharate)	Gm12955	ENSMUSG00000080773	predicted gene 12955 [Source:MGI Symbol;Acc:MGI:3652228]	4	118382970	7.8396e-17	FALSE	FALSE
183	glucarate (saccharate)	Gm12957	ENSMUSG00000084379	predicted gene 12957 [Source:MGI Symbol;Acc:MGI:3649304]	4	118382970	7.8396e-17	FALSE	FALSE
183	glucarate (saccharate)	AA415398	ENSMUSG00000062260	expressed sequence AA415398 [Source:MGI Symbol;Acc:MGI:3035485]	4	118382970	7.8396e-17	FALSE	FALSE
183	glucarate (saccharate)	Foxj3	ENSMUSG00000032998	forkhead box J3 [Source:MGI Symbol;Acc:MGI:2443432]	4	118382970	7.8396e-17	FALSE	FALSE
183	glucarate (saccharate)	Gm12959	ENSMUSG00000081678	predicted gene 12959 [Source:MGI Symbol;Acc:MGI:3649444]	4	118382970	7.8396e-17	FALSE	FALSE
183	glucarate (saccharate)	Guca2a	ENSMUSG00000023247	guanylate cyclase activator 2a (guanylin) [Source:MGI Symbol;Acc:MGI:102738]	4	118382970	7.8396e-17	FALSE	FALSE
183	glucarate (saccharate)	Guca2b	ENSMUSG00000032978	guanylate cyclase activator 2b (retina) [Source:MGI Symbol;Acc:MGI:1270851]	4	118382970	7.8396e-17	FALSE	FALSE
146	cytidine	Ubxn11	ENSMUSG00000012126	UBX domain protein 11 [Source:MGI Symbol;Acc:MGI:1914836]	4	134680033	2.4534e-08	FALSE	FALSE
146	cytidine	Sh3bgrl3	ENSMUSG00000028843	SH3 domain binding glutamic acid-rich protein-like 3 [Source:MGI Symbol;Acc:MGI:1920973]	4	134680033	2.4534e-08	FALSE	FALSE
146	cytidine	Ccdc21	ENSMUSG00000037443	coiled-coil domain containing 21 [Source:MGI Symbol;Acc:MGI:1917262]	4	134680033	2.4534e-08	FALSE	FALSE
146	cytidine	Gm17345	ENSMUSG00000090954	predicted gene, 17345 [Source:MGI Symbol;Acc:MGI:4936979]	4	134680033	2.4534e-08	FALSE	FALSE
146	cytidine	Gm13131	ENSMUSG00000081772	predicted gene 13131 [Source:MGI Symbol;Acc:MGI:3651062]	4	134680033	2.4534e-08	FALSE	FALSE
146	cytidine	Catsper4	ENSMUSG00000048003	cation channel, sperm associated 4 [Source:MGI Symbol;Acc:MGI:3043288]	4	134680033	2.4534e-08	FALSE	FALSE
146	cytidine	Cnksr1	ENSMUSG00000028841	connector enhancer of kinase suppressor of Ras 1 [Source:MGI Symbol;Acc:MGI:2670958]	4	134680033	2.4534e-08	FALSE	FALSE
146	cytidine	Zfp593	ENSMUSG00000028840	zinc finger protein 593 [Source:MGI Symbol;Acc:MGI:1915290]	4	134680033	2.4534e-08	FALSE	FALSE
146	cytidine	Grrp1	ENSMUSG00000050105	glycine/arginine rich protein 1 [Source:MGI Symbol;Acc:MGI:1919940]	4	134680033	2.4534e-08	FALSE	FALSE
146	cytidine	Pdik1l	ENSMUSG00000050890	PDLIM1 interacting kinase 1 like [Source:MGI Symbol;Acc:MGI:2385213]	4	134680033	2.4534e-08	FALSE	FALSE
146	cytidine	Trim63	ENSMUSG00000028834	tripartite motif-containing 63 [Source:MGI Symbol;Acc:MGI:2447992]	4	134680033	2.4534e-08	FALSE	FALSE
146	cytidine	Gm13195	ENSMUSG00000083065	predicted gene 13195 [Source:MGI Symbol;Acc:MGI:3652269]	4	134680033	2.4534e-08	FALSE	FALSE
146	cytidine	Slc30a2	ENSMUSG00000028836	solute carrier family 30 (zinc transporter), member 2 [Source:MGI Symbol;Acc:MGI:106637]	4	134680033	2.4534e-08	FALSE	FALSE
146	cytidine	Extl1	ENSMUSG00000028838	exostoses (multiple)-like 1 [Source:MGI Symbol;Acc:MGI:1888742]	4	134680033	2.4534e-08	FALSE	FALSE
146	cytidine	Pafah2	ENSMUSG00000037366	platelet-activating factor acetylhydrolase 2 [Source:MGI Symbol;Acc:MGI:2140321]	4	134680033	2.4534e-08	FALSE	FALSE
146	cytidine	1700021N21Rik	ENSMUSG00000087343	RIKEN cDNA 1700021N21 gene [Source:MGI Symbol;Acc:MGI:1916659]	4	134680033	2.4534e-08	FALSE	FALSE
146	cytidine	Stmn1	ENSMUSG00000028832	stathmin 1 [Source:MGI Symbol;Acc:MGI:96739]	4	134680033	2.4534e-08	FALSE	FALSE
146	cytidine	Gm13250	ENSMUSG00000083001	predicted gene 13250 [Source:MGI Symbol;Acc:MGI:3650425]	4	134680033	2.4534e-08	FALSE	FALSE
146	cytidine	Paqr7	ENSMUSG00000037348	progestin and adipoQ receptor family member VII [Source:MGI Symbol;Acc:MGI:1919154]	4	134680033	2.4534e-08	FALSE	FALSE
146	cytidine	2610002D18Rik	ENSMUSG00000078521	RIKEN cDNA 2610002D18 gene [Source:MGI Symbol;Acc:MGI:1917135]	4	134680033	2.4534e-08	FALSE	FALSE
146	cytidine	Fam54b	ENSMUSG00000046671	family with sequence similarity 54, member B [Source:MGI Symbol;Acc:MGI:1924074]	4	134680033	2.4534e-08	FALSE	FALSE
146	cytidine	Sepn1	ENSMUSG00000050989	selenoprotein N, 1 [Source:MGI Symbol;Acc:MGI:2151208]	4	134680033	2.4534e-08	FALSE	FALSE
146	cytidine	Man1c1	ENSMUSG00000037306	mannosidase, alpha, class 1C, member 1 [Source:MGI Symbol;Acc:MGI:2446214]	4	134680033	2.4534e-08	FALSE	FALSE
146	cytidine	Ldlrap1	ENSMUSG00000037295	low density lipoprotein receptor adaptor protein 1 [Source:MGI Symbol;Acc:MGI:2140175]	4	134680033	2.4534e-08	FALSE	FALSE
146	cytidine	Tmem57	ENSMUSG00000028826	transmembrane protein 57 [Source:MGI Symbol;Acc:MGI:1913396]	4	134680033	2.4534e-08	FALSE	FALSE
146	cytidine	Rhd	ENSMUSG00000028825	Rh blood group, D antigen [Source:MGI Symbol;Acc:MGI:1202882]	4	134680033	2.4534e-08	FALSE	FALSE
146	cytidine	Tmem50a	ENSMUSG00000028822	transmembrane protein 50A [Source:MGI Symbol;Acc:MGI:1919067]	4	134680033	2.4534e-08	FALSE	FALSE
146	cytidine	D4Wsu53e	ENSMUSG00000037266	DNA segment, Chr 4, Wayne State University 53, expressed [Source:MGI Symbol;Acc:MGI:106498]	4	134680033	2.4534e-08	FALSE	FALSE
146	cytidine	Syf2	ENSMUSG00000028821	SYF2 homolog, RNA splicing factor (S. cerevisiae) [Source:MGI Symbol;Acc:MGI:1915842]	4	134680033	2.4534e-08	FALSE	FALSE
146	cytidine	Runx3	ENSMUSG00000070691	runt related transcription factor 3 [Source:MGI Symbol;Acc:MGI:102672]	4	134680033	2.4534e-08	FALSE	FALSE
146	cytidine	Clic4	ENSMUSG00000037242	chloride intracellular channel 4 (mitochondrial) [Source:MGI Symbol;Acc:MGI:1352754]	4	134680033	2.4534e-08	FALSE	FALSE
146	cytidine	Gm12983	ENSMUSG00000087270	predicted gene 12983 [Source:MGI Symbol;Acc:MGI:3651378]	4	134680033	2.4534e-08	FALSE	FALSE
146	cytidine	Gm12982	ENSMUSG00000082833	predicted gene 12982 [Source:MGI Symbol;Acc:MGI:3651381]	4	134680033	2.4534e-08	FALSE	FALSE
146	cytidine	Srrm1	ENSMUSG00000028809	serine/arginine repetitive matrix 1 [Source:MGI Symbol;Acc:MGI:1858303]	4	134680033	2.4534e-08	FALSE	FALSE
146	cytidine	A330049M08Rik	ENSMUSG00000043924	RIKEN cDNA A330049M08 gene [Source:MGI Symbol;Acc:MGI:2444888]	4	134680033	2.4534e-08	FALSE	FALSE
146	cytidine	Gm12991	ENSMUSG00000084032	predicted gene 12991 [Source:MGI Symbol;Acc:MGI:3651750]	4	134680033	2.4534e-08	FALSE	FALSE
146	cytidine	Gm12990	ENSMUSG00000081136	predicted gene 12990 [Source:MGI Symbol;Acc:MGI:3651107]	4	134680033	2.4534e-08	FALSE	FALSE
146	cytidine	Rcan3	ENSMUSG00000059713	regulator of calcineurin 3 [Source:MGI Symbol;Acc:MGI:1858220]	4	134680033	2.4534e-08	FALSE	FALSE
146	cytidine	Mir700	ENSMUSG00000076123	microRNA 700 [Source:MGI Symbol;Acc:MGI:3629655]	4	134680033	2.4534e-08	FALSE	FALSE
146	cytidine	Nipal3	ENSMUSG00000028803	NIPA-like domain containing 3 [Source:MGI Symbol;Acc:MGI:1921802]	4	134680033	2.4534e-08	FALSE	FALSE
146	cytidine	4930555I21Rik	ENSMUSG00000028801	RIKEN cDNA 4930555I21 gene [Source:MGI Symbol;Acc:MGI:1926056]	4	134680033	2.4534e-08	FALSE	FALSE
146	cytidine	Grhl3	ENSMUSG00000037188	grainyhead-like 3 (Drosophila) [Source:MGI Symbol;Acc:MGI:2655333]	4	134680033	2.4534e-08	FALSE	FALSE
146	cytidine	1700029M20Rik	ENSMUSG00000086788	RIKEN cDNA 1700029M20 gene [Source:MGI Symbol;Acc:MGI:1913597]	4	134680033	2.4534e-08	FALSE	FALSE
146	cytidine	Il28ra	ENSMUSG00000062157	interleukin 28 receptor alpha [Source:MGI Symbol;Acc:MGI:2429859]	4	134680033	2.4534e-08	FALSE	FALSE
146	cytidine	Gm12989	ENSMUSG00000083678	predicted gene 12989 [Source:MGI Symbol;Acc:MGI:3652245]	4	134680033	2.4534e-08	FALSE	FALSE
146	cytidine	Il22ra1	ENSMUSG00000037157	interleukin 22 receptor, alpha 1 [Source:MGI Symbol;Acc:MGI:2663588]	4	134680033	2.4534e-08	FALSE	FALSE
146	cytidine	9130219A07Rik	ENSMUSG00000054579	RIKEN cDNA 9130219A07 gene [Source:MGI Symbol;Acc:MGI:3642706]	4	134680033	2.4534e-08	FALSE	FALSE
146	cytidine	Gm12988	ENSMUSG00000082743	predicted gene 12988 [Source:MGI Symbol;Acc:MGI:3650876]	4	134680033	2.4534e-08	FALSE	FALSE
146	cytidine	Myom3	ENSMUSG00000037139	myomesin family, member 3 [Source:MGI Symbol;Acc:MGI:2685280]	4	134680033	2.4534e-08	FALSE	FALSE
146	cytidine	Gm13000	ENSMUSG00000081672	predicted gene 13000 [Source:MGI Symbol;Acc:MGI:3650940]	4	134680033	2.4534e-08	FALSE	FALSE
146	cytidine	Srsf10	ENSMUSG00000028676	serine/arginine-rich splicing factor 10 [Source:MGI Symbol;Acc:MGI:1333805]	4	134680033	2.4534e-08	FALSE	FALSE
146	cytidine	Pnrc2	ENSMUSG00000028675	proline-rich nuclear receptor coactivator 2 [Source:MGI Symbol;Acc:MGI:106512]	4	134680033	2.4534e-08	FALSE	FALSE
146	cytidine	Gm13006	ENSMUSG00000083430	predicted gene 13006 [Source:MGI Symbol;Acc:MGI:3651355]	4	134680033	2.4534e-08	FALSE	FALSE
146	cytidine	Cnr2	ENSMUSG00000062585	cannabinoid receptor 2 (macrophage) [Source:MGI Symbol;Acc:MGI:104650]	4	134680033	2.4534e-08	FALSE	FALSE
146	cytidine	Fuca1	ENSMUSG00000028673	fucosidase, alpha-L- 1, tissue [Source:MGI Symbol;Acc:MGI:95593]	4	134680033	2.4534e-08	FALSE	FALSE
146	cytidine	Hmgcl	ENSMUSG00000028672	3-hydroxy-3-methylglutaryl-Coenzyme A lyase [Source:MGI Symbol;Acc:MGI:96158]	4	134680033	2.4534e-08	FALSE	FALSE
146	cytidine	Gale	ENSMUSG00000028671	galactose-4-epimerase, UDP [Source:MGI Symbol;Acc:MGI:1921496]	4	134680033	2.4534e-08	FALSE	FALSE
146	cytidine	Lypla2	ENSMUSG00000028670	lysophospholipase 2 [Source:MGI Symbol;Acc:MGI:1347000]	4	134680033	2.4534e-08	FALSE	FALSE
146	cytidine	1110049F12Rik	ENSMUSG00000028669	RIKEN cDNA 1110049F12 gene [Source:MGI Symbol;Acc:MGI:1913443]	4	134680033	2.4534e-08	FALSE	FALSE
146	cytidine	Gm13007	ENSMUSG00000083852	predicted gene 13007 [Source:MGI Symbol;Acc:MGI:3649722]	4	134680033	2.4534e-08	FALSE	FALSE
146	cytidine	Tceb3	ENSMUSG00000028668	transcription elongation factor B (SIII), polypeptide 3 [Source:MGI Symbol;Acc:MGI:1351315]	4	134680033	2.4534e-08	FALSE	FALSE
146	cytidine	Rpl11	ENSMUSG00000059291	ribosomal protein L11 [Source:MGI Symbol;Acc:MGI:1914275]	4	134680033	2.4534e-08	FALSE	FALSE
146	cytidine	Gm13009	ENSMUSG00000082877	predicted gene 13009 [Source:MGI Symbol;Acc:MGI:3651086]	4	134680033	2.4534e-08	FALSE	FALSE
100	adenosine 2-monophosphate (2-AMP)	Luzp1	ENSMUSG00000001089	leucine zipper protein 1 [Source:MGI Symbol;Acc:MGI:107629]	4	137020140	3.7488e-07	FALSE	FALSE
100	adenosine 2-monophosphate (2-AMP)	Kdm1a	ENSMUSG00000036940	lysine (K)-specific demethylase 1A [Source:MGI Symbol;Acc:MGI:1196256]	4	137020140	3.7488e-07	FALSE	FALSE
100	adenosine 2-monophosphate (2-AMP)	Gm12987	ENSMUSG00000082711	predicted gene 12987 [Source:MGI Symbol;Acc:MGI:3649751]	4	137020140	3.7488e-07	FALSE	FALSE
100	adenosine 2-monophosphate (2-AMP)	Gm12986	ENSMUSG00000083054	predicted gene 12986 [Source:MGI Symbol;Acc:MGI:3651584]	4	137020140	3.7488e-07	FALSE	FALSE
100	adenosine 2-monophosphate (2-AMP)	4930549C01Rik	ENSMUSG00000036921	RIKEN cDNA 4930549C01 gene [Source:MGI Symbol;Acc:MGI:1914913]	4	137020140	3.7488e-07	FALSE	FALSE
100	adenosine 2-monophosphate (2-AMP)	Ephb2	ENSMUSG00000028664	Eph receptor B2 [Source:MGI Symbol;Acc:MGI:99611]	4	137020140	3.7488e-07	FALSE	FALSE
100	adenosine 2-monophosphate (2-AMP)	C1qb	ENSMUSG00000036905	complement component 1, q subcomponent, beta polypeptide [Source:MGI Symbol;Acc:MGI:88224]	4	137020140	3.7488e-07	FALSE	FALSE
100	adenosine 2-monophosphate (2-AMP)	C1qc	ENSMUSG00000036896	complement component 1, q subcomponent, C chain [Source:MGI Symbol;Acc:MGI:88225]	4	137020140	3.7488e-07	FALSE	FALSE
100	adenosine 2-monophosphate (2-AMP)	C1qa	ENSMUSG00000036887	complement component 1, q subcomponent, alpha polypeptide [Source:MGI Symbol;Acc:MGI:88223]	4	137020140	3.7488e-07	FALSE	FALSE
100	adenosine 2-monophosphate (2-AMP)	Epha8	ENSMUSG00000028661	Eph receptor A8 [Source:MGI Symbol;Acc:MGI:109378]	4	137020140	3.7488e-07	FALSE	FALSE
100	adenosine 2-monophosphate (2-AMP)	Zbtb40	ENSMUSG00000060862	zinc finger and BTB domain containing 40 [Source:MGI Symbol;Acc:MGI:2682254]	4	137020140	3.7488e-07	FALSE	FALSE
100	adenosine 2-monophosphate (2-AMP)	1700037C06Rik	ENSMUSG00000085542	RIKEN cDNA 1700037C06 gene [Source:MGI Symbol;Acc:MGI:1921513]	4	137020140	3.7488e-07	FALSE	FALSE
100	adenosine 2-monophosphate (2-AMP)	Gm13005	ENSMUSG00000080806	predicted gene 13005 [Source:MGI Symbol;Acc:MGI:3650102]	4	137020140	3.7488e-07	FALSE	FALSE
100	adenosine 2-monophosphate (2-AMP)	Gm13002	ENSMUSG00000082149	predicted gene 13002 [Source:MGI Symbol;Acc:MGI:3650101]	4	137020140	3.7488e-07	FALSE	FALSE
100	adenosine 2-monophosphate (2-AMP)	Wnt4	ENSMUSG00000036856	wingless-related MMTV integration site 4 [Source:MGI Symbol;Acc:MGI:98957]	4	137020140	3.7488e-07	FALSE	FALSE
100	adenosine 2-monophosphate (2-AMP)	Cdc42	ENSMUSG00000006699	cell division cycle 42 homolog (S. cerevisiae) [Source:MGI Symbol;Acc:MGI:106211]	4	137020140	3.7488e-07	FALSE	FALSE
100	adenosine 2-monophosphate (2-AMP)	Gm13004	ENSMUSG00000070667	predicted gene 13004 [Source:MGI Symbol;Acc:MGI:3650100]	4	137020140	3.7488e-07	FALSE	FALSE
100	adenosine 2-monophosphate (2-AMP)	Cela3b	ENSMUSG00000023433	chymotrypsin-like elastase family, member 3B [Source:MGI Symbol;Acc:MGI:1915118]	4	137020140	3.7488e-07	FALSE	FALSE
100	adenosine 2-monophosphate (2-AMP)	1700013G24Rik	ENSMUSG00000041399	RIKEN cDNA 1700013G24 gene [Source:MGI Symbol;Acc:MGI:1916630]	4	137020140	3.7488e-07	FALSE	FALSE
100	adenosine 2-monophosphate (2-AMP)	Hspg2	ENSMUSG00000028763	perlecan (heparan sulfate proteoglycan 2) [Source:MGI Symbol;Acc:MGI:96257]	4	137020140	3.7488e-07	FALSE	FALSE
100	adenosine 2-monophosphate (2-AMP)	Ldlrad2	ENSMUSG00000070666	low density lipoprotein receptor A domain containing 2 [Source:MGI Symbol;Acc:MGI:3588210]	4	137020140	3.7488e-07	FALSE	FALSE
100	adenosine 2-monophosphate (2-AMP)	Usp48	ENSMUSG00000043411	ubiquitin specific peptidase 48 [Source:MGI Symbol;Acc:MGI:2158502]	4	137020140	3.7488e-07	FALSE	FALSE
100	adenosine 2-monophosphate (2-AMP)	Rap1gap	ENSMUSG00000041351	Rap1 GTPase-activating protein [Source:MGI Symbol;Acc:MGI:109338]	4	137020140	3.7488e-07	FALSE	FALSE
100	adenosine 2-monophosphate (2-AMP)	1810058N05Rik	ENSMUSG00000087476	RIKEN cDNA 1810058N05 gene [Source:MGI Symbol;Acc:MGI:1917058]	4	137020140	3.7488e-07	FALSE	FALSE
100	adenosine 2-monophosphate (2-AMP)	Alpl	ENSMUSG00000028766	alkaline phosphatase, liver/bone/kidney [Source:MGI Symbol;Acc:MGI:87983]	4	137020140	3.7488e-07	FALSE	FALSE
100	adenosine 2-monophosphate (2-AMP)	Ece1	ENSMUSG00000057530	endothelin converting enzyme 1 [Source:MGI Symbol;Acc:MGI:1101357]	4	137020140	3.7488e-07	FALSE	FALSE
100	adenosine 2-monophosphate (2-AMP)	Eif4g3	ENSMUSG00000028760	eukaryotic translation initiation factor 4 gamma, 3 [Source:MGI Symbol;Acc:MGI:1923935]	4	137020140	3.7488e-07	FALSE	FALSE
100	adenosine 2-monophosphate (2-AMP)	2310026L22Rik	ENSMUSG00000078519	RIKEN cDNA 2310026L22 gene [Source:MGI Symbol;Acc:MGI:1916844]	4	137020140	3.7488e-07	FALSE	FALSE
100	adenosine 2-monophosphate (2-AMP)	Hp1bp3	ENSMUSG00000028759	heterochromatin protein 1, binding protein 3 [Source:MGI Symbol;Acc:MGI:109369]	4	137020140	3.7488e-07	FALSE	FALSE
100	adenosine 2-monophosphate (2-AMP)	Sh2d5	ENSMUSG00000045349	SH2 domain containing 5 [Source:MGI Symbol;Acc:MGI:2446215]	4	137020140	3.7488e-07	FALSE	FALSE
100	adenosine 2-monophosphate (2-AMP)	Kif17	ENSMUSG00000028758	kinesin family member 17 [Source:MGI Symbol;Acc:MGI:1098229]	4	137020140	3.7488e-07	FALSE	FALSE
100	adenosine 2-monophosphate (2-AMP)	Ddost	ENSMUSG00000028757	dolichyl-di-phosphooligosaccharide-protein glycotransferase [Source:MGI Symbol;Acc:MGI:1194508]	4	137020140	3.7488e-07	FALSE	FALSE
100	adenosine 2-monophosphate (2-AMP)	Pink1	ENSMUSG00000028756	PTEN induced putative kinase 1 [Source:MGI Symbol;Acc:MGI:1916193]	4	137020140	3.7488e-07	FALSE	FALSE
100	adenosine 2-monophosphate (2-AMP)	Cda	ENSMUSG00000028755	cytidine deaminase [Source:MGI Symbol;Acc:MGI:1919519]	4	137020140	3.7488e-07	FALSE	FALSE
100	adenosine 2-monophosphate (2-AMP)	Fam43b	ENSMUSG00000078235	family with sequence similarity 43, member B [Source:MGI Symbol;Acc:MGI:3651622]	4	137020140	3.7488e-07	FALSE	FALSE
100	adenosine 2-monophosphate (2-AMP)	Rpl38-ps1	ENSMUSG00000083326	ribosomal protein L38, pseudogene 1 [Source:MGI Symbol;Acc:MGI:3649580]	4	137020140	3.7488e-07	FALSE	FALSE
100	adenosine 2-monophosphate (2-AMP)	Mul1	ENSMUSG00000041241	mitochondrial ubiquitin ligase activator of NFKB 1 [Source:MGI Symbol;Acc:MGI:1915600]	4	137020140	3.7488e-07	FALSE	FALSE
100	adenosine 2-monophosphate (2-AMP)	Camk2n1	ENSMUSG00000046447	calcium/calmodulin-dependent protein kinase II inhibitor 1 [Source:MGI Symbol;Acc:MGI:1913509]	4	137020140	3.7488e-07	FALSE	FALSE
170	flavin mononucleotide (FMN)	Gm13155	ENSMUSG00000081371	predicted gene 13155 [Source:MGI Symbol;Acc:MGI:3651982]	4	147968028	9.037e-07	FALSE	FALSE
170	flavin mononucleotide (FMN)	Zfp534	ENSMUSG00000062518	zinc finger protein 534 [Source:MGI Symbol;Acc:MGI:3650650]	4	147968028	9.037e-07	FALSE	FALSE
170	flavin mononucleotide (FMN)	Gm13137	ENSMUSG00000082944	predicted gene 13137 [Source:MGI Symbol;Acc:MGI:3649289]	4	147968028	9.037e-07	FALSE	FALSE
170	flavin mononucleotide (FMN)	Gm13136	ENSMUSG00000081179	predicted gene 13136 [Source:MGI Symbol;Acc:MGI:3649290]	4	147968028	9.037e-07	FALSE	FALSE
170	flavin mononucleotide (FMN)	Gm13148	ENSMUSG00000083642	predicted gene 13148 [Source:MGI Symbol;Acc:MGI:3651741]	4	147968028	9.037e-07	FALSE	FALSE
170	flavin mononucleotide (FMN)	Gm13157	ENSMUSG00000078495	predicted gene 13157 [Source:MGI Symbol;Acc:MGI:3651978]	4	147968028	9.037e-07	FALSE	FALSE
170	flavin mononucleotide (FMN)	Rps19-ps3	ENSMUSG00000080059	ribosomal protein S19, pseudogene 3 [Source:MGI Symbol;Acc:MGI:3701125]	4	147968028	9.037e-07	FALSE	FALSE
170	flavin mononucleotide (FMN)	Zfp933	ENSMUSG00000059423	zinc finger protein 933 [Source:MGI Symbol;Acc:MGI:1922865]	4	147968028	9.037e-07	FALSE	FALSE
170	flavin mononucleotide (FMN)	Miip	ENSMUSG00000029022	migration and invasion inhibitory protein [Source:MGI Symbol;Acc:MGI:106506]	4	147968028	9.037e-07	FALSE	FALSE
170	flavin mononucleotide (FMN)	Fv1	ENSMUSG00000070583	Friend virus susceptibility 1 [Source:MGI Symbol;Acc:MGI:95595]	4	147968028	9.037e-07	FALSE	FALSE
170	flavin mononucleotide (FMN)	Mfn2	ENSMUSG00000029020	mitofusin 2 [Source:MGI Symbol;Acc:MGI:2442230]	4	147968028	9.037e-07	FALSE	FALSE
170	flavin mononucleotide (FMN)	Gm13156	ENSMUSG00000083340	predicted gene 13156 [Source:MGI Symbol;Acc:MGI:3651983]	4	147968028	9.037e-07	FALSE	FALSE
170	flavin mononucleotide (FMN)	Plod1	ENSMUSG00000019055	procollagen-lysine, 2-oxoglutarate 5-dioxygenase 1 [Source:MGI Symbol;Acc:MGI:99907]	4	147968028	9.037e-07	FALSE	FALSE
170	flavin mononucleotide (FMN)	2510039O18Rik	ENSMUSG00000044496	RIKEN cDNA 2510039O18 gene [Source:MGI Symbol;Acc:MGI:1924284]	4	147968028	9.037e-07	FALSE	FALSE
170	flavin mononucleotide (FMN)	Nppb	ENSMUSG00000029019	natriuretic peptide type B [Source:MGI Symbol;Acc:MGI:97368]	4	147968028	9.037e-07	FALSE	FALSE
170	flavin mononucleotide (FMN)	Nppa	ENSMUSG00000041616	natriuretic peptide type A [Source:MGI Symbol;Acc:MGI:97367]	4	147968028	9.037e-07	FALSE	FALSE
170	flavin mononucleotide (FMN)	Clcn6	ENSMUSG00000029016	chloride channel 6 [Source:MGI Symbol;Acc:MGI:1347049]	4	147968028	9.037e-07	FALSE	FALSE
170	flavin mononucleotide (FMN)	Gm13207	ENSMUSG00000083473	predicted gene 13207 [Source:MGI Symbol;Acc:MGI:3651232]	4	147968028	9.037e-07	FALSE	FALSE
170	flavin mononucleotide (FMN)	Mthfr	ENSMUSG00000029009	5,10-methylenetetrahydrofolate reductase [Source:MGI Symbol;Acc:MGI:106639]	4	147968028	9.037e-07	FALSE	FALSE
170	flavin mononucleotide (FMN)	Gm13202	ENSMUSG00000081726	predicted gene 13202 [Source:MGI Symbol;Acc:MGI:3649942]	4	147968028	9.037e-07	FALSE	FALSE
170	flavin mononucleotide (FMN)	Agtrap	ENSMUSG00000029007	angiotensin II, type I receptor-associated protein [Source:MGI Symbol;Acc:MGI:1339977]	4	147968028	9.037e-07	FALSE	FALSE
170	flavin mononucleotide (FMN)	2610109H07Rik	ENSMUSG00000029005	RIKEN cDNA 2610109H07 gene [Source:MGI Symbol;Acc:MGI:1917683]	4	147968028	9.037e-07	FALSE	FALSE
170	flavin mononucleotide (FMN)	Mad2l2	ENSMUSG00000029003	MAD2 mitotic arrest deficient-like 2 (yeast) [Source:MGI Symbol;Acc:MGI:1919140]	4	147968028	9.037e-07	FALSE	FALSE
170	flavin mononucleotide (FMN)	Fbxo6	ENSMUSG00000055401	F-box protein 6 [Source:MGI Symbol;Acc:MGI:1354743]	4	147968028	9.037e-07	FALSE	FALSE
170	flavin mononucleotide (FMN)	Fbxo44	ENSMUSG00000029001	F-box protein 44 [Source:MGI Symbol;Acc:MGI:1354744]	4	147968028	9.037e-07	FALSE	FALSE
170	flavin mononucleotide (FMN)	Fbxo2	ENSMUSG00000041556	F-box protein 2 [Source:MGI Symbol;Acc:MGI:2446216]	4	147968028	9.037e-07	FALSE	FALSE
170	flavin mononucleotide (FMN)	Ptchd2	ENSMUSG00000041544	patched domain containing 2 [Source:MGI Symbol;Acc:MGI:2444403]	4	147968028	9.037e-07	FALSE	FALSE
170	flavin mononucleotide (FMN)	Ubiad1	ENSMUSG00000047719	UbiA prenyltransferase domain containing 1 [Source:MGI Symbol;Acc:MGI:1918957]	4	147968028	9.037e-07	FALSE	FALSE
170	flavin mononucleotide (FMN)	Mtor	ENSMUSG00000028991	mechanistic target of rapamycin (serine/threonine kinase) [Source:MGI Symbol;Acc:MGI:1928394]	4	147968028	9.037e-07	FALSE	FALSE
170	flavin mononucleotide (FMN)	Angptl7	ENSMUSG00000028989	angiopoietin-like 7 [Source:MGI Symbol;Acc:MGI:3605801]	4	147968028	9.037e-07	FALSE	FALSE
170	flavin mononucleotide (FMN)	Exosc10	ENSMUSG00000017264	exosome component 10 [Source:MGI Symbol;Acc:MGI:1355322]	4	147968028	9.037e-07	FALSE	FALSE
170	flavin mononucleotide (FMN)	Gm13204	ENSMUSG00000082860	predicted gene 13204 [Source:MGI Symbol;Acc:MGI:3651444]	4	147968028	9.037e-07	FALSE	FALSE
170	flavin mononucleotide (FMN)	Srm	ENSMUSG00000006442	spermidine synthase [Source:MGI Symbol;Acc:MGI:102690]	4	147968028	9.037e-07	FALSE	FALSE
170	flavin mononucleotide (FMN)	Masp2	ENSMUSG00000028979	mannan-binding lectin serine peptidase 2 [Source:MGI Symbol;Acc:MGI:1330832]	4	147968028	9.037e-07	FALSE	FALSE
170	flavin mononucleotide (FMN)	Tardbp	ENSMUSG00000041459	TAR DNA binding protein [Source:MGI Symbol;Acc:MGI:2387629]	4	147968028	9.037e-07	FALSE	FALSE
170	flavin mononucleotide (FMN)	Casz1	ENSMUSG00000028977	castor homolog 1, zinc finger (Drosophila) [Source:MGI Symbol;Acc:MGI:1196251]	4	147968028	9.037e-07	FALSE	FALSE
170	flavin mononucleotide (FMN)	Pex14	ENSMUSG00000028975	peroxisomal biogenesis factor 14 [Source:MGI Symbol;Acc:MGI:1927868]	4	147968028	9.037e-07	FALSE	FALSE
170	flavin mononucleotide (FMN)	Gm9506	ENSMUSG00000081086	predicted gene 9506 [Source:MGI Symbol;Acc:MGI:3779916]	4	147968028	9.037e-07	FALSE	FALSE
170	flavin mononucleotide (FMN)	Dffa	ENSMUSG00000028974	DNA fragmentation factor, alpha subunit [Source:MGI Symbol;Acc:MGI:1196227]	4	147968028	9.037e-07	FALSE	FALSE
170	flavin mononucleotide (FMN)	Cort	ENSMUSG00000028971	cortistatin [Source:MGI Symbol;Acc:MGI:109538]	4	147968028	9.037e-07	FALSE	FALSE
170	flavin mononucleotide (FMN)	Apitd1	ENSMUSG00000073705	apoptosis-inducing, TAF9-like domain 1 [Source:MGI Symbol;Acc:MGI:1917178]	4	147968028	9.037e-07	FALSE	FALSE
170	flavin mononucleotide (FMN)	Rpsa-ps12	ENSMUSG00000080746	ribosomal protein SA, pseudogene 12 [Source:MGI Symbol;Acc:MGI:3651234]	4	147968028	9.037e-07	FALSE	FALSE
170	flavin mononucleotide (FMN)	Pgd	ENSMUSG00000028961	phosphogluconate dehydrogenase [Source:MGI Symbol;Acc:MGI:97553]	4	147968028	9.037e-07	FALSE	FALSE
170	flavin mononucleotide (FMN)	Kif1b	ENSMUSG00000063077	kinesin family member 1B [Source:MGI Symbol;Acc:MGI:108426]	4	147968028	9.037e-07	FALSE	FALSE
170	flavin mononucleotide (FMN)	Ube4b	ENSMUSG00000028960	ubiquitination factor E4B, UFD2 homolog (S. cerevisiae) [Source:MGI Symbol;Acc:MGI:1927086]	4	147968028	9.037e-07	FALSE	FALSE
170	flavin mononucleotide (FMN)	A930028C08Rik	ENSMUSG00000085819	RIKEN cDNA A930028C08 gene [Source:MGI Symbol;Acc:MGI:1925072]	4	147968028	9.037e-07	FALSE	FALSE
170	flavin mononucleotide (FMN)	Rbp7	ENSMUSG00000028996	retinol binding protein 7, cellular [Source:MGI Symbol;Acc:MGI:1890409]	4	147968028	9.037e-07	FALSE	FALSE
170	flavin mononucleotide (FMN)	Gm13072	ENSMUSG00000070572	predicted gene 13072 [Source:MGI Symbol;Acc:MGI:3651720]	4	147968028	9.037e-07	FALSE	FALSE
170	flavin mononucleotide (FMN)	Nmnat1	ENSMUSG00000028992	nicotinamide nucleotide adenylyltransferase 1 [Source:MGI Symbol;Acc:MGI:1913704]	4	147968028	9.037e-07	FALSE	FALSE
170	flavin mononucleotide (FMN)	Lzic	ENSMUSG00000028990	leucine zipper and CTNNBIP1 domain containing [Source:MGI Symbol;Acc:MGI:1916401]	4	147968028	9.037e-07	FALSE	FALSE
170	flavin mononucleotide (FMN)	Gm13071	ENSMUSG00000083811	predicted gene 13071 [Source:MGI Symbol;Acc:MGI:3651971]	4	147968028	9.037e-07	FALSE	FALSE
170	flavin mononucleotide (FMN)	Ctnnbip1	ENSMUSG00000028988	catenin beta interacting protein 1 [Source:MGI Symbol;Acc:MGI:1915756]	4	147968028	9.037e-07	FALSE	FALSE
170	flavin mononucleotide (FMN)	Clstn1	ENSMUSG00000039953	calsyntenin 1 [Source:MGI Symbol;Acc:MGI:1929895]	4	147968028	9.037e-07	FALSE	FALSE
35	10-nonadecenoate (19:1n9)	Gpr157	ENSMUSG00000047875	G protein-coupled receptor 157 [Source:MGI Symbol;Acc:MGI:2442046]	4	150450852	7.4065e-06	FALSE	FALSE
35	10-nonadecenoate (19:1n9)	Slc2a5	ENSMUSG00000028976	solute carrier family 2 (facilitated glucose transporter), member 5 [Source:MGI Symbol;Acc:MGI:1928369]	4	150450852	7.4065e-06	FALSE	FALSE
35	10-nonadecenoate (19:1n9)	Slc2a7	ENSMUSG00000062064	solute carrier family 2 (facilitated glucose transporter), member 7 [Source:MGI Symbol;Acc:MGI:3650865]	4	150450852	7.4065e-06	FALSE	FALSE
35	10-nonadecenoate (19:1n9)	Car6	ENSMUSG00000028972	carbonic anhydrase 6 [Source:MGI Symbol;Acc:MGI:1333786]	4	150450852	7.4065e-06	FALSE	FALSE
35	10-nonadecenoate (19:1n9)	Gm13094	ENSMUSG00000082140	predicted gene 13094 [Source:MGI Symbol;Acc:MGI:3650867]	4	150450852	7.4065e-06	FALSE	FALSE
35	10-nonadecenoate (19:1n9)	Eno1	ENSMUSG00000063524	enolase 1, alpha non-neuron [Source:MGI Symbol;Acc:MGI:95393]	4	150450852	7.4065e-06	FALSE	FALSE
35	10-nonadecenoate (19:1n9)	Rere	ENSMUSG00000039852	arginine glutamic acid dipeptide (RE) repeats [Source:MGI Symbol;Acc:MGI:2683486]	4	150450852	7.4065e-06	FALSE	FALSE
35	10-nonadecenoate (19:1n9)	Gm13092	ENSMUSG00000085787	predicted gene 13092 [Source:MGI Symbol;Acc:MGI:3649661]	4	150450852	7.4065e-06	FALSE	FALSE
35	10-nonadecenoate (19:1n9)	Slc45a1	ENSMUSG00000039838	solute carrier family 45, member 1 [Source:MGI Symbol;Acc:MGI:2653235]	4	150450852	7.4065e-06	FALSE	FALSE
35	10-nonadecenoate (19:1n9)	1700045H11Rik	ENSMUSG00000078492	RIKEN cDNA 1700045H11 gene [Source:MGI Symbol;Acc:MGI:1920598]	4	150450852	7.4065e-06	FALSE	FALSE
35	10-nonadecenoate (19:1n9)	Gm13048	ENSMUSG00000084314	predicted gene 13048 [Source:MGI Symbol;Acc:MGI:3650886]	4	150450852	7.4065e-06	FALSE	FALSE
35	10-nonadecenoate (19:1n9)	Errfi1	ENSMUSG00000028967	ERBB receptor feedback inhibitor 1 [Source:MGI Symbol;Acc:MGI:1921405]	4	150450852	7.4065e-06	FALSE	FALSE
35	10-nonadecenoate (19:1n9)	Park7	ENSMUSG00000028964	Parkinson disease (autosomal recessive, early onset) 7 [Source:MGI Symbol;Acc:MGI:2135637]	4	150450852	7.4065e-06	FALSE	FALSE
35	10-nonadecenoate (19:1n9)	Tnfrsf9	ENSMUSG00000028965	tumor necrosis factor receptor superfamily, member 9 [Source:MGI Symbol;Acc:MGI:1101059]	4	150450852	7.4065e-06	FALSE	FALSE
35	10-nonadecenoate (19:1n9)	Uts2	ENSMUSG00000028963	urotensin 2 [Source:MGI Symbol;Acc:MGI:1346329]	4	150450852	7.4065e-06	FALSE	FALSE
35	10-nonadecenoate (19:1n9)	Per3	ENSMUSG00000028957	period homolog 3 (Drosophila) [Source:MGI Symbol;Acc:MGI:1277134]	4	150450852	7.4065e-06	FALSE	FALSE
35	10-nonadecenoate (19:1n9)	Vamp3	ENSMUSG00000028955	vesicle-associated membrane protein 3 [Source:MGI Symbol;Acc:MGI:1321389]	4	150450852	7.4065e-06	FALSE	FALSE
35	10-nonadecenoate (19:1n9)	Camta1	ENSMUSG00000014592	calmodulin binding transcription activator 1 [Source:MGI Symbol;Acc:MGI:2140230]	4	150450852	7.4065e-06	FALSE	FALSE
35	10-nonadecenoate (19:1n9)	Dnajc11	ENSMUSG00000039768	DnaJ (Hsp40) homolog, subfamily C, member 11 [Source:MGI Symbol;Acc:MGI:2443386]	4	150450852	7.4065e-06	FALSE	FALSE
35	10-nonadecenoate (19:1n9)	Thap3	ENSMUSG00000039759	THAP domain containing, apoptosis associated protein 3 [Source:MGI Symbol;Acc:MGI:1917126]	4	150450852	7.4065e-06	FALSE	FALSE
35	10-nonadecenoate (19:1n9)	Phf13	ENSMUSG00000047777	PHD finger protein 13 [Source:MGI Symbol;Acc:MGI:2446217]	4	150450852	7.4065e-06	FALSE	FALSE
35	10-nonadecenoate (19:1n9)	Klhl21	ENSMUSG00000073700	kelch-like 21 (Drosophila) [Source:MGI Symbol;Acc:MGI:1919288]	4	150450852	7.4065e-06	FALSE	FALSE
35	10-nonadecenoate (19:1n9)	Zbtb48	ENSMUSG00000028952	zinc finger and BTB domain containing 48 [Source:MGI Symbol;Acc:MGI:2140248]	4	150450852	7.4065e-06	FALSE	FALSE
35	10-nonadecenoate (19:1n9)	Tas1r1	ENSMUSG00000028950	taste receptor, type 1, member 1 [Source:MGI Symbol;Acc:MGI:1927505]	4	150450852	7.4065e-06	FALSE	FALSE
35	10-nonadecenoate (19:1n9)	Nol9	ENSMUSG00000028948	nucleolar protein 9 [Source:MGI Symbol;Acc:MGI:1921285]	4	150450852	7.4065e-06	FALSE	FALSE
35	10-nonadecenoate (19:1n9)	Plekhg5	ENSMUSG00000039713	pleckstrin homology domain containing, family G (with RhoGef domain) member 5 [Source:MGI Symbol;Acc:MGI:2652860]	4	150450852	7.4065e-06	FALSE	FALSE
176	gamma-glutamylisoleucine*	4930584F24Rik	ENSMUSG00000029044	RIKEN cDNA 4930584F24 gene [Source:MGI Symbol;Acc:MGI:1923192]	5	27441028	9.5209e-07	FALSE	FALSE
176	gamma-glutamylisoleucine*	Dpp6	ENSMUSG00000061576	dipeptidylpeptidase 6 [Source:MGI Symbol;Acc:MGI:94921]	5	27441028	9.5209e-07	FALSE	FALSE
64	2-oleoylglycerophosphoethanolamine*	Dpp6	ENSMUSG00000061576	dipeptidylpeptidase 6 [Source:MGI Symbol;Acc:MGI:94921]	5	28948618	9.3959e-07	FALSE	FALSE
176	gamma-glutamylisoleucine*	Gm16056	ENSMUSG00000080941	predicted gene 16056 [Source:MGI Symbol;Acc:MGI:3802028]	5	27441028	9.5209e-07	FALSE	FALSE
176	gamma-glutamylisoleucine*	Gm16057	ENSMUSG00000081970	predicted gene 16057 [Source:MGI Symbol;Acc:MGI:3802027]	5	27441028	9.5209e-07	FALSE	FALSE
176	gamma-glutamylisoleucine*	Speer4b	ENSMUSG00000048703	spermatogenesis associated glutamate (E)-rich protein 4b [Source:MGI Symbol;Acc:MGI:1920776]	5	27441028	9.5209e-07	FALSE	FALSE
176	gamma-glutamylisoleucine*	Paxip1	ENSMUSG00000002221	PAX interacting (with transcription-activation domain) protein 1 [Source:MGI Symbol;Acc:MGI:1890430]	5	27441028	9.5209e-07	FALSE	FALSE
64	2-oleoylglycerophosphoethanolamine*	Paxip1	ENSMUSG00000002221	PAX interacting (with transcription-activation domain) protein 1 [Source:MGI Symbol;Acc:MGI:1890430]	5	28948618	9.3959e-07	FALSE	FALSE
176	gamma-glutamylisoleucine*	Htr5a	ENSMUSG00000039106	5-hydroxytryptamine (serotonin) receptor 5A [Source:MGI Symbol;Acc:MGI:96283]	5	27441028	9.5209e-07	FALSE	FALSE
64	2-oleoylglycerophosphoethanolamine*	Htr5a	ENSMUSG00000039106	5-hydroxytryptamine (serotonin) receptor 5A [Source:MGI Symbol;Acc:MGI:96283]	5	28948618	9.3959e-07	FALSE	FALSE
176	gamma-glutamylisoleucine*	Gm5551	ENSMUSG00000091052	predicted gene 5551 [Source:MGI Symbol;Acc:MGI:3642937]	5	27441028	9.5209e-07	FALSE	FALSE
64	2-oleoylglycerophosphoethanolamine*	Gm5551	ENSMUSG00000091052	predicted gene 5551 [Source:MGI Symbol;Acc:MGI:3642937]	5	28948618	9.3959e-07	FALSE	FALSE
176	gamma-glutamylisoleucine*	Gm17695	ENSMUSG00000090689	predicted gene, 17695 [Source:MGI Symbol;Acc:MGI:4937329]	5	27441028	9.5209e-07	FALSE	FALSE
64	2-oleoylglycerophosphoethanolamine*	Gm17695	ENSMUSG00000090689	predicted gene, 17695 [Source:MGI Symbol;Acc:MGI:4937329]	5	28948618	9.3959e-07	FALSE	FALSE
176	gamma-glutamylisoleucine*	Gm16719	ENSMUSG00000085535	predicted gene, 16719 [Source:MGI Symbol;Acc:MGI:4439643]	5	27441028	9.5209e-07	FALSE	FALSE
64	2-oleoylglycerophosphoethanolamine*	Gm16719	ENSMUSG00000085535	predicted gene, 16719 [Source:MGI Symbol;Acc:MGI:4439643]	5	28948618	9.3959e-07	FALSE	FALSE
176	gamma-glutamylisoleucine*	Insig1	ENSMUSG00000045294	insulin induced gene 1 [Source:MGI Symbol;Acc:MGI:1916289]	5	27441028	9.5209e-07	FALSE	FALSE
64	2-oleoylglycerophosphoethanolamine*	Insig1	ENSMUSG00000045294	insulin induced gene 1 [Source:MGI Symbol;Acc:MGI:1916289]	5	28948618	9.3959e-07	FALSE	FALSE
64	2-oleoylglycerophosphoethanolamine*	En2	ENSMUSG00000039095	engrailed 2 [Source:MGI Symbol;Acc:MGI:95390]	5	28948618	9.3959e-07	FALSE	FALSE
64	2-oleoylglycerophosphoethanolamine*	Cnpy1	ENSMUSG00000044681	canopy 1 homolog (zebrafish) [Source:MGI Symbol;Acc:MGI:2442451]	5	28948618	9.3959e-07	FALSE	FALSE
64	2-oleoylglycerophosphoethanolamine*	Rbm33	ENSMUSG00000048271	RNA binding motif protein 33 [Source:MGI Symbol;Acc:MGI:1919670]	5	28948618	9.3959e-07	FALSE	FALSE
64	2-oleoylglycerophosphoethanolamine*	Shh	ENSMUSG00000002633	sonic hedgehog [Source:MGI Symbol;Acc:MGI:98297]	5	28948618	9.3959e-07	FALSE	FALSE
64	2-oleoylglycerophosphoethanolamine*	9530036O11Rik	ENSMUSG00000086663	RIKEN cDNA 9530036O11Rik [Source:MGI Symbol;Acc:MGI:2444607]	5	28948618	9.3959e-07	FALSE	FALSE
64	2-oleoylglycerophosphoethanolamine*	Gm17493	ENSMUSG00000091169	predicted gene, 17493 [Source:MGI Symbol;Acc:MGI:4937127]	5	28948618	9.3959e-07	FALSE	FALSE
64	2-oleoylglycerophosphoethanolamine*	Gm10290	ENSMUSG00000070408	predicted pseudogene 10290 [Source:MGI Symbol;Acc:MGI:3642597]	5	28948618	9.3959e-07	FALSE	FALSE
64	2-oleoylglycerophosphoethanolamine*	Rnf32	ENSMUSG00000029130	ring finger protein 32 [Source:MGI Symbol;Acc:MGI:1861747]	5	28948618	9.3959e-07	FALSE	FALSE
64	2-oleoylglycerophosphoethanolamine*	Gm7420	ENSMUSG00000089975	predicted gene 7420 [Source:MGI Symbol;Acc:MGI:3647909]	5	28948618	9.3959e-07	FALSE	FALSE
64	2-oleoylglycerophosphoethanolamine*	Lmbr1	ENSMUSG00000010721	limb region 1 [Source:MGI Symbol;Acc:MGI:1861746]	5	28948618	9.3959e-07	FALSE	FALSE
64	2-oleoylglycerophosphoethanolamine*	4632411P08Rik	ENSMUSG00000090931	RIKEN cDNA 4632411P08 gene [Source:MGI Symbol;Acc:MGI:1925513]	5	28948618	9.3959e-07	FALSE	FALSE
64	2-oleoylglycerophosphoethanolamine*	Nom1	ENSMUSG00000001569	nucleolar protein with MIF4G domain 1 [Source:MGI Symbol;Acc:MGI:1861749]	5	28948618	9.3959e-07	FALSE	FALSE
64	2-oleoylglycerophosphoethanolamine*	Mnx1	ENSMUSG00000001566	motor neuron and pancreas homeobox 1 [Source:MGI Symbol;Acc:MGI:109160]	5	28948618	9.3959e-07	FALSE	FALSE
64	2-oleoylglycerophosphoethanolamine*	Gm6083	ENSMUSG00000078182	predicted gene 6083 [Source:MGI Symbol;Acc:MGI:3779550]	5	28948618	9.3959e-07	FALSE	FALSE
64	2-oleoylglycerophosphoethanolamine*	Ube3c	ENSMUSG00000039000	ubiquitin protein ligase E3C [Source:MGI Symbol;Acc:MGI:2140998]	5	28948618	9.3959e-07	FALSE	FALSE
325	tiglyl carnitine	Rgs12	ENSMUSG00000029101	regulator of G-protein signaling 12 [Source:MGI Symbol;Acc:MGI:1918979]	5	36334724	1.2178e-06	FALSE	FALSE
325	tiglyl carnitine	AC126447.1	ENSMUSG00000093097		5	36334724	1.2178e-06	FALSE	FALSE
325	tiglyl carnitine	Hgfac	ENSMUSG00000029102	hepatocyte growth factor activator [Source:MGI Symbol;Acc:MGI:1859281]	5	36334724	1.2178e-06	FALSE	FALSE
325	tiglyl carnitine	Dok7	ENSMUSG00000044716	docking protein 7 [Source:MGI Symbol;Acc:MGI:3584043]	5	36334724	1.2178e-06	FALSE	FALSE
325	tiglyl carnitine	Lrpap1	ENSMUSG00000029103	low density lipoprotein receptor-related protein associated protein 1 [Source:MGI Symbol;Acc:MGI:96829]	5	36334724	1.2178e-06	FALSE	FALSE
325	tiglyl carnitine	Adra2c	ENSMUSG00000045318	adrenergic receptor, alpha 2c [Source:MGI Symbol;Acc:MGI:87936]	5	36334724	1.2178e-06	FALSE	FALSE
325	tiglyl carnitine	E130018O15Rik	ENSMUSG00000055944	RIKEN cDNA E130018O15 gene [Source:MGI Symbol;Acc:MGI:3045238]	5	36334724	1.2178e-06	FALSE	FALSE
325	tiglyl carnitine	Hmx1	ENSMUSG00000067438	H6 homeobox 1 [Source:MGI Symbol;Acc:MGI:107178]	5	36334724	1.2178e-06	FALSE	FALSE
325	tiglyl carnitine	RP24-276N7.2	ENSMUSG00000092320		5	36334724	1.2178e-06	FALSE	FALSE
325	tiglyl carnitine	Cpz	ENSMUSG00000036596	carboxypeptidase Z [Source:MGI Symbol;Acc:MGI:88487]	5	36334724	1.2178e-06	FALSE	FALSE
325	tiglyl carnitine	Plk-ps1	ENSMUSG00000083907	polo-like kinase, pseudogene 1 [Source:MGI Symbol;Acc:MGI:103247]	5	36334724	1.2178e-06	FALSE	FALSE
325	tiglyl carnitine	2310079F23Rik	ENSMUSG00000029097	RIKEN cDNA 2310079F23 gene [Source:MGI Symbol;Acc:MGI:1926140]	5	36334724	1.2178e-06	FALSE	FALSE
325	tiglyl carnitine	4931431C16Rik	ENSMUSG00000055061	RIKEN cDNA 4931431C16 gene [Source:MGI Symbol;Acc:MGI:1921614]	5	36334724	1.2178e-06	FALSE	FALSE
325	tiglyl carnitine	Acox3	ENSMUSG00000029098	acyl-Coenzyme A oxidase 3, pristanoyl [Source:MGI Symbol;Acc:MGI:1933156]	5	36334724	1.2178e-06	FALSE	FALSE
325	tiglyl carnitine	Htra3	ENSMUSG00000029096	HtrA serine peptidase 3 [Source:MGI Symbol;Acc:MGI:1925808]	5	36334724	1.2178e-06	FALSE	FALSE
325	tiglyl carnitine	Sh3tc1	ENSMUSG00000036553	SH3 domain and tetratricopeptide repeats 1 [Source:MGI Symbol;Acc:MGI:2678949]	5	36334724	1.2178e-06	FALSE	FALSE
325	tiglyl carnitine	Ablim2	ENSMUSG00000029095	actin-binding LIM protein 2 [Source:MGI Symbol;Acc:MGI:2385758]	5	36334724	1.2178e-06	FALSE	FALSE
325	tiglyl carnitine	Afap1	ENSMUSG00000029094	actin filament associated protein 1 [Source:MGI Symbol;Acc:MGI:1917542]	5	36334724	1.2178e-06	FALSE	FALSE
325	tiglyl carnitine	Gm15652	ENSMUSG00000082692	predicted gene 15652 [Source:MGI Symbol;Acc:MGI:3783096]	5	36334724	1.2178e-06	FALSE	FALSE
325	tiglyl carnitine	Sorcs2	ENSMUSG00000029093	sortilin-related VPS10 domain containing receptor 2 [Source:MGI Symbol;Acc:MGI:1932289]	5	36334724	1.2178e-06	FALSE	FALSE
325	tiglyl carnitine	Psapl1	ENSMUSG00000043430	prosaposin-like 1 [Source:MGI Symbol;Acc:MGI:1924193]	5	36334724	1.2178e-06	FALSE	FALSE
325	tiglyl carnitine	2210406O10Rik	ENSMUSG00000039563	RIKEN cDNA 2210406O10 gene [Source:MGI Symbol;Acc:MGI:1923960]	5	36334724	1.2178e-06	FALSE	FALSE
325	tiglyl carnitine	Grpel1	ENSMUSG00000029198	GrpE-like 1, mitochondrial [Source:MGI Symbol;Acc:MGI:1334417]	5	36334724	1.2178e-06	FALSE	FALSE
325	tiglyl carnitine	Ccdc96	ENSMUSG00000050677	coiled-coil domain containing 96 [Source:MGI Symbol;Acc:MGI:1913967]	5	36334724	1.2178e-06	FALSE	FALSE
325	tiglyl carnitine	Tbc1d14	ENSMUSG00000029192	TBC1 domain family, member 14 [Source:MGI Symbol;Acc:MGI:1098708]	5	36334724	1.2178e-06	FALSE	FALSE
325	tiglyl carnitine	D5Ertd579e	ENSMUSG00000029190	DNA segment, Chr 5, ERATO Doi 579, expressed [Source:MGI Symbol;Acc:MGI:1261849]	5	36334724	1.2178e-06	FALSE	FALSE
325	tiglyl carnitine	Cno	ENSMUSG00000060708	cappuccino [Source:MGI Symbol;Acc:MGI:1929230]	5	36334724	1.2178e-06	FALSE	FALSE
325	tiglyl carnitine	Mrfap1	ENSMUSG00000055302	Morf4 family associated protein 1 [Source:MGI Symbol;Acc:MGI:1914818]	5	36334724	1.2178e-06	FALSE	FALSE
325	tiglyl carnitine	Man2b2	ENSMUSG00000029119	mannosidase 2, alpha B2 [Source:MGI Symbol;Acc:MGI:1195262]	5	36334724	1.2178e-06	FALSE	FALSE
325	tiglyl carnitine	Ppp2r2c	ENSMUSG00000029120	protein phosphatase 2 (formerly 2A), regulatory subunit B (PR 52), gamma isoform [Source:MGI Symbol;Acc:MGI:2442660]	5	36334724	1.2178e-06	FALSE	FALSE
325	tiglyl carnitine	4933401P06Rik	ENSMUSG00000087487	RIKEN cDNA 4933401P06 gene [Source:MGI Symbol;Acc:MGI:1918304]	5	36334724	1.2178e-06	FALSE	FALSE
176	gamma-glutamylisoleucine*	Hs3st1	ENSMUSG00000051022	heparan sulfate (glucosamine) 3-O-sulfotransferase 1 [Source:MGI Symbol;Acc:MGI:1201606]	5	40375879	2.7127e-06	FALSE	FALSE
176	gamma-glutamylisoleucine*	Gm7816	ENSMUSG00000083261	predicted pseudogene 7816 [Source:MGI Symbol;Acc:MGI:3646286]	5	40375879	2.7127e-06	FALSE	FALSE
176	gamma-glutamylisoleucine*	Gm2810	ENSMUSG00000082938	predicted pseudogene 2810 [Source:MGI Symbol;Acc:MGI:3780980]	5	40375879	2.7127e-06	FALSE	FALSE
188	glutamate	Fryl	ENSMUSG00000070733	furry homolog-like (Drosophila) [Source:MGI Symbol;Acc:MGI:1919563]	5	74594595	1.8263e-06	FALSE	FALSE
188	glutamate	Fryl	ENSMUSG00000090491	furry homolog-like (Drosophila) [Source:MGI Symbol;Acc:MGI:1919563]	5	74594595	1.8263e-06	FALSE	FALSE
188	glutamate	Ociad1	ENSMUSG00000029152	OCIA domain containing 1 [Source:MGI Symbol;Acc:MGI:1915345]	5	74594595	1.8263e-06	FALSE	FALSE
188	glutamate	Ociad2	ENSMUSG00000029153	OCIA domain containing 2 [Source:MGI Symbol;Acc:MGI:1916377]	5	74594595	1.8263e-06	FALSE	FALSE
188	glutamate	Cwh43	ENSMUSG00000029154	cell wall biogenesis 43 C-terminal homolog (S. cerevisiae) [Source:MGI Symbol;Acc:MGI:2444131]	5	74594595	1.8263e-06	FALSE	FALSE
188	glutamate	Gm15653	ENSMUSG00000082039	predicted gene 15653 [Source:MGI Symbol;Acc:MGI:3783097]	5	74594595	1.8263e-06	FALSE	FALSE
188	glutamate	Dcun1d4	ENSMUSG00000051674	DCN1, defective in cullin neddylation 1, domain containing 4 (S. cerevisiae) [Source:MGI Symbol;Acc:MGI:2140972]	5	74594595	1.8263e-06	FALSE	FALSE
188	glutamate	Lrrc66	ENSMUSG00000067206	leucine rich repeat containing 66 [Source:MGI Symbol;Acc:MGI:2387634]	5	74594595	1.8263e-06	FALSE	FALSE
188	glutamate	Sgcb	ENSMUSG00000029156	sarcoglycan, beta (dystrophin-associated glycoprotein) [Source:MGI Symbol;Acc:MGI:1346523]	5	74594595	1.8263e-06	FALSE	FALSE
188	glutamate	Spata18	ENSMUSG00000029155	spermatogenesis associated 18 [Source:MGI Symbol;Acc:MGI:1920722]	5	74594595	1.8263e-06	FALSE	FALSE
188	glutamate	Usp46	ENSMUSG00000054814	ubiquitin specific peptidase 46 [Source:MGI Symbol;Acc:MGI:1916977]	5	74594595	1.8263e-06	FALSE	FALSE
188	glutamate	1700094C10Rik	ENSMUSG00000087250	RIKEN cDNA 1700094C10 gene [Source:MGI Symbol;Acc:MGI:1921549]	5	74594595	1.8263e-06	FALSE	FALSE
188	glutamate	1700112M01Rik	ENSMUSG00000086234	RIKEN cDNA 1700112M01 gene [Source:MGI Symbol;Acc:MGI:1924246]	5	74594595	1.8263e-06	FALSE	FALSE
188	glutamate	2700023E23Rik	ENSMUSG00000053656	RIKEN cDNA 2700023E23 gene [Source:MGI Symbol;Acc:MGI:1917286]	5	74594595	1.8263e-06	FALSE	FALSE
188	glutamate	AC115823.1	ENSMUSG00000093355		5	74594595	1.8263e-06	FALSE	FALSE
188	glutamate	Rasl11b	ENSMUSG00000049907	RAS-like, family 11, member B [Source:MGI Symbol;Acc:MGI:1916189]	5	74594595	1.8263e-06	FALSE	FALSE
188	glutamate	Scfd2	ENSMUSG00000062110	Sec1 family domain containing 2 [Source:MGI Symbol;Acc:MGI:2443446]	5	74594595	1.8263e-06	FALSE	FALSE
188	glutamate	Gm15981	ENSMUSG00000080700	predicted gene 15981 [Source:MGI Symbol;Acc:MGI:3801723]	5	74594595	1.8263e-06	FALSE	FALSE
188	glutamate	Gm15982	ENSMUSG00000084132	predicted gene 15982 [Source:MGI Symbol;Acc:MGI:3801722]	5	74594595	1.8263e-06	FALSE	FALSE
188	glutamate	Fip1l1	ENSMUSG00000029227	FIP1 like 1 (S. cerevisiae) [Source:MGI Symbol;Acc:MGI:1914149]	5	74594595	1.8263e-06	FALSE	FALSE
188	glutamate	Lnx1	ENSMUSG00000029228	ligand of numb-protein X 1 [Source:MGI Symbol;Acc:MGI:1278335]	5	74594595	1.8263e-06	FALSE	FALSE
188	glutamate	Gm6116	ENSMUSG00000072874	predicted gene 6116 [Source:MGI Symbol;Acc:MGI:3644088]	5	74594595	1.8263e-06	FALSE	FALSE
188	glutamate	Chic2	ENSMUSG00000029229	cysteine-rich hydrophobic domain 2 [Source:MGI Symbol;Acc:MGI:1921527]	5	74594595	1.8263e-06	FALSE	FALSE
188	glutamate	Gsx2	ENSMUSG00000035946	GS homeobox 2 [Source:MGI Symbol;Acc:MGI:95843]	5	74594595	1.8263e-06	FALSE	FALSE
188	glutamate	AC161192.1	ENSMUSG00000092446	GS homeobox 2 [Source:RefSeq peptide;Acc:NP_573555]	5	74594595	1.8263e-06	FALSE	FALSE
188	glutamate	Pdgfra	ENSMUSG00000029231	platelet derived growth factor receptor, alpha polypeptide [Source:MGI Symbol;Acc:MGI:97530]	5	74594595	1.8263e-06	FALSE	FALSE
293	riboflavin (Vitamin B2)	Gm8258	ENSMUSG00000048334	predicted gene 8258 [Source:MGI Symbol;Acc:MGI:3644429]	5	106089658	2.8302e-06	FALSE	FALSE
293	riboflavin (Vitamin B2)	Zfp951	ENSMUSG00000072774	zinc finger protein 951 [Source:MGI Symbol;Acc:MGI:2441896]	5	106089658	2.8302e-06	FALSE	FALSE
293	riboflavin (Vitamin B2)	Gm3209	ENSMUSG00000090970	predicted gene 3209 [Source:MGI Symbol;Acc:MGI:3781388]	5	106089658	2.8302e-06	FALSE	FALSE
293	riboflavin (Vitamin B2)	Abcg3	ENSMUSG00000029299	ATP-binding cassette, sub-family G (WHITE), member 3 [Source:MGI Symbol;Acc:MGI:1351624]	5	106089658	2.8302e-06	FALSE	FALSE
293	riboflavin (Vitamin B2)	Gm5870	ENSMUSG00000044129	predicted pseudogene 5870 [Source:MGI Symbol;Acc:MGI:3644057]	5	106089658	2.8302e-06	FALSE	FALSE
293	riboflavin (Vitamin B2)	Gbp8	ENSMUSG00000034438	guanylate-binding protein 8 [Source:MGI Symbol;Acc:MGI:1923324]	5	106089658	2.8302e-06	FALSE	FALSE
293	riboflavin (Vitamin B2)	Gbp9	ENSMUSG00000029298	guanylate-binding protein 9 [Source:MGI Symbol;Acc:MGI:3605620]	5	106089658	2.8302e-06	FALSE	FALSE
293	riboflavin (Vitamin B2)	Gbp4	ENSMUSG00000079363	guanylate binding protein 4 [Source:MGI Symbol;Acc:MGI:97072]	5	106089658	2.8302e-06	FALSE	FALSE
293	riboflavin (Vitamin B2)	Gbp10	ENSMUSG00000054588	guanylate-binding protein 10 [Source:MGI Symbol;Acc:MGI:4359647]	5	106089658	2.8302e-06	FALSE	FALSE
293	riboflavin (Vitamin B2)	Gbp6	ENSMUSG00000079362	guanylate binding protein 6 [Source:MGI Symbol;Acc:MGI:2140937]	5	106089658	2.8302e-06	FALSE	FALSE
293	riboflavin (Vitamin B2)	Gbp11	ENSMUSG00000092021	guanylate binding protein 11 [Source:MGI Symbol;Acc:MGI:3646307]	5	106089658	2.8302e-06	FALSE	FALSE
293	riboflavin (Vitamin B2)	Gm16834	ENSMUSG00000086871	predicted gene, 16834 [Source:MGI Symbol;Acc:MGI:4439758]	5	106089658	2.8302e-06	FALSE	FALSE
293	riboflavin (Vitamin B2)	Lrrc8b	ENSMUSG00000070639	leucine rich repeat containing 8 family, member B [Source:MGI Symbol;Acc:MGI:2141353]	5	106089658	2.8302e-06	FALSE	FALSE
293	riboflavin (Vitamin B2)	Lrrc8c	ENSMUSG00000054720	leucine rich repeat containing 8 family, member C [Source:MGI Symbol;Acc:MGI:2140839]	5	106089658	2.8302e-06	FALSE	FALSE
293	riboflavin (Vitamin B2)	Lrrc8d	ENSMUSG00000046079	leucine rich repeat containing 8D [Source:MGI Symbol;Acc:MGI:1922368]	5	106089658	2.8302e-06	FALSE	FALSE
293	riboflavin (Vitamin B2)	Gm10196	ENSMUSG00000067058	predicted pseudogene 10196 [Source:MGI Symbol;Acc:MGI:3642245]	5	106089658	2.8302e-06	FALSE	FALSE
293	riboflavin (Vitamin B2)	Gm15817	ENSMUSG00000084878	predicted gene 15817 [Source:MGI Symbol;Acc:MGI:3802116]	5	106089658	2.8302e-06	FALSE	FALSE
293	riboflavin (Vitamin B2)	D830014E11Rik	ENSMUSG00000045750	RIKEN cDNA D830014E11 gene [Source:MGI Symbol;Acc:MGI:2444658]	5	106089658	2.8302e-06	FALSE	FALSE
293	riboflavin (Vitamin B2)	Gm10359	ENSMUSG00000072451	predicted gene 10359 [Source:MGI Symbol;Acc:MGI:3708724]	5	106089658	2.8302e-06	FALSE	FALSE
293	riboflavin (Vitamin B2)	Zfp326	ENSMUSG00000029290	zinc finger protein 326 [Source:MGI Symbol;Acc:MGI:1927246]	5	106089658	2.8302e-06	FALSE	FALSE
293	riboflavin (Vitamin B2)	Barhl2	ENSMUSG00000034384	BarH-like 2 (Drosophila) [Source:MGI Symbol;Acc:MGI:1859314]	5	106089658	2.8302e-06	FALSE	FALSE
293	riboflavin (Vitamin B2)	Gm17696	ENSMUSG00000090531	predicted gene, 17696 [Source:MGI Symbol;Acc:MGI:4937330]	5	106089658	2.8302e-06	FALSE	FALSE
293	riboflavin (Vitamin B2)	Zfp644	ENSMUSG00000049606	zinc finger protein 644 [Source:MGI Symbol;Acc:MGI:1277212]	5	106089658	2.8302e-06	FALSE	FALSE
293	riboflavin (Vitamin B2)	Gm17304	ENSMUSG00000091096	predicted gene, 17304 [Source:MGI Symbol;Acc:MGI:4936938]	5	106089658	2.8302e-06	FALSE	FALSE
217	hypotaurine	Wdr66	ENSMUSG00000029442	WD repeat domain 66 [Source:MGI Symbol;Acc:MGI:1918495]	5	124727557	1.5819e-06	FALSE	FALSE
217	hypotaurine	Bcl7a	ENSMUSG00000029438	B-cell CLL/lymphoma 7A [Source:MGI Symbol;Acc:MGI:1924295]	5	124727557	1.5819e-06	FALSE	FALSE
217	hypotaurine	Mlxip	ENSMUSG00000038342	MLX interacting protein [Source:MGI Symbol;Acc:MGI:2141183]	5	124727557	1.5819e-06	FALSE	FALSE
217	hypotaurine	Rpl31-ps6	ENSMUSG00000082532	ribosomal protein L31, pseudogene 6 [Source:MGI Symbol;Acc:MGI:3783190]	5	124727557	1.5819e-06	FALSE	FALSE
217	hypotaurine	Il31	ENSMUSG00000029437	interleukin 31 [Source:MGI Symbol;Acc:MGI:1923649]	5	124727557	1.5819e-06	FALSE	FALSE
217	hypotaurine	Lrrc43	ENSMUSG00000063409	leucine rich repeat containing 43 [Source:MGI Symbol;Acc:MGI:2685907]	5	124727557	1.5819e-06	FALSE	FALSE
217	hypotaurine	Gm15751	ENSMUSG00000086753	predicted gene 15751 [Source:MGI Symbol;Acc:MGI:3783193]	5	124727557	1.5819e-06	FALSE	FALSE
217	hypotaurine	Diablo	ENSMUSG00000029433	diablo homolog (Drosophila) [Source:MGI Symbol;Acc:MGI:1913843]	5	124727557	1.5819e-06	FALSE	FALSE
217	hypotaurine	B3gnt4	ENSMUSG00000029431	UDP-GlcNAc:betaGal beta-1,3-N-acetylglucosaminyltransferase 4 [Source:MGI Symbol;Acc:MGI:2680208]	5	124727557	1.5819e-06	FALSE	FALSE
217	hypotaurine	Vps33a	ENSMUSG00000029434	vacuolar protein sorting 33A (yeast) [Source:MGI Symbol;Acc:MGI:1924823]	5	124727557	1.5819e-06	FALSE	FALSE
217	hypotaurine	Clip1	ENSMUSG00000049550	CAP-GLY domain containing linker protein 1 [Source:MGI Symbol;Acc:MGI:1928401]	5	124727557	1.5819e-06	FALSE	FALSE
217	hypotaurine	Zcchc8	ENSMUSG00000029427	zinc finger, CCHC domain containing 8 [Source:MGI Symbol;Acc:MGI:1917900]	5	124727557	1.5819e-06	FALSE	FALSE
217	hypotaurine	Rsrc2	ENSMUSG00000029422	arginine/serine-rich coiled-coil 2 [Source:MGI Symbol;Acc:MGI:1913489]	5	124727557	1.5819e-06	FALSE	FALSE
217	hypotaurine	Kntc1	ENSMUSG00000029414	kinetochore associated 1 [Source:MGI Symbol;Acc:MGI:2673709]	5	124727557	1.5819e-06	FALSE	FALSE
217	hypotaurine	Niacr1	ENSMUSG00000045502	niacin receptor 1 [Source:MGI Symbol;Acc:MGI:1933383]	5	124727557	1.5819e-06	FALSE	FALSE
217	hypotaurine	Gpr81	ENSMUSG00000049241	G protein-coupled receptor 81 [Source:MGI Symbol;Acc:MGI:2441671]	5	124727557	1.5819e-06	FALSE	FALSE
217	hypotaurine	Denr	ENSMUSG00000023106	density-regulated protein [Source:MGI Symbol;Acc:MGI:1915434]	5	124727557	1.5819e-06	FALSE	FALSE
217	hypotaurine	Ccdc62	ENSMUSG00000061882	coiled-coil domain containing 62 [Source:MGI Symbol;Acc:MGI:2684996]	5	124727557	1.5819e-06	FALSE	FALSE
217	hypotaurine	Hip1r	ENSMUSG00000000915	huntingtin interacting protein 1 related [Source:MGI Symbol;Acc:MGI:1352504]	5	124727557	1.5819e-06	FALSE	FALSE
217	hypotaurine	Vps37b	ENSMUSG00000066278	vacuolar protein sorting 37B (yeast) [Source:MGI Symbol;Acc:MGI:1916724]	5	124727557	1.5819e-06	FALSE	FALSE
217	hypotaurine	Abcb9	ENSMUSG00000029408	ATP-binding cassette, sub-family B (MDR/TAP), member 9 [Source:MGI Symbol;Acc:MGI:1861729]	5	124727557	1.5819e-06	FALSE	FALSE
217	hypotaurine	Ogfod2	ENSMUSG00000023707	2-oxoglutarate and iron-dependent oxygenase domain containing 2 [Source:MGI Symbol;Acc:MGI:1913877]	5	124727557	1.5819e-06	FALSE	FALSE
217	hypotaurine	Arl6ip4	ENSMUSG00000029404	ADP-ribosylation factor-like 6 interacting protein 4 [Source:MGI Symbol;Acc:MGI:1929500]	5	124727557	1.5819e-06	FALSE	FALSE
217	hypotaurine	Pitpnm2	ENSMUSG00000029406	phosphatidylinositol transfer protein, membrane-associated 2 [Source:MGI Symbol;Acc:MGI:1336192]	5	124727557	1.5819e-06	FALSE	FALSE
217	hypotaurine	4930568K20Rik	ENSMUSG00000090220	RIKEN cDNA 4930568K20 gene [Source:MGI Symbol;Acc:MGI:1923177]	5	124727557	1.5819e-06	FALSE	FALSE
217	hypotaurine	Mphosph9	ENSMUSG00000038126	M-phase phosphoprotein 9 [Source:MGI Symbol;Acc:MGI:2443138]	5	124727557	1.5819e-06	FALSE	FALSE
217	hypotaurine	2810006K23Rik	ENSMUSG00000047635	RIKEN cDNA 2810006K23 gene [Source:MGI Symbol;Acc:MGI:1919900]	5	124727557	1.5819e-06	FALSE	FALSE
217	hypotaurine	Cdk2ap1	ENSMUSG00000029394	CDK2 (cyclin-dependent kinase 2)-associated protein 1 [Source:MGI Symbol;Acc:MGI:1202069]	5	124727557	1.5819e-06	FALSE	FALSE
217	hypotaurine	Sbno1	ENSMUSG00000038095	sno, strawberry notch homolog 1 (Drosophila) [Source:MGI Symbol;Acc:MGI:2384298]	5	124727557	1.5819e-06	FALSE	FALSE
217	hypotaurine	Setd8	ENSMUSG00000049327	SET domain containing (lysine methyltransferase) 8 [Source:MGI Symbol;Acc:MGI:1915206]	5	124727557	1.5819e-06	FALSE	FALSE
217	hypotaurine	Rilpl2	ENSMUSG00000029401	Rab interacting lysosomal protein-like 2 [Source:MGI Symbol;Acc:MGI:1933112]	5	124727557	1.5819e-06	FALSE	FALSE
217	hypotaurine	Gm15621	ENSMUSG00000082402	predicted gene 15621 [Source:MGI Symbol;Acc:MGI:3783066]	5	124727557	1.5819e-06	FALSE	FALSE
217	hypotaurine	Snrnp35	ENSMUSG00000029402	small nuclear ribonucleoprotein 35 (U11/U12) [Source:MGI Symbol;Acc:MGI:1923417]	5	124727557	1.5819e-06	FALSE	FALSE
217	hypotaurine	Rilpl1	ENSMUSG00000029392	Rab interacting lysosomal protein-like 1 [Source:MGI Symbol;Acc:MGI:1922945]	5	124727557	1.5819e-06	FALSE	FALSE
217	hypotaurine	Tmed2	ENSMUSG00000029390	transmembrane emp24 domain trafficking protein 2 [Source:MGI Symbol;Acc:MGI:1929269]	5	124727557	1.5819e-06	FALSE	FALSE
217	hypotaurine	Ddx55	ENSMUSG00000029389	DEAD (Asp-Glu-Ala-Asp) box polypeptide 55 [Source:MGI Symbol;Acc:MGI:1915098]	5	124727557	1.5819e-06	FALSE	FALSE
217	hypotaurine	Eif2b1	ENSMUSG00000029388	eukaryotic translation initiation factor 2B, subunit 1 (alpha) [Source:MGI Symbol;Acc:MGI:2384802]	5	124727557	1.5819e-06	FALSE	FALSE
217	hypotaurine	Gtf2h3	ENSMUSG00000029387	general transcription factor IIH, polypeptide 3 [Source:MGI Symbol;Acc:MGI:1277143]	5	124727557	1.5819e-06	FALSE	FALSE
217	hypotaurine	Tctn2	ENSMUSG00000029386	tectonic family member 2 [Source:MGI Symbol;Acc:MGI:1915228]	5	124727557	1.5819e-06	FALSE	FALSE
217	hypotaurine	Atp6v0a2	ENSMUSG00000038023	ATPase, H+ transporting, lysosomal V0 subunit A2 [Source:MGI Symbol;Acc:MGI:104855]	5	124727557	1.5819e-06	FALSE	FALSE
217	hypotaurine	Dnahc10	ENSMUSG00000038011	dynein, axonemal, heavy chain 10 [Source:MGI Symbol;Acc:MGI:1860299]	5	124727557	1.5819e-06	FALSE	FALSE
217	hypotaurine	Ccdc92	ENSMUSG00000037979	coiled-coil domain containing 92 [Source:MGI Symbol;Acc:MGI:106485]	5	124727557	1.5819e-06	FALSE	FALSE
217	hypotaurine	Zfp664	ENSMUSG00000079215	zinc finger protein 664 [Source:MGI Symbol;Acc:MGI:2442505]	5	124727557	1.5819e-06	FALSE	FALSE
217	hypotaurine	Zfp664	ENSMUSG00000051911	zinc finger protein 664 [Source:MGI Symbol;Acc:MGI:2442505]	5	124727557	1.5819e-06	FALSE	FALSE
217	hypotaurine	Fam101a	ENSMUSG00000037962	family with sequence similarity 101, member A [Source:MGI Symbol;Acc:MGI:1920371]	5	124727557	1.5819e-06	FALSE	FALSE
217	hypotaurine	Ncor2	ENSMUSG00000029478	nuclear receptor co-repressor 2 [Source:MGI Symbol;Acc:MGI:1337080]	5	124727557	1.5819e-06	FALSE	FALSE
218	hypoxanthine	Scarb1	ENSMUSG00000037936	scavenger receptor class B, member 1 [Source:MGI Symbol;Acc:MGI:893578]	5	126661844	4.6895e-06	FALSE	FALSE
218	hypoxanthine	Ubc	ENSMUSG00000008348	ubiquitin C [Source:MGI Symbol;Acc:MGI:98889]	5	126661844	4.6895e-06	FALSE	FALSE
218	hypoxanthine	Gm10382	ENSMUSG00000072612	predicted gene 10382 [Source:MGI Symbol;Acc:MGI:3647829]	5	126661844	4.6895e-06	FALSE	FALSE
218	hypoxanthine	Dhx37	ENSMUSG00000029480	DEAH (Asp-Glu-Ala-His) box polypeptide 37 [Source:MGI Symbol;Acc:MGI:3028576]	5	126661844	4.6895e-06	FALSE	FALSE
218	hypoxanthine	Bri3bp	ENSMUSG00000037905	Bri3 binding protein [Source:MGI Symbol;Acc:MGI:1924059]	5	126661844	4.6895e-06	FALSE	FALSE
218	hypoxanthine	Aacs	ENSMUSG00000029482	acetoacetyl-CoA synthetase [Source:MGI Symbol;Acc:MGI:1926144]	5	126661844	4.6895e-06	FALSE	FALSE
218	hypoxanthine	Tmem132b	ENSMUSG00000070498	transmembrane protein 132B [Source:MGI Symbol;Acc:MGI:3609245]	5	126661844	4.6895e-06	FALSE	FALSE
218	hypoxanthine	Tmem132b	ENSMUSG00000029483	transmembrane protein 132B [Source:MGI Symbol;Acc:MGI:3609245]	5	126661844	4.6895e-06	FALSE	FALSE
218	hypoxanthine	Gm4868	ENSMUSG00000091970	predicted gene 4868 [Source:MGI Symbol;Acc:MGI:3648712]	5	126661844	4.6895e-06	FALSE	FALSE
34	10-heptadecenoate (17:1n7)	Tmem132c	ENSMUSG00000034324	transmembrane protein 132C [Source:MGI Symbol;Acc:MGI:2443061]	5	128505792	5.04e-06	FALSE	FALSE
41	18-HEPE	Tmem132c	ENSMUSG00000034324	transmembrane protein 132C [Source:MGI Symbol;Acc:MGI:2443061]	5	128894537	6.2535e-06	FALSE	FALSE
274	palmitoleate (16:1n7)	Tmem132c	ENSMUSG00000034324	transmembrane protein 132C [Source:MGI Symbol;Acc:MGI:2443061]	5	128293962	2.9254e-06	FALSE	FALSE
311	succinylcarnitine	Tmem132c	ENSMUSG00000034324	transmembrane protein 132C [Source:MGI Symbol;Acc:MGI:2443061]	5	128894537	3.4204e-09	FALSE	FALSE
34	10-heptadecenoate (17:1n7)	1700085B03Rik	ENSMUSG00000087104	RIKEN cDNA 1700085B03 gene [Source:MGI Symbol;Acc:MGI:1914601]	5	128505792	5.04e-06	FALSE	FALSE
274	palmitoleate (16:1n7)	1700085B03Rik	ENSMUSG00000087104	RIKEN cDNA 1700085B03 gene [Source:MGI Symbol;Acc:MGI:1914601]	5	128293962	2.9254e-06	FALSE	FALSE
34	10-heptadecenoate (17:1n7)	Slc15a4	ENSMUSG00000029416	solute carrier family 15, member 4 [Source:MGI Symbol;Acc:MGI:2140796]	5	128505792	5.04e-06	FALSE	FALSE
41	18-HEPE	Slc15a4	ENSMUSG00000029416	solute carrier family 15, member 4 [Source:MGI Symbol;Acc:MGI:2140796]	5	128894537	6.2535e-06	FALSE	FALSE
274	palmitoleate (16:1n7)	Slc15a4	ENSMUSG00000029416	solute carrier family 15, member 4 [Source:MGI Symbol;Acc:MGI:2140796]	5	128293962	2.9254e-06	FALSE	FALSE
311	succinylcarnitine	Slc15a4	ENSMUSG00000029416	solute carrier family 15, member 4 [Source:MGI Symbol;Acc:MGI:2140796]	5	128894537	3.4204e-09	FALSE	FALSE
34	10-heptadecenoate (17:1n7)	Glt1d1	ENSMUSG00000049971	glycosyltransferase 1 domain containing 1 [Source:MGI Symbol;Acc:MGI:2442755]	5	128505792	5.04e-06	FALSE	FALSE
41	18-HEPE	Glt1d1	ENSMUSG00000049971	glycosyltransferase 1 domain containing 1 [Source:MGI Symbol;Acc:MGI:2442755]	5	128894537	6.2535e-06	FALSE	FALSE
274	palmitoleate (16:1n7)	Glt1d1	ENSMUSG00000049971	glycosyltransferase 1 domain containing 1 [Source:MGI Symbol;Acc:MGI:2442755]	5	128293962	2.9254e-06	FALSE	FALSE
311	succinylcarnitine	Glt1d1	ENSMUSG00000049971	glycosyltransferase 1 domain containing 1 [Source:MGI Symbol;Acc:MGI:2442755]	5	128894537	3.4204e-09	FALSE	FALSE
34	10-heptadecenoate (17:1n7)	Tmem132d	ENSMUSG00000034310	transmembrane protein 132D [Source:MGI Symbol;Acc:MGI:3044963]	5	128505792	5.04e-06	FALSE	FALSE
41	18-HEPE	Tmem132d	ENSMUSG00000034310	transmembrane protein 132D [Source:MGI Symbol;Acc:MGI:3044963]	5	128894537	6.2535e-06	FALSE	FALSE
274	palmitoleate (16:1n7)	Tmem132d	ENSMUSG00000034310	transmembrane protein 132D [Source:MGI Symbol;Acc:MGI:3044963]	5	128293962	2.9254e-06	FALSE	FALSE
311	succinylcarnitine	Tmem132d	ENSMUSG00000034310	transmembrane protein 132D [Source:MGI Symbol;Acc:MGI:3044963]	5	128894537	3.4204e-09	FALSE	FALSE
34	10-heptadecenoate (17:1n7)	Gm17132	ENSMUSG00000061331	predicted gene 17132 [Source:MGI Symbol;Acc:MGI:4937959]	5	128505792	5.04e-06	FALSE	FALSE
41	18-HEPE	Gm17132	ENSMUSG00000061331	predicted gene 17132 [Source:MGI Symbol;Acc:MGI:4937959]	5	128894537	6.2535e-06	FALSE	FALSE
274	palmitoleate (16:1n7)	Gm17132	ENSMUSG00000061331	predicted gene 17132 [Source:MGI Symbol;Acc:MGI:4937959]	5	128293962	2.9254e-06	FALSE	FALSE
311	succinylcarnitine	Gm17132	ENSMUSG00000061331	predicted gene 17132 [Source:MGI Symbol;Acc:MGI:4937959]	5	128894537	3.4204e-09	FALSE	FALSE
34	10-heptadecenoate (17:1n7)	Gm17131	ENSMUSG00000085328	predicted gene 17131 [Source:MGI Symbol;Acc:MGI:4937958]	5	128505792	5.04e-06	FALSE	FALSE
41	18-HEPE	Gm17131	ENSMUSG00000085328	predicted gene 17131 [Source:MGI Symbol;Acc:MGI:4937958]	5	128894537	6.2535e-06	FALSE	FALSE
274	palmitoleate (16:1n7)	Gm17131	ENSMUSG00000085328	predicted gene 17131 [Source:MGI Symbol;Acc:MGI:4937958]	5	128293962	2.9254e-06	FALSE	FALSE
311	succinylcarnitine	Gm17131	ENSMUSG00000085328	predicted gene 17131 [Source:MGI Symbol;Acc:MGI:4937958]	5	128894537	3.4204e-09	FALSE	FALSE
34	10-heptadecenoate (17:1n7)	5930412G12Rik	ENSMUSG00000072591	RIKEN cDNA 5930412G12 gene [Source:MGI Symbol;Acc:MGI:2442398]	5	128505792	5.04e-06	FALSE	FALSE
41	18-HEPE	5930412G12Rik	ENSMUSG00000072591	RIKEN cDNA 5930412G12 gene [Source:MGI Symbol;Acc:MGI:2442398]	5	128894537	6.2535e-06	FALSE	FALSE
274	palmitoleate (16:1n7)	5930412G12Rik	ENSMUSG00000072591	RIKEN cDNA 5930412G12 gene [Source:MGI Symbol;Acc:MGI:2442398]	5	128293962	2.9254e-06	FALSE	FALSE
311	succinylcarnitine	5930412G12Rik	ENSMUSG00000072591	RIKEN cDNA 5930412G12 gene [Source:MGI Symbol;Acc:MGI:2442398]	5	128894537	3.4204e-09	FALSE	FALSE
34	10-heptadecenoate (17:1n7)	Fzd10	ENSMUSG00000081683	frizzled homolog 10 (Drosophila) [Source:MGI Symbol;Acc:MGI:2136761]	5	128505792	5.04e-06	FALSE	FALSE
41	18-HEPE	Fzd10	ENSMUSG00000081683	frizzled homolog 10 (Drosophila) [Source:MGI Symbol;Acc:MGI:2136761]	5	128894537	6.2535e-06	FALSE	FALSE
274	palmitoleate (16:1n7)	Fzd10	ENSMUSG00000081683	frizzled homolog 10 (Drosophila) [Source:MGI Symbol;Acc:MGI:2136761]	5	128293962	2.9254e-06	FALSE	FALSE
311	succinylcarnitine	Fzd10	ENSMUSG00000081683	frizzled homolog 10 (Drosophila) [Source:MGI Symbol;Acc:MGI:2136761]	5	128894537	3.4204e-09	FALSE	FALSE
34	10-heptadecenoate (17:1n7)	Fzd10	ENSMUSG00000089856	frizzled homolog 10 (Drosophila) [Source:MGI Symbol;Acc:MGI:2136761]	5	128505792	5.04e-06	FALSE	FALSE
41	18-HEPE	Fzd10	ENSMUSG00000089856	frizzled homolog 10 (Drosophila) [Source:MGI Symbol;Acc:MGI:2136761]	5	128894537	6.2535e-06	FALSE	FALSE
274	palmitoleate (16:1n7)	Fzd10	ENSMUSG00000089856	frizzled homolog 10 (Drosophila) [Source:MGI Symbol;Acc:MGI:2136761]	5	128293962	2.9254e-06	FALSE	FALSE
311	succinylcarnitine	Fzd10	ENSMUSG00000089856	frizzled homolog 10 (Drosophila) [Source:MGI Symbol;Acc:MGI:2136761]	5	128894537	3.4204e-09	FALSE	FALSE
34	10-heptadecenoate (17:1n7)	Piwil1	ENSMUSG00000029423	piwi-like homolog 1 (Drosophila) [Source:MGI Symbol;Acc:MGI:1928897]	5	128505792	5.04e-06	FALSE	FALSE
41	18-HEPE	Piwil1	ENSMUSG00000029423	piwi-like homolog 1 (Drosophila) [Source:MGI Symbol;Acc:MGI:1928897]	5	128894537	6.2535e-06	FALSE	FALSE
274	palmitoleate (16:1n7)	Piwil1	ENSMUSG00000029423	piwi-like homolog 1 (Drosophila) [Source:MGI Symbol;Acc:MGI:1928897]	5	128293962	2.9254e-06	FALSE	FALSE
311	succinylcarnitine	Piwil1	ENSMUSG00000029423	piwi-like homolog 1 (Drosophila) [Source:MGI Symbol;Acc:MGI:1928897]	5	128894537	3.4204e-09	FALSE	FALSE
34	10-heptadecenoate (17:1n7)	Rimbp2	ENSMUSG00000029420	RIMS binding protein 2 [Source:MGI Symbol;Acc:MGI:2443235]	5	128505792	5.04e-06	FALSE	FALSE
41	18-HEPE	Rimbp2	ENSMUSG00000029420	RIMS binding protein 2 [Source:MGI Symbol;Acc:MGI:2443235]	5	128894537	6.2535e-06	FALSE	FALSE
274	palmitoleate (16:1n7)	Rimbp2	ENSMUSG00000029420	RIMS binding protein 2 [Source:MGI Symbol;Acc:MGI:2443235]	5	128293962	2.9254e-06	FALSE	FALSE
311	succinylcarnitine	Rimbp2	ENSMUSG00000029420	RIMS binding protein 2 [Source:MGI Symbol;Acc:MGI:2443235]	5	128894537	3.4204e-09	FALSE	FALSE
34	10-heptadecenoate (17:1n7)	Stx2	ENSMUSG00000029428	syntaxin 2 [Source:MGI Symbol;Acc:MGI:108059]	5	128505792	5.04e-06	FALSE	FALSE
41	18-HEPE	Stx2	ENSMUSG00000029428	syntaxin 2 [Source:MGI Symbol;Acc:MGI:108059]	5	128894537	6.2535e-06	FALSE	FALSE
311	succinylcarnitine	Stx2	ENSMUSG00000029428	syntaxin 2 [Source:MGI Symbol;Acc:MGI:108059]	5	128894537	3.4204e-09	FALSE	FALSE
41	18-HEPE	Ran	ENSMUSG00000029430	RAN, member RAS oncogene family [Source:MGI Symbol;Acc:MGI:1333112]	5	128894537	6.2535e-06	FALSE	FALSE
311	succinylcarnitine	Ran	ENSMUSG00000029430	RAN, member RAS oncogene family [Source:MGI Symbol;Acc:MGI:1333112]	5	128894537	3.4204e-09	FALSE	FALSE
41	18-HEPE	Gpr133	ENSMUSG00000044017	G protein-coupled receptor 133 [Source:MGI Symbol;Acc:MGI:3041203]	5	128894537	6.2535e-06	FALSE	FALSE
311	succinylcarnitine	Gpr133	ENSMUSG00000044017	G protein-coupled receptor 133 [Source:MGI Symbol;Acc:MGI:3041203]	5	128894537	3.4204e-09	FALSE	FALSE
41	18-HEPE	Rps16-ps2	ENSMUSG00000060419	ribosomal protein S16, pseudogene 2 [Source:MGI Symbol;Acc:MGI:3704259]	5	128894537	6.2535e-06	FALSE	FALSE
311	succinylcarnitine	Rps16-ps2	ENSMUSG00000060419	ribosomal protein S16, pseudogene 2 [Source:MGI Symbol;Acc:MGI:3704259]	5	128894537	3.4204e-09	FALSE	FALSE
101	adenosine 3,5-diphosphate	Nxph1	ENSMUSG00000046178	neurexophilin 1 [Source:MGI Symbol;Acc:MGI:107492]	6	9881686	1.9015e-06	FALSE	FALSE
101	adenosine 3,5-diphosphate	U6	ENSMUSG00000064690	U6 spliceosomal RNA [Source:RFAM;Acc:RF00026]	6	9881686	1.9015e-06	FALSE	FALSE
43	2-aminoadipate	Gm13835	ENSMUSG00000086922	predicted gene 13835 [Source:MGI Symbol;Acc:MGI:3650921]	6	32072366	6.0126e-08	FALSE	FALSE
43	2-aminoadipate	AB041803	ENSMUSG00000044471	cDNA sequence AB041803 [Source:MGI Symbol;Acc:MGI:2673128]	6	32072366	6.0126e-08	FALSE	FALSE
43	2-aminoadipate	2210408F21Rik	ENSMUSG00000087380	RIKEN cDNA 2210408F21 gene [Source:MGI Symbol;Acc:MGI:1920902]	6	32072366	6.0126e-08	FALSE	FALSE
148	cytidine 5-monophosphate (5-CMP)	2210408F21Rik	ENSMUSG00000087380	RIKEN cDNA 2210408F21 gene [Source:MGI Symbol;Acc:MGI:1920902]	6	32223683	4.1956e-06	FALSE	FALSE
43	2-aminoadipate	Gm13845	ENSMUSG00000086212	predicted gene 13845 [Source:MGI Symbol;Acc:MGI:3651306]	6	32072366	6.0126e-08	FALSE	FALSE
148	cytidine 5-monophosphate (5-CMP)	Gm13845	ENSMUSG00000086212	predicted gene 13845 [Source:MGI Symbol;Acc:MGI:3651306]	6	32223683	4.1956e-06	FALSE	FALSE
43	2-aminoadipate	Mkln1	ENSMUSG00000025609	muskelin 1, intracellular mediator containing kelch motifs [Source:MGI Symbol;Acc:MGI:1351638]	6	32072366	6.0126e-08	FALSE	FALSE
148	cytidine 5-monophosphate (5-CMP)	Mkln1	ENSMUSG00000025609	muskelin 1, intracellular mediator containing kelch motifs [Source:MGI Symbol;Acc:MGI:1351638]	6	32223683	4.1956e-06	FALSE	FALSE
43	2-aminoadipate	Podxl	ENSMUSG00000025608	podocalyxin-like [Source:MGI Symbol;Acc:MGI:1351317]	6	32072366	6.0126e-08	FALSE	FALSE
148	cytidine 5-monophosphate (5-CMP)	Podxl	ENSMUSG00000025608	podocalyxin-like [Source:MGI Symbol;Acc:MGI:1351317]	6	32223683	4.1956e-06	FALSE	FALSE
43	2-aminoadipate	1700012A03Rik	ENSMUSG00000029766	RIKEN cDNA 1700012A03 gene [Source:MGI Symbol;Acc:MGI:1923632]	6	32072366	6.0126e-08	FALSE	FALSE
148	cytidine 5-monophosphate (5-CMP)	1700012A03Rik	ENSMUSG00000029766	RIKEN cDNA 1700012A03 gene [Source:MGI Symbol;Acc:MGI:1923632]	6	32223683	4.1956e-06	FALSE	FALSE
43	2-aminoadipate	Plxna4	ENSMUSG00000029765	plexin A4 [Source:MGI Symbol;Acc:MGI:2179061]	6	32072366	6.0126e-08	FALSE	FALSE
148	cytidine 5-monophosphate (5-CMP)	Plxna4	ENSMUSG00000029765	plexin A4 [Source:MGI Symbol;Acc:MGI:2179061]	6	32223683	4.1956e-06	FALSE	FALSE
43	2-aminoadipate	9430029A11Rik	ENSMUSG00000086675	RIKEN cDNA 9430029A11 gene [Source:MGI Symbol;Acc:MGI:3045237]	6	32072366	6.0126e-08	FALSE	FALSE
148	cytidine 5-monophosphate (5-CMP)	9430029A11Rik	ENSMUSG00000086675	RIKEN cDNA 9430029A11 gene [Source:MGI Symbol;Acc:MGI:3045237]	6	32223683	4.1956e-06	FALSE	FALSE
43	2-aminoadipate	B230378P21Rik	ENSMUSG00000086763	RIKEN cDNA B230378P21 gene [Source:MGI Symbol;Acc:MGI:2442851]	6	32072366	6.0126e-08	FALSE	FALSE
148	cytidine 5-monophosphate (5-CMP)	B230378P21Rik	ENSMUSG00000086763	RIKEN cDNA B230378P21 gene [Source:MGI Symbol;Acc:MGI:2442851]	6	32223683	4.1956e-06	FALSE	FALSE
43	2-aminoadipate	Gm13852	ENSMUSG00000084386	predicted gene 13852 [Source:MGI Symbol;Acc:MGI:3651754]	6	32072366	6.0126e-08	FALSE	FALSE
148	cytidine 5-monophosphate (5-CMP)	Gm13852	ENSMUSG00000084386	predicted gene 13852 [Source:MGI Symbol;Acc:MGI:3651754]	6	32223683	4.1956e-06	FALSE	FALSE
43	2-aminoadipate	Chchd3	ENSMUSG00000053768	coiled-coil-helix-coiled-coil-helix domain containing 3 [Source:MGI Symbol;Acc:MGI:1913325]	6	32072366	6.0126e-08	FALSE	FALSE
148	cytidine 5-monophosphate (5-CMP)	Chchd3	ENSMUSG00000053768	coiled-coil-helix-coiled-coil-helix domain containing 3 [Source:MGI Symbol;Acc:MGI:1913325]	6	32223683	4.1956e-06	FALSE	FALSE
148	cytidine 5-monophosphate (5-CMP)	Gm1401	ENSMUSG00000082217	predicted gene 1401 [Source:MGI Symbol;Acc:MGI:2686247]	6	32223683	4.1956e-06	FALSE	FALSE
148	cytidine 5-monophosphate (5-CMP)	Exoc4	ENSMUSG00000029763	exocyst complex component 4 [Source:MGI Symbol;Acc:MGI:1096376]	6	32223683	4.1956e-06	FALSE	FALSE
332	uracil	Gm8129	ENSMUSG00000059159	predicted pseudogene 8129 [Source:MGI Symbol;Acc:MGI:3646863]	6	53296745	2.0985e-06	FALSE	FALSE
332	uracil	Gm15054	ENSMUSG00000084282	predicted gene 15054 [Source:MGI Symbol;Acc:MGI:3705761]	6	53296745	2.0985e-06	FALSE	FALSE
332	uracil	Hibadh	ENSMUSG00000029776	3-hydroxyisobutyrate dehydrogenase [Source:MGI Symbol;Acc:MGI:1889802]	6	53296745	2.0985e-06	FALSE	FALSE
332	uracil	Tax1bp1	ENSMUSG00000004535	Tax1 (human T-cell leukemia virus type I) binding protein 1 [Source:MGI Symbol;Acc:MGI:1289308]	6	53296745	2.0985e-06	FALSE	FALSE
332	uracil	Jazf1	ENSMUSG00000063568	JAZF zinc finger 1 [Source:MGI Symbol;Acc:MGI:2141450]	6	53296745	2.0985e-06	FALSE	FALSE
332	uracil	Gm15572	ENSMUSG00000081872	predicted gene 15572 [Source:MGI Symbol;Acc:MGI:3783020]	6	53296745	2.0985e-06	FALSE	FALSE
332	uracil	Gm15573	ENSMUSG00000080759	predicted gene 15573 [Source:MGI Symbol;Acc:MGI:3783021]	6	53296745	2.0985e-06	FALSE	FALSE
332	uracil	9430076C15Rik	ENSMUSG00000090982	RIKEN cDNA 9430076C15 gene [Source:MGI Symbol;Acc:MGI:2443551]	6	53296745	2.0985e-06	FALSE	FALSE
332	uracil	Creb5	ENSMUSG00000053007	cAMP responsive element binding protein 5 [Source:MGI Symbol;Acc:MGI:2443973]	6	53296745	2.0985e-06	FALSE	FALSE
332	uracil	Gm16499	ENSMUSG00000078169	predicted gene 16499 [Source:MGI Symbol;Acc:MGI:3704267]	6	53296745	2.0985e-06	FALSE	FALSE
332	uracil	Cpvl	ENSMUSG00000052955	carboxypeptidase, vitellogenic-like [Source:MGI Symbol;Acc:MGI:1918537]	6	53296745	2.0985e-06	FALSE	FALSE
332	uracil	Chn2	ENSMUSG00000004633	chimerin (chimaerin) 2 [Source:MGI Symbol;Acc:MGI:1917243]	6	53296745	2.0985e-06	FALSE	FALSE
332	uracil	Gm15526	ENSMUSG00000080205	predicted gene 15526 [Source:MGI Symbol;Acc:MGI:3782973]	6	53296745	2.0985e-06	FALSE	FALSE
332	uracil	Prr15	ENSMUSG00000045725	proline rich 15 [Source:MGI Symbol;Acc:MGI:1925254]	6	53296745	2.0985e-06	FALSE	FALSE
175	gamma-glutamylglutamate	Gm5570	ENSMUSG00000073045	predicted gene 5570 [Source:MGI Symbol;Acc:MGI:3644382]	6	60541414	1.3488e-07	FALSE	FALSE
175	gamma-glutamylglutamate	n-R5s162	ENSMUSG00000064515	nuclear encoded rRNA 5S 162 [Source:MGI Symbol;Acc:MGI:4422026]	6	60541414	1.3488e-07	FALSE	FALSE
175	gamma-glutamylglutamate	A530053G22Rik	ENSMUSG00000046764	RIKEN cDNA A530053G22 gene [Source:MGI Symbol;Acc:MGI:2443347]	6	60541414	1.3488e-07	FALSE	FALSE
175	gamma-glutamylglutamate	Snca	ENSMUSG00000025889	synuclein, alpha [Source:MGI Symbol;Acc:MGI:1277151]	6	60541414	1.3488e-07	FALSE	FALSE
175	gamma-glutamylglutamate	Mageb16-ps2	ENSMUSG00000064018	melanoma antigen family B, 16, pseudogene 2 [Source:MGI Symbol;Acc:MGI:3701602]	6	60541414	1.3488e-07	FALSE	FALSE
175	gamma-glutamylglutamate	Mmrn1	ENSMUSG00000054641	multimerin 1 [Source:MGI Symbol;Acc:MGI:1918195]	6	60541414	1.3488e-07	FALSE	FALSE
175	gamma-glutamylglutamate	A730020E08Rik	ENSMUSG00000085849	RIKEN cDNA A730020E08 gene [Source:MGI Symbol;Acc:MGI:2444999]	6	60541414	1.3488e-07	FALSE	FALSE
175	gamma-glutamylglutamate	Fam190a	ENSMUSG00000039578	family with sequence similarity 190, member A [Source:MGI Symbol;Acc:MGI:3045354]	6	60541414	1.3488e-07	FALSE	FALSE
334	uridine	Immt	ENSMUSG00000052337	inner membrane protein, mitochondrial [Source:MGI Symbol;Acc:MGI:1923864]	6	72812281	3.604e-08	FALSE	FALSE
334	uridine	Ptcd3	ENSMUSG00000063884	pentatricopeptide repeat domain 3 [Source:MGI Symbol;Acc:MGI:1917206]	6	72812281	3.604e-08	FALSE	FALSE
334	uridine	Polr1a	ENSMUSG00000049553	polymerase (RNA) I polypeptide A [Source:MGI Symbol;Acc:MGI:1096397]	6	72812281	3.604e-08	FALSE	FALSE
334	uridine	Gm16601	ENSMUSG00000086723	predicted gene, 16601 [Source:MGI Symbol;Acc:MGI:4439525]	6	72812281	3.604e-08	FALSE	FALSE
334	uridine	St3gal5	ENSMUSG00000056091	ST3 beta-galactoside alpha-2,3-sialyltransferase 5 [Source:MGI Symbol;Acc:MGI:1339963]	6	72812281	3.604e-08	FALSE	FALSE
334	uridine	Atoh8	ENSMUSG00000037621	atonal homolog 8 (Drosophila) [Source:MGI Symbol;Acc:MGI:1918343]	6	72812281	3.604e-08	FALSE	FALSE
334	uridine	Sftpb	ENSMUSG00000056370	surfactant associated protein B [Source:MGI Symbol;Acc:MGI:109516]	6	72812281	3.604e-08	FALSE	FALSE
334	uridine	Usp39	ENSMUSG00000056305	ubiquitin specific peptidase 39 [Source:MGI Symbol;Acc:MGI:107622]	6	72812281	3.604e-08	FALSE	FALSE
334	uridine	0610030E20Rik	ENSMUSG00000058706	RIKEN cDNA 0610030E20 gene [Source:MGI Symbol;Acc:MGI:1915614]	6	72812281	3.604e-08	FALSE	FALSE
334	uridine	Tmem150a	ENSMUSG00000055912	transmembrane protein 150A [Source:MGI Symbol;Acc:MGI:2385244]	6	72812281	3.604e-08	FALSE	FALSE
334	uridine	Rnf181	ENSMUSG00000055850	ring finger protein 181 [Source:MGI Symbol;Acc:MGI:1913760]	6	72812281	3.604e-08	FALSE	FALSE
334	uridine	Vamp5	ENSMUSG00000073002	vesicle-associated membrane protein 5 [Source:MGI Symbol;Acc:MGI:1858622]	6	72812281	3.604e-08	FALSE	FALSE
334	uridine	Vamp8	ENSMUSG00000050732	vesicle-associated membrane protein 8 [Source:MGI Symbol;Acc:MGI:1336882]	6	72812281	3.604e-08	FALSE	FALSE
334	uridine	Gm17505	ENSMUSG00000091253	predicted gene, 17505 [Source:MGI Symbol;Acc:MGI:4937139]	6	72812281	3.604e-08	FALSE	FALSE
334	uridine	Gm17607	ENSMUSG00000079161	predicted gene, 17607 [Source:MGI Symbol;Acc:MGI:4937241]	6	72812281	3.604e-08	FALSE	FALSE
334	uridine	Ggcx	ENSMUSG00000053460	gamma-glutamyl carboxylase [Source:MGI Symbol;Acc:MGI:1927655]	6	72812281	3.604e-08	FALSE	FALSE
334	uridine	Mat2a	ENSMUSG00000053907	methionine adenosyltransferase II, alpha [Source:MGI Symbol;Acc:MGI:2443731]	6	72812281	3.604e-08	FALSE	FALSE
334	uridine	Sh2d6	ENSMUSG00000052631	SH2 domain containing 6 [Source:MGI Symbol;Acc:MGI:1918380]	6	72812281	3.604e-08	FALSE	FALSE
334	uridine	Capg	ENSMUSG00000056737	capping protein (actin filament), gelsolin-like [Source:MGI Symbol;Acc:MGI:1098259]	6	72812281	3.604e-08	FALSE	FALSE
334	uridine	Elmod3	ENSMUSG00000056698	ELMO/CED-12 domain containing 3 [Source:MGI Symbol;Acc:MGI:2445168]	6	72812281	3.604e-08	FALSE	FALSE
334	uridine	Retsat	ENSMUSG00000056666	retinol saturase (all trans retinol 13,14 reductase) [Source:MGI Symbol;Acc:MGI:1914692]	6	72812281	3.604e-08	FALSE	FALSE
334	uridine	Tgoln1	ENSMUSG00000056429	trans-golgi network protein [Source:MGI Symbol;Acc:MGI:105080]	6	72812281	3.604e-08	FALSE	FALSE
334	uridine	Tcf7l1	ENSMUSG00000055799	transcription factor 7-like 1 (T-cell specific, HMG box) [Source:MGI Symbol;Acc:MGI:1202876]	6	72812281	3.604e-08	FALSE	FALSE
334	uridine	Kcmf1	ENSMUSG00000055239	potassium channel modulatory factor 1 [Source:MGI Symbol;Acc:MGI:1921537]	6	72812281	3.604e-08	FALSE	FALSE
334	uridine	Gm17554	ENSMUSG00000090510	predicted gene, 17554 [Source:MGI Symbol;Acc:MGI:4937188]	6	72812281	3.604e-08	FALSE	FALSE
334	uridine	Tmsb10	ENSMUSG00000079523	thymosin, beta 10 [Source:MGI Symbol;Acc:MGI:109146]	6	72812281	3.604e-08	FALSE	FALSE
334	uridine	Dnahc6	ENSMUSG00000052861	dynein, axonemal, heavy chain 6 [Source:MGI Symbol;Acc:MGI:107744]	6	72812281	3.604e-08	FALSE	FALSE
334	uridine	Suclg1	ENSMUSG00000052738	succinate-CoA ligase, GDP-forming, alpha subunit [Source:MGI Symbol;Acc:MGI:1927234]	6	72812281	3.604e-08	FALSE	FALSE
334	uridine	4931417E11Rik	ENSMUSG00000056197	RIKEN cDNA 4931417E11 gene [Source:MGI Symbol;Acc:MGI:1913990]	6	72812281	3.604e-08	FALSE	FALSE
334	uridine	Pole4	ENSMUSG00000030042	polymerase (DNA-directed), epsilon 4 (p12 subunit) [Source:MGI Symbol;Acc:MGI:1914229]	6	83540832	1.7791e-08	FALSE	FALSE
334	uridine	Hk2	ENSMUSG00000000628	hexokinase 2 [Source:MGI Symbol;Acc:MGI:1315197]	6	83540832	1.7791e-08	FALSE	FALSE
334	uridine	Sema4f	ENSMUSG00000000627	sema domain, immunoglobulin domain (Ig), TM domain, and short cytoplasmic domain [Source:MGI Symbol;Acc:MGI:1340055]	6	83540832	1.7791e-08	FALSE	FALSE
334	uridine	D6Mm5e	ENSMUSG00000030041	DNA segment, Chr 6, Miriam Meisler 5, expressed [Source:MGI Symbol;Acc:MGI:1315200]	6	83540832	1.7791e-08	FALSE	FALSE
334	uridine	Dok1	ENSMUSG00000068335	docking protein 1 [Source:MGI Symbol;Acc:MGI:893587]	6	83540832	1.7791e-08	FALSE	FALSE
334	uridine	Loxl3	ENSMUSG00000000693	lysyl oxidase-like 3 [Source:MGI Symbol;Acc:MGI:1337004]	6	83540832	1.7791e-08	FALSE	FALSE
334	uridine	Htra2	ENSMUSG00000068329	HtrA serine peptidase 2 [Source:MGI Symbol;Acc:MGI:1928676]	6	83540832	1.7791e-08	FALSE	FALSE
334	uridine	Aup1	ENSMUSG00000068328	ancient ubiquitous protein 1 [Source:MGI Symbol;Acc:MGI:107789]	6	83540832	1.7791e-08	FALSE	FALSE
334	uridine	Dqx1	ENSMUSG00000009145	DEAQ RNA-dependent ATPase [Source:MGI Symbol;Acc:MGI:2136388]	6	83540832	1.7791e-08	FALSE	FALSE
334	uridine	Tlx2	ENSMUSG00000068327	T-cell leukemia, homeobox 2 [Source:MGI Symbol;Acc:MGI:1350935]	6	83540832	1.7791e-08	FALSE	FALSE
334	uridine	RP23-177J21.10	ENSMUSG00000092527		6	83540832	1.7791e-08	FALSE	FALSE
334	uridine	Pcgf1	ENSMUSG00000069678	polycomb group ring finger 1 [Source:MGI Symbol;Acc:MGI:1917087]	6	83540832	1.7791e-08	FALSE	FALSE
334	uridine	Lbx2	ENSMUSG00000034968	ladybird homeobox homolog 2 (Drosophila) [Source:MGI Symbol;Acc:MGI:1342288]	6	83540832	1.7791e-08	FALSE	FALSE
334	uridine	AC104324.1	ENSMUSG00000092964		6	83540832	1.7791e-08	FALSE	FALSE
334	uridine	Ccdc142	ENSMUSG00000079511	coiled-coil domain containing 142 [Source:MGI Symbol;Acc:MGI:3045292]	6	83540832	1.7791e-08	FALSE	FALSE
334	uridine	Gm15605	ENSMUSG00000087578	predicted gene 15605 [Source:MGI Symbol;Acc:MGI:3783052]	6	83540832	1.7791e-08	FALSE	FALSE
334	uridine	Mrpl53	ENSMUSG00000030037	mitochondrial ribosomal protein L53 [Source:MGI Symbol;Acc:MGI:1915749]	6	83540832	1.7791e-08	FALSE	FALSE
334	uridine	Mogs	ENSMUSG00000030036	mannosyl-oligosaccharide glucosidase [Source:MGI Symbol;Acc:MGI:1929872]	6	83540832	1.7791e-08	FALSE	FALSE
334	uridine	Wbp1	ENSMUSG00000030035	WW domain binding protein 1 [Source:MGI Symbol;Acc:MGI:104710]	6	83540832	1.7791e-08	FALSE	FALSE
334	uridine	Ino80b	ENSMUSG00000030034	INO80 complex subunit B [Source:MGI Symbol;Acc:MGI:1917270]	6	83540832	1.7791e-08	FALSE	FALSE
334	uridine	Rtkn	ENSMUSG00000034930	rhotekin [Source:MGI Symbol;Acc:MGI:107371]	6	83540832	1.7791e-08	FALSE	FALSE
334	uridine	Wdr54	ENSMUSG00000030032	WD repeat domain 54 [Source:MGI Symbol;Acc:MGI:1922909]	6	83540832	1.7791e-08	FALSE	FALSE
334	uridine	1700003E16Rik	ENSMUSG00000030030	RIKEN cDNA 1700003E16 gene [Source:MGI Symbol;Acc:MGI:1919087]	6	83540832	1.7791e-08	FALSE	FALSE
334	uridine	Dctn1	ENSMUSG00000031865	dynactin 1 [Source:MGI Symbol;Acc:MGI:107745]	6	83540832	1.7791e-08	FALSE	FALSE
334	uridine	Slc4a5	ENSMUSG00000068323	solute carrier family 4, sodium bicarbonate cotransporter, member 5 [Source:MGI Symbol;Acc:MGI:2443220]	6	83540832	1.7791e-08	FALSE	FALSE
334	uridine	Mthfd2	ENSMUSG00000005667	methylenetetrahydrofolate dehydrogenase (NAD+ dependent), methenyltetrahydrofolate cyclohydrolase [Source:MGI Symbol;Acc:MGI:1338850]	6	83540832	1.7791e-08	FALSE	FALSE
334	uridine	Mobkl1b	ENSMUSG00000043131	MOB1, Mps One Binder kinase activator-like 1B (yeast) [Source:MGI Symbol;Acc:MGI:2442631]	6	83540832	1.7791e-08	FALSE	FALSE
334	uridine	Bola3	ENSMUSG00000045160	bolA-like 3 (E. coli) [Source:MGI Symbol;Acc:MGI:1925903]	6	83540832	1.7791e-08	FALSE	FALSE
334	uridine	Tet3	ENSMUSG00000034832	tet oncogene family member 3 [Source:MGI Symbol;Acc:MGI:2446229]	6	83540832	1.7791e-08	FALSE	FALSE
334	uridine	B230319C09Rik	ENSMUSG00000051844	RIKEN cDNA B230319C09 gene [Source:MGI Symbol;Acc:MGI:2444713]	6	83540832	1.7791e-08	FALSE	FALSE
334	uridine	Dguok	ENSMUSG00000014554	deoxyguanosine kinase [Source:MGI Symbol;Acc:MGI:1351602]	6	83540832	1.7791e-08	FALSE	FALSE
334	uridine	Actg2	ENSMUSG00000059430	actin, gamma 2, smooth muscle, enteric [Source:MGI Symbol;Acc:MGI:104589]	6	83540832	1.7791e-08	FALSE	FALSE
334	uridine	Stambp	ENSMUSG00000006906	STAM binding protein [Source:MGI Symbol;Acc:MGI:1917777]	6	83540832	1.7791e-08	FALSE	FALSE
334	uridine	Clec4f	ENSMUSG00000014542	C-type lectin domain family 4, member f [Source:MGI Symbol;Acc:MGI:1859834]	6	83540832	1.7791e-08	FALSE	FALSE
334	uridine	Cd207	ENSMUSG00000034783	CD207 antigen [Source:MGI Symbol;Acc:MGI:2180021]	6	83540832	1.7791e-08	FALSE	FALSE
334	uridine	Vax2	ENSMUSG00000034777	ventral anterior homeobox containing gene 2 [Source:MGI Symbol;Acc:MGI:1346018]	6	83540832	1.7791e-08	FALSE	FALSE
334	uridine	Atp6v1b1	ENSMUSG00000006269	ATPase, H+ transporting, lysosomal V1 subunit B1 [Source:MGI Symbol;Acc:MGI:103285]	6	83540832	1.7791e-08	FALSE	FALSE
334	uridine	Ankrd53	ENSMUSG00000014747	ankyrin repeat domain 53 [Source:MGI Symbol;Acc:MGI:1922555]	6	83540832	1.7791e-08	FALSE	FALSE
334	uridine	Tex261	ENSMUSG00000014748	testis expressed gene 261 [Source:MGI Symbol;Acc:MGI:1096575]	6	83540832	1.7791e-08	FALSE	FALSE
334	uridine	Nagk	ENSMUSG00000034744	N-acetylglucosamine kinase [Source:MGI Symbol;Acc:MGI:1860418]	6	83540832	1.7791e-08	FALSE	FALSE
334	uridine	Paip2b	ENSMUSG00000045896	poly(A) binding protein interacting protein 2B [Source:MGI Symbol;Acc:MGI:2386865]	6	83540832	1.7791e-08	FALSE	FALSE
334	uridine	Gm5138	ENSMUSG00000079501	predicted gene 5138 [Source:MGI Symbol;Acc:MGI:3779464]	6	83540832	1.7791e-08	FALSE	FALSE
334	uridine	Zfml	ENSMUSG00000030016	zinc finger, matrin-like [Source:MGI Symbol;Acc:MGI:1203484]	6	83540832	1.7791e-08	FALSE	FALSE
334	uridine	Dysf	ENSMUSG00000033788	dysferlin [Source:MGI Symbol;Acc:MGI:1349385]	6	83540832	1.7791e-08	FALSE	FALSE
334	uridine	Cyp26b1	ENSMUSG00000063415	cytochrome P450, family 26, subfamily b, polypeptide 1 [Source:MGI Symbol;Acc:MGI:2176159]	6	83540832	1.7791e-08	FALSE	FALSE
255	N-acetylasparagine	Exoc6b	ENSMUSG00000033769	exocyst complex component 6B [Source:MGI Symbol;Acc:MGI:1923164]	6	86014313	6.2021e-09	FALSE	FALSE
255	N-acetylasparagine	Npm3-ps1	ENSMUSG00000081669	nucleoplasmin 3, pseudogene 1 [Source:MGI Symbol;Acc:MGI:894683]	6	86014313	6.2021e-09	FALSE	FALSE
255	N-acetylasparagine	Gm5878	ENSMUSG00000072952	predicted gene 5878 [Source:MGI Symbol;Acc:MGI:3647625]	6	86014313	6.2021e-09	FALSE	FALSE
255	N-acetylasparagine	Spr	ENSMUSG00000033735	sepiapterin reductase [Source:MGI Symbol;Acc:MGI:103078]	6	86014313	6.2021e-09	FALSE	FALSE
255	N-acetylasparagine	Gm10444	ENSMUSG00000072950	predicted pseudogene 10444 [Source:MGI Symbol;Acc:MGI:3642569]	6	86014313	6.2021e-09	FALSE	FALSE
255	N-acetylasparagine	Spr-ps1	ENSMUSG00000068303	sepiapterin reductase pseudogene 1 [Source:MGI Symbol;Acc:MGI:1345187]	6	86014313	6.2021e-09	FALSE	FALSE
255	N-acetylasparagine	Emx1	ENSMUSG00000033726	empty spiracles homolog 1 (Drosophila) [Source:MGI Symbol;Acc:MGI:95387]	6	86014313	6.2021e-09	FALSE	FALSE
255	N-acetylasparagine	Sfxn5	ENSMUSG00000033720	sideroflexin 5 [Source:MGI Symbol;Acc:MGI:2137681]	6	86014313	6.2021e-09	FALSE	FALSE
255	N-acetylasparagine	Rab11fip5	ENSMUSG00000051343	RAB11 family interacting protein 5 (class I) [Source:MGI Symbol;Acc:MGI:1098586]	6	86014313	6.2021e-09	FALSE	FALSE
255	N-acetylasparagine	Mir705	ENSMUSG00000076012	microRNA 705 [Source:MGI Symbol;Acc:MGI:3629673]	6	86014313	6.2021e-09	FALSE	FALSE
255	N-acetylasparagine	Noto	ENSMUSG00000068302	notochord homolog (Xenopus laevis) [Source:MGI Symbol;Acc:MGI:3053002]	6	86014313	6.2021e-09	FALSE	FALSE
255	N-acetylasparagine	Smyd5	ENSMUSG00000033706	SET and MYND domain containing 5 [Source:MGI Symbol;Acc:MGI:108048]	6	86014313	6.2021e-09	FALSE	FALSE
255	N-acetylasparagine	1700040I03Rik	ENSMUSG00000030008	RIKEN cDNA 1700040I03 gene [Source:MGI Symbol;Acc:MGI:1920577]	6	86014313	6.2021e-09	FALSE	FALSE
255	N-acetylasparagine	Cct7	ENSMUSG00000030007	chaperonin containing Tcp1, subunit 7 (eta) [Source:MGI Symbol;Acc:MGI:107184]	6	86014313	6.2021e-09	FALSE	FALSE
255	N-acetylasparagine	Fbxo41	ENSMUSG00000047013	F-box protein 41 [Source:MGI Symbol;Acc:MGI:1261912]	6	86014313	6.2021e-09	FALSE	FALSE
255	N-acetylasparagine	Egr4	ENSMUSG00000071341	early growth response 4 [Source:MGI Symbol;Acc:MGI:99252]	6	86014313	6.2021e-09	FALSE	FALSE
255	N-acetylasparagine	Alms1	ENSMUSG00000063810	Alstrom syndrome 1 homolog (human) [Source:MGI Symbol;Acc:MGI:1934606]	6	86014313	6.2021e-09	FALSE	FALSE
255	N-acetylasparagine	Alms1-ps1	ENSMUSG00000090256	Alstrom syndrome 1, pseudogene 1 [Source:MGI Symbol;Acc:MGI:3646394]	6	86014313	6.2021e-09	FALSE	FALSE
255	N-acetylasparagine	Cml3	ENSMUSG00000051262	camello-like 3 [Source:MGI Symbol;Acc:MGI:2136449]	6	86014313	6.2021e-09	FALSE	FALSE
255	N-acetylasparagine	Alms1-ps2	ENSMUSG00000090098	Alstrom syndrome 1, pseudogene 2 [Source:MGI Symbol;Acc:MGI:3779593]	6	86014313	6.2021e-09	FALSE	FALSE
255	N-acetylasparagine	Cml5	ENSMUSG00000079494	camello-like 5 [Source:MGI Symbol;Acc:MGI:1916299]	6	86014313	6.2021e-09	FALSE	FALSE
255	N-acetylasparagine	Nat8	ENSMUSG00000030004	N-acetyltransferase 8 (GCN5-related, putative) [Source:MGI Symbol;Acc:MGI:1915646]	6	86014313	6.2021e-09	FALSE	FALSE
255	N-acetylasparagine	Gm9769	ENSMUSG00000040078	predicted pseudogene 9769 [Source:MGI Symbol;Acc:MGI:3704271]	6	86014313	6.2021e-09	FALSE	FALSE
255	N-acetylasparagine	Cml2	ENSMUSG00000033634	camello-like 2 [Source:MGI Symbol;Acc:MGI:2136446]	6	86014313	6.2021e-09	FALSE	FALSE
255	N-acetylasparagine	1700019G17Rik	ENSMUSG00000068299	RIKEN cDNA 1700019G17 gene [Source:MGI Symbol;Acc:MGI:1922791]	6	86014313	6.2021e-09	FALSE	FALSE
255	N-acetylasparagine	Cml1	ENSMUSG00000057103	camello-like 1 [Source:MGI Symbol;Acc:MGI:1913366]	6	86014313	6.2021e-09	FALSE	FALSE
255	N-acetylasparagine	Tprkb	ENSMUSG00000054226	Tp53rk binding protein [Source:MGI Symbol;Acc:MGI:1917036]	6	86014313	6.2021e-09	FALSE	FALSE
255	N-acetylasparagine	Nat8b	ENSMUSG00000089634	N-acetyltransferase 8B [Source:MGI Symbol;Acc:MGI:3644831]	6	86014313	6.2021e-09	FALSE	FALSE
255	N-acetylasparagine	Dusp11	ENSMUSG00000030002	dual specificity phosphatase 11 (RNA/RNP complex 1-interacting) [Source:MGI Symbol;Acc:MGI:1919352]	6	86014313	6.2021e-09	FALSE	FALSE
255	N-acetylasparagine	Figla	ENSMUSG00000030001	folliculogenesis specific basic helix-loop-helix [Source:MGI Symbol;Acc:MGI:1349421]	6	86014313	6.2021e-09	FALSE	FALSE
255	N-acetylasparagine	Add2	ENSMUSG00000030000	adducin 2 (beta) [Source:MGI Symbol;Acc:MGI:87919]	6	86014313	6.2021e-09	FALSE	FALSE
255	N-acetylasparagine	Tgfa	ENSMUSG00000029999	transforming growth factor alpha [Source:MGI Symbol;Acc:MGI:98724]	6	86014313	6.2021e-09	FALSE	FALSE
255	N-acetylasparagine	Gm10443	ENSMUSG00000072940	predicted pseudogene 10443 [Source:MGI Symbol;Acc:MGI:3704272]	6	86014313	6.2021e-09	FALSE	FALSE
255	N-acetylasparagine	Fam136a	ENSMUSG00000057497	family with sequence similarity 136, member A [Source:MGI Symbol;Acc:MGI:1913738]	6	86014313	6.2021e-09	FALSE	FALSE
255	N-acetylasparagine	Snrpg	ENSMUSG00000057278	small nuclear ribonucleoprotein polypeptide G [Source:MGI Symbol;Acc:MGI:1915261]	6	86014313	6.2021e-09	FALSE	FALSE
255	N-acetylasparagine	Pcyox1	ENSMUSG00000029998	prenylcysteine oxidase 1 [Source:MGI Symbol;Acc:MGI:1914131]	6	86014313	6.2021e-09	FALSE	FALSE
255	N-acetylasparagine	Tia1	ENSMUSG00000071337	cytotoxic granule-associated RNA binding protein 1 [Source:MGI Symbol;Acc:MGI:107914]	6	86014313	6.2021e-09	FALSE	FALSE
255	N-acetylasparagine	C87436	ENSMUSG00000046679	expressed sequence C87436 [Source:MGI Symbol;Acc:MGI:2141787]	6	86014313	6.2021e-09	FALSE	FALSE
255	N-acetylasparagine	A430078I02Rik	ENSMUSG00000085589	RIKEN cDNA A430078I02 gene [Source:MGI Symbol;Acc:MGI:2444132]	6	86014313	6.2021e-09	FALSE	FALSE
255	N-acetylasparagine	Pcbp1	ENSMUSG00000051695	poly(rC) binding protein 1 [Source:MGI Symbol;Acc:MGI:1345635]	6	86014313	6.2021e-09	FALSE	FALSE
255	N-acetylasparagine	1600020E01Rik	ENSMUSG00000086488	RIKEN cDNA 1600020E01 gene [Source:MGI Symbol;Acc:MGI:1919262]	6	86014313	6.2021e-09	FALSE	FALSE
255	N-acetylasparagine	Asprv1	ENSMUSG00000033508	aspartic peptidase, retroviral-like 1 [Source:MGI Symbol;Acc:MGI:1915105]	6	86014313	6.2021e-09	FALSE	FALSE
255	N-acetylasparagine	Mxd1	ENSMUSG00000001156	MAX dimerization protein 1 [Source:MGI Symbol;Acc:MGI:96908]	6	86014313	6.2021e-09	FALSE	FALSE
255	N-acetylasparagine	Snrnp27	ENSMUSG00000001158	small nuclear ribonucleoprotein 27 (U4/U6.U5) [Source:MGI Symbol;Acc:MGI:1913868]	6	86014313	6.2021e-09	FALSE	FALSE
255	N-acetylasparagine	Gmcl1	ENSMUSG00000001157	germ cell-less homolog 1 (Drosophila) [Source:MGI Symbol;Acc:MGI:1345156]	6	86014313	6.2021e-09	FALSE	FALSE
255	N-acetylasparagine	Anxa4	ENSMUSG00000029994	annexin A4 [Source:MGI Symbol;Acc:MGI:88030]	6	86014313	6.2021e-09	FALSE	FALSE
255	N-acetylasparagine	Aak1	ENSMUSG00000057230	AP2 associated kinase 1 [Source:MGI Symbol;Acc:MGI:1098687]	6	86014313	6.2021e-09	FALSE	FALSE
255	N-acetylasparagine	Nfu1	ENSMUSG00000029993	NFU1 iron-sulfur cluster scaffold homolog (S. cerevisiae) [Source:MGI Symbol;Acc:MGI:1913290]	6	86014313	6.2021e-09	FALSE	FALSE
255	N-acetylasparagine	Gfpt1	ENSMUSG00000029992	glutamine fructose-6-phosphate transaminase 1 [Source:MGI Symbol;Acc:MGI:95698]	6	86014313	6.2021e-09	FALSE	FALSE
126	butyrylglycine	1810020O05Rik	ENSMUSG00000089997	Riken cDNA 1810020O05 gene [Source:MGI Symbol;Acc:MGI:3586838]	6	88633758	5.2346e-06	FALSE	FALSE
126	butyrylglycine	Ccdc48	ENSMUSG00000068263	coiled-coil domain containing 48 [Source:MGI Symbol;Acc:MGI:3611451]	6	88633758	5.2346e-06	FALSE	FALSE
126	butyrylglycine	Gm5879	ENSMUSG00000068262	predicted gene 5879 [Source:MGI Symbol;Acc:MGI:3647624]	6	88633758	5.2346e-06	FALSE	FALSE
126	butyrylglycine	Gp9	ENSMUSG00000030054	glycoprotein 9 (platelet) [Source:MGI Symbol;Acc:MGI:1860137]	6	88633758	5.2346e-06	FALSE	FALSE
126	butyrylglycine	Rab43	ENSMUSG00000030055	RAB43, member RAS oncogene family [Source:MGI Symbol;Acc:MGI:1917084]	6	88633758	5.2346e-06	FALSE	FALSE
126	butyrylglycine	Isy1	ENSMUSG00000030056	ISY1 splicing factor homolog (S. cerevisiae) [Source:MGI Symbol;Acc:MGI:1923310]	6	88633758	5.2346e-06	FALSE	FALSE
126	butyrylglycine	Cnbp	ENSMUSG00000030057	cellular nucleic acid binding protein [Source:MGI Symbol;Acc:MGI:88431]	6	88633758	5.2346e-06	FALSE	FALSE
126	butyrylglycine	Copg	ENSMUSG00000030058	coatomer protein complex, subunit gamma [Source:MGI Symbol;Acc:MGI:1858696]	6	88633758	5.2346e-06	FALSE	FALSE
126	butyrylglycine	Gm16723	ENSMUSG00000085703	predicted gene, 16723 [Source:MGI Symbol;Acc:MGI:4439647]	6	88633758	5.2346e-06	FALSE	FALSE
126	butyrylglycine	8430410A17Rik	ENSMUSG00000030060	RIKEN cDNA 8430410A17 gene [Source:MGI Symbol;Acc:MGI:1914053]	6	88633758	5.2346e-06	FALSE	FALSE
126	butyrylglycine	Gm10249	ENSMUSG00000068689	predicted pseudogene 10249 [Source:MGI Symbol;Acc:MGI:3641929]	6	88633758	5.2346e-06	FALSE	FALSE
126	butyrylglycine	H1fx	ENSMUSG00000044927	H1 histone family, member X [Source:MGI Symbol;Acc:MGI:2685307]	6	88633758	5.2346e-06	FALSE	FALSE
126	butyrylglycine	Gm5577	ENSMUSG00000084950	predicted gene 5577 [Source:MGI Symbol;Acc:MGI:3648213]	6	88633758	5.2346e-06	FALSE	FALSE
126	butyrylglycine	Rab7	ENSMUSG00000079477	RAB7, member RAS oncogene family [Source:MGI Symbol;Acc:MGI:105068]	6	88633758	5.2346e-06	FALSE	FALSE
126	butyrylglycine	Rpn1	ENSMUSG00000030062	ribophorin I [Source:MGI Symbol;Acc:MGI:98084]	6	88633758	5.2346e-06	FALSE	FALSE
126	butyrylglycine	Gata2	ENSMUSG00000015053	GATA binding protein 2 [Source:MGI Symbol;Acc:MGI:95662]	6	88633758	5.2346e-06	FALSE	FALSE
126	butyrylglycine	Dnajb8	ENSMUSG00000048206	DnaJ (Hsp40) homolog, subfamily B, member 8 [Source:MGI Symbol;Acc:MGI:1922801]	6	88633758	5.2346e-06	FALSE	FALSE
126	butyrylglycine	Eefsec	ENSMUSG00000033216	eukaryotic elongation factor, selenocysteine-tRNA-specific [Source:MGI Symbol;Acc:MGI:2137092]	6	88633758	5.2346e-06	FALSE	FALSE
126	butyrylglycine	Ruvbl1	ENSMUSG00000030079	RuvB-like protein 1 [Source:MGI Symbol;Acc:MGI:1928760]	6	88633758	5.2346e-06	FALSE	FALSE
126	butyrylglycine	Sec61a1	ENSMUSG00000030082	Sec61 alpha 1 subunit (S. cerevisiae) [Source:MGI Symbol;Acc:MGI:1858417]	6	88633758	5.2346e-06	FALSE	FALSE
126	butyrylglycine	Kbtbd12	ENSMUSG00000033182	kelch repeat and BTB (POZ) domain containing 12 [Source:MGI Symbol;Acc:MGI:1918481]	6	88633758	5.2346e-06	FALSE	FALSE
126	butyrylglycine	Gm16628	ENSMUSG00000085291	predicted gene, 16628 [Source:MGI Symbol;Acc:MGI:4439552]	6	88633758	5.2346e-06	FALSE	FALSE
126	butyrylglycine	Mgll	ENSMUSG00000033174	monoglyceride lipase [Source:MGI Symbol;Acc:MGI:1346042]	6	88633758	5.2346e-06	FALSE	FALSE
126	butyrylglycine	Abtb1	ENSMUSG00000030083	ankyrin repeat and BTB (POZ) domain containing 1 [Source:MGI Symbol;Acc:MGI:1933148]	6	88633758	5.2346e-06	FALSE	FALSE
126	butyrylglycine	Podxl2	ENSMUSG00000033152	podocalyxin-like 2 [Source:MGI Symbol;Acc:MGI:2442488]	6	88633758	5.2346e-06	FALSE	FALSE
126	butyrylglycine	Mcm2	ENSMUSG00000002870	minichromosome maintenance deficient 2 mitotin (S. cerevisiae) [Source:MGI Symbol;Acc:MGI:105380]	6	88633758	5.2346e-06	FALSE	FALSE
126	butyrylglycine	Tpra1	ENSMUSG00000002871	transmembrane protein, adipocyte asscociated 1 [Source:MGI Symbol;Acc:MGI:1345190]	6	88633758	5.2346e-06	FALSE	FALSE
126	butyrylglycine	4933427D06Rik	ENSMUSG00000055403	RIKEN cDNA 4933427D06 gene [Source:MGI Symbol;Acc:MGI:3026922]	6	88633758	5.2346e-06	FALSE	FALSE
126	butyrylglycine	Gm1965	ENSMUSG00000072917	predicted gene 1965 [Source:MGI Symbol;Acc:MGI:3584270]	6	88633758	5.2346e-06	FALSE	FALSE
126	butyrylglycine	Gm1965	ENSMUSG00000090254	predicted gene 1965 [Source:MGI Symbol;Acc:MGI:3584270]	6	88633758	5.2346e-06	FALSE	FALSE
126	butyrylglycine	Gm839	ENSMUSG00000060416	predicted gene 839 [Source:MGI Symbol;Acc:MGI:2685685]	6	88633758	5.2346e-06	FALSE	FALSE
126	butyrylglycine	Gm16896	ENSMUSG00000085988	predicted gene, 16896 [Source:MGI Symbol;Acc:MGI:4439820]	6	88633758	5.2346e-06	FALSE	FALSE
126	butyrylglycine	Plxna1	ENSMUSG00000030084	plexin A1 [Source:MGI Symbol;Acc:MGI:107685]	6	88633758	5.2346e-06	FALSE	FALSE
126	butyrylglycine	Chchd6	ENSMUSG00000030086	coiled-coil-helix-coiled-coil-helix domain containing 6 [Source:MGI Symbol;Acc:MGI:1913348]	6	88633758	5.2346e-06	FALSE	FALSE
126	butyrylglycine	Txnrd3	ENSMUSG00000000811	thioredoxin reductase 3 [Source:MGI Symbol;Acc:MGI:2386711]	6	88633758	5.2346e-06	FALSE	FALSE
158	docosahexaenoate (DHA; 22:6n3)	Vmn1r40	ENSMUSG00000059546	vomeronasal 1 receptor 40 [Source:MGI Symbol;Acc:MGI:2148518]	6	90658444	3.5736e-06	FALSE	FALSE
158	docosahexaenoate (DHA; 22:6n3)	Vmn1r41	ENSMUSG00000068230	vomeronasal 1 receptor 41 [Source:MGI Symbol;Acc:MGI:2148520]	6	90658444	3.5736e-06	FALSE	FALSE
158	docosahexaenoate (DHA; 22:6n3)	Vmn1r-ps26	ENSMUSG00000092311	vomeronasal 1 receptor, pseudogene 26 [Source:MGI Symbol;Acc:MGI:2148532]	6	90658444	3.5736e-06	FALSE	FALSE
158	docosahexaenoate (DHA; 22:6n3)	Vmn1r-ps27	ENSMUSG00000092237	vomeronasal 1 receptor, pseudogene 27 [Source:MGI Symbol;Acc:MGI:2148533]	6	90658444	3.5736e-06	FALSE	FALSE
158	docosahexaenoate (DHA; 22:6n3)	Vmn1r42	ENSMUSG00000068232	vomeronasal 1 receptor 42 [Source:MGI Symbol;Acc:MGI:2148511]	6	90658444	3.5736e-06	FALSE	FALSE
158	docosahexaenoate (DHA; 22:6n3)	Vmn1r43	ENSMUSG00000068231	vomeronasal 1 receptor 43 [Source:MGI Symbol;Acc:MGI:2148510]	6	90658444	3.5736e-06	FALSE	FALSE
158	docosahexaenoate (DHA; 22:6n3)	Vmn1r44	ENSMUSG00000068234	vomeronasal 1 receptor 44 [Source:MGI Symbol;Acc:MGI:2148517]	6	90658444	3.5736e-06	FALSE	FALSE
158	docosahexaenoate (DHA; 22:6n3)	Vmn1r-ps28	ENSMUSG00000092228	vomeronasal 1 receptor, pseudogene 28 [Source:MGI Symbol;Acc:MGI:2148534]	6	90658444	3.5736e-06	FALSE	FALSE
158	docosahexaenoate (DHA; 22:6n3)	Vmn1r45	ENSMUSG00000044248	vomeronasal 1 receptor 45 [Source:MGI Symbol;Acc:MGI:1333762]	6	90658444	3.5736e-06	FALSE	FALSE
158	docosahexaenoate (DHA; 22:6n3)	Vmn1r46	ENSMUSG00000061653	vomeronasal 1 receptor 46 [Source:MGI Symbol;Acc:MGI:2148519]	6	90658444	3.5736e-06	FALSE	FALSE
158	docosahexaenoate (DHA; 22:6n3)	RP23-237K24.3	ENSMUSG00000092303		6	90658444	3.5736e-06	FALSE	FALSE
158	docosahexaenoate (DHA; 22:6n3)	Vmn1r47	ENSMUSG00000060724	vomeronasal 1 receptor 47 [Source:MGI Symbol;Acc:MGI:2148509]	6	90658444	3.5736e-06	FALSE	FALSE
158	docosahexaenoate (DHA; 22:6n3)	Vmn1r48	ENSMUSG00000057592	vomeronasal 1 receptor 48 [Source:MGI Symbol;Acc:MGI:2148508]	6	90658444	3.5736e-06	FALSE	FALSE
158	docosahexaenoate (DHA; 22:6n3)	RP24-91K17.4	ENSMUSG00000092450		6	90658444	3.5736e-06	FALSE	FALSE
158	docosahexaenoate (DHA; 22:6n3)	RP24-91K17.5	ENSMUSG00000092588		6	90658444	3.5736e-06	FALSE	FALSE
158	docosahexaenoate (DHA; 22:6n3)	Vmn1r49	ENSMUSG00000060151	vomeronasal 1, receptor 49 [Source:MGI Symbol;Acc:MGI:1344384]	6	90658444	3.5736e-06	FALSE	FALSE
158	docosahexaenoate (DHA; 22:6n3)	Vmn1r50	ENSMUSG00000058595	vomeronasal 1 receptor 50 [Source:MGI Symbol;Acc:MGI:2148515]	6	90658444	3.5736e-06	FALSE	FALSE
158	docosahexaenoate (DHA; 22:6n3)	Vmn1r51	ENSMUSG00000062818	vomeronasal 1 receptor 51 [Source:MGI Symbol;Acc:MGI:1333759]	6	90658444	3.5736e-06	FALSE	FALSE
158	docosahexaenoate (DHA; 22:6n3)	Vmn1r-ps32	ENSMUSG00000061843	vomeronasal 1 receptor, pseudogene 32 [Source:MGI Symbol;Acc:MGI:3646782]	6	90658444	3.5736e-06	FALSE	FALSE
158	docosahexaenoate (DHA; 22:6n3)	Vmn1r52	ENSMUSG00000060816	vomeronasal 1 receptor 52 [Source:MGI Symbol;Acc:MGI:2148512]	6	90658444	3.5736e-06	FALSE	FALSE
158	docosahexaenoate (DHA; 22:6n3)	V1ra8	ENSMUSG00000062546	vomeronasal 1 receptor, A8 [Source:MGI Symbol;Acc:MGI:2148513]	6	90658444	3.5736e-06	FALSE	FALSE
158	docosahexaenoate (DHA; 22:6n3)	Vmn1r53	ENSMUSG00000057697	vomeronasal 1 receptor 53 [Source:MGI Symbol;Acc:MGI:2148516]	6	90658444	3.5736e-06	FALSE	FALSE
158	docosahexaenoate (DHA; 22:6n3)	RP23-141K11.13	ENSMUSG00000092247		6	90658444	3.5736e-06	FALSE	FALSE
158	docosahexaenoate (DHA; 22:6n3)	RP23-141K11.14	ENSMUSG00000092552		6	90658444	3.5736e-06	FALSE	FALSE
158	docosahexaenoate (DHA; 22:6n3)	Vmn1r-ps34	ENSMUSG00000068228	vomeronasal 1 receptor, pseudogene 34 [Source:MGI Symbol;Acc:MGI:2148535]	6	90658444	3.5736e-06	FALSE	FALSE
158	docosahexaenoate (DHA; 22:6n3)	Vmn1r54	ENSMUSG00000047203	vomeronasal 1 receptor 54 [Source:MGI Symbol;Acc:MGI:2148514]	6	90658444	3.5736e-06	FALSE	FALSE
158	docosahexaenoate (DHA; 22:6n3)	BC048671	ENSMUSG00000049694	cDNA sequence BC048671 [Source:MGI Symbol;Acc:MGI:2679261]	6	90658444	3.5736e-06	FALSE	FALSE
158	docosahexaenoate (DHA; 22:6n3)	Chst13	ENSMUSG00000056643	carbohydrate (chondroitin 4) sulfotransferase 13 [Source:MGI Symbol;Acc:MGI:1919047]	6	90658444	3.5736e-06	FALSE	FALSE
158	docosahexaenoate (DHA; 22:6n3)	Uroc1	ENSMUSG00000034456	urocanase domain containing 1 [Source:MGI Symbol;Acc:MGI:2385332]	6	90658444	3.5736e-06	FALSE	FALSE
158	docosahexaenoate (DHA; 22:6n3)	Zxdc	ENSMUSG00000034430	ZXD family zinc finger C [Source:MGI Symbol;Acc:MGI:1933108]	6	90658444	3.5736e-06	FALSE	FALSE
158	docosahexaenoate (DHA; 22:6n3)	Ccdc37	ENSMUSG00000048794	coiled-coil domain containing 37 [Source:MGI Symbol;Acc:MGI:2141635]	6	90658444	3.5736e-06	FALSE	FALSE
158	docosahexaenoate (DHA; 22:6n3)	Klf15	ENSMUSG00000030087	Kruppel-like factor 15 [Source:MGI Symbol;Acc:MGI:1929988]	6	90658444	3.5736e-06	FALSE	FALSE
158	docosahexaenoate (DHA; 22:6n3)	Aldh1l1	ENSMUSG00000030088	aldehyde dehydrogenase 1 family, member L1 [Source:MGI Symbol;Acc:MGI:1340024]	6	90658444	3.5736e-06	FALSE	FALSE
158	docosahexaenoate (DHA; 22:6n3)	Slc41a3	ENSMUSG00000030089	solute carrier family 41, member 3 [Source:MGI Symbol;Acc:MGI:1918949]	6	90658444	3.5736e-06	FALSE	FALSE
158	docosahexaenoate (DHA; 22:6n3)	Iqsec1	ENSMUSG00000034312	IQ motif and Sec7 domain 1 [Source:MGI Symbol;Acc:MGI:1196356]	6	90658444	3.5736e-06	FALSE	FALSE
158	docosahexaenoate (DHA; 22:6n3)	Rpl21-ps12	ENSMUSG00000057370	ribosomal protein L21, pseudogene 12 [Source:MGI Symbol;Acc:MGI:3648214]	6	90658444	3.5736e-06	FALSE	FALSE
158	docosahexaenoate (DHA; 22:6n3)	Gm7749	ENSMUSG00000072894	predicted gene 7749 [Source:MGI Symbol;Acc:MGI:3647847]	6	90658444	3.5736e-06	FALSE	FALSE
158	docosahexaenoate (DHA; 22:6n3)	Nup210	ENSMUSG00000030091	nucleoporin 210 [Source:MGI Symbol;Acc:MGI:1859555]	6	90658444	3.5736e-06	FALSE	FALSE
158	docosahexaenoate (DHA; 22:6n3)	Hdac11	ENSMUSG00000034245	histone deacetylase 11 [Source:MGI Symbol;Acc:MGI:2385252]	6	90658444	3.5736e-06	FALSE	FALSE
158	docosahexaenoate (DHA; 22:6n3)	Fbln2	ENSMUSG00000064080	fibulin 2 [Source:MGI Symbol;Acc:MGI:95488]	6	90658444	3.5736e-06	FALSE	FALSE
158	docosahexaenoate (DHA; 22:6n3)	Wnt7a	ENSMUSG00000030093	wingless-related MMTV integration site 7A [Source:MGI Symbol;Acc:MGI:98961]	6	90658444	3.5736e-06	FALSE	FALSE
158	docosahexaenoate (DHA; 22:6n3)	4930471M09Rik	ENSMUSG00000085727	RIKEN cDNA 4930471M09 gene [Source:MGI Symbol;Acc:MGI:1922150]	6	90658444	3.5736e-06	FALSE	FALSE
158	docosahexaenoate (DHA; 22:6n3)	Chchd4	ENSMUSG00000034203	coiled-coil-helix-coiled-coil-helix domain containing 4 [Source:MGI Symbol;Acc:MGI:1919420]	6	90658444	3.5736e-06	FALSE	FALSE
158	docosahexaenoate (DHA; 22:6n3)	Tmem43	ENSMUSG00000030095	transmembrane protein 43 [Source:MGI Symbol;Acc:MGI:1921372]	6	90658444	3.5736e-06	FALSE	FALSE
158	docosahexaenoate (DHA; 22:6n3)	Xpc	ENSMUSG00000030094	xeroderma pigmentosum, complementation group C [Source:MGI Symbol;Acc:MGI:103557]	6	90658444	3.5736e-06	FALSE	FALSE
158	docosahexaenoate (DHA; 22:6n3)	Lsm3	ENSMUSG00000034192	LSM3 homolog, U6 small nuclear RNA associated (S. cerevisiae) [Source:MGI Symbol;Acc:MGI:1914928]	6	90658444	3.5736e-06	FALSE	FALSE
158	docosahexaenoate (DHA; 22:6n3)	Lsm3	ENSMUSG00000090846	LSM3 homolog, U6 small nuclear RNA associated (S. cerevisiae) [Source:MGI Symbol;Acc:MGI:1914928]	6	90658444	3.5736e-06	FALSE	FALSE
158	docosahexaenoate (DHA; 22:6n3)	Slc6a6	ENSMUSG00000030096	solute carrier family 6 (neurotransmitter transporter, taurine), member 6 [Source:MGI Symbol;Acc:MGI:98488]	6	90658444	3.5736e-06	FALSE	FALSE
222	isobutyrylcarnitine	Magi1	ENSMUSG00000045095	membrane associated guanylate kinase, WW and PDZ domain containing 1 [Source:MGI Symbol;Acc:MGI:1203522]	6	94255482	1.0108e-06	FALSE	FALSE
316	taurodeoxycholate	Magi1	ENSMUSG00000045095	membrane associated guanylate kinase, WW and PDZ domain containing 1 [Source:MGI Symbol;Acc:MGI:1203522]	6	94849859	8.1659e-07	FALSE	FALSE
222	isobutyrylcarnitine	Slc25a26	ENSMUSG00000045100	solute carrier family 25 (mitochondrial carrier, phosphate carrier), member 26 [Source:MGI Symbol;Acc:MGI:1914832]	6	94255482	1.0108e-06	FALSE	FALSE
316	taurodeoxycholate	Slc25a26	ENSMUSG00000045100	solute carrier family 25 (mitochondrial carrier, phosphate carrier), member 26 [Source:MGI Symbol;Acc:MGI:1914832]	6	94849859	8.1659e-07	FALSE	FALSE
222	isobutyrylcarnitine	Lrig1	ENSMUSG00000030029	leucine-rich repeats and immunoglobulin-like domains 1 [Source:MGI Symbol;Acc:MGI:107935]	6	94255482	1.0108e-06	FALSE	FALSE
316	taurodeoxycholate	Lrig1	ENSMUSG00000030029	leucine-rich repeats and immunoglobulin-like domains 1 [Source:MGI Symbol;Acc:MGI:107935]	6	94849859	8.1659e-07	FALSE	FALSE
222	isobutyrylcarnitine	1700010K10Rik	ENSMUSG00000085413	RIKEN cDNA 1700010K10 gene [Source:MGI Symbol;Acc:MGI:1919467]	6	94255482	1.0108e-06	FALSE	FALSE
316	taurodeoxycholate	1700010K10Rik	ENSMUSG00000085413	RIKEN cDNA 1700010K10 gene [Source:MGI Symbol;Acc:MGI:1919467]	6	94849859	8.1659e-07	FALSE	FALSE
222	isobutyrylcarnitine	Kbtbd8	ENSMUSG00000030031	kelch repeat and BTB (POZ) domain containing 8 [Source:MGI Symbol;Acc:MGI:2661430]	6	94255482	1.0108e-06	FALSE	FALSE
316	taurodeoxycholate	Kbtbd8	ENSMUSG00000030031	kelch repeat and BTB (POZ) domain containing 8 [Source:MGI Symbol;Acc:MGI:2661430]	6	94849859	8.1659e-07	FALSE	FALSE
222	isobutyrylcarnitine	AY512915	ENSMUSG00000068180	cDNA sequence AY512915 [Source:MGI Symbol;Acc:MGI:3041245]	6	94255482	1.0108e-06	FALSE	FALSE
316	taurodeoxycholate	AY512915	ENSMUSG00000068180	cDNA sequence AY512915 [Source:MGI Symbol;Acc:MGI:3041245]	6	94849859	8.1659e-07	FALSE	FALSE
316	taurodeoxycholate	Gm10234	ENSMUSG00000068181	predicted gene 10234 [Source:MGI Symbol;Acc:MGI:3642207]	6	94849859	8.1659e-07	FALSE	FALSE
316	taurodeoxycholate	Suclg2	ENSMUSG00000061838	succinate-Coenzyme A ligase, GDP-forming, beta subunit [Source:MGI Symbol;Acc:MGI:1306824]	6	94849859	8.1659e-07	FALSE	FALSE
237	malonylcarnitine	Fam19a4	ENSMUSG00000046500	family with sequence similarity 19, member A4 [Source:MGI Symbol;Acc:MGI:2444563]	6	97712844	6.937e-06	FALSE	FALSE
237	malonylcarnitine	A130022J15Rik	ENSMUSG00000035245	RIKEN cDNA A130022J15 gene [Source:MGI Symbol;Acc:MGI:2141669]	6	97712844	6.937e-06	FALSE	FALSE
237	malonylcarnitine	Tmf1	ENSMUSG00000030059	TATA element modulatory factor 1 [Source:MGI Symbol;Acc:MGI:2684999]	6	97712844	6.937e-06	FALSE	FALSE
237	malonylcarnitine	Uba3	ENSMUSG00000030061	ubiquitin-like modifier activating enzyme 3 [Source:MGI Symbol;Acc:MGI:1341217]	6	97712844	6.937e-06	FALSE	FALSE
237	malonylcarnitine	Arl6ip5	ENSMUSG00000035199	ADP-ribosylation factor-like 6 interacting protein 5 [Source:MGI Symbol;Acc:MGI:1929501]	6	97712844	6.937e-06	FALSE	FALSE
237	malonylcarnitine	Lmod3	ENSMUSG00000044086	leiomodin 3 (fetal) [Source:MGI Symbol;Acc:MGI:2444169]	6	97712844	6.937e-06	FALSE	FALSE
237	malonylcarnitine	Frmd4b	ENSMUSG00000030064	FERM domain containing 4B [Source:MGI Symbol;Acc:MGI:2141794]	6	97712844	6.937e-06	FALSE	FALSE
237	malonylcarnitine	Mitf	ENSMUSG00000035158	microphthalmia-associated transcription factor [Source:MGI Symbol;Acc:MGI:104554]	6	97712844	6.937e-06	FALSE	FALSE
237	malonylcarnitine	Gm15531	ENSMUSG00000083086	predicted gene 15531 [Source:MGI Symbol;Acc:MGI:3782979]	6	97712844	6.937e-06	FALSE	FALSE
237	malonylcarnitine	Gm765	ENSMUSG00000090667	predicted gene 765 [Source:MGI Symbol;Acc:MGI:2685611]	6	97712844	6.937e-06	FALSE	FALSE
311	succinylcarnitine	Grm7	ENSMUSG00000056755	glutamate receptor, metabotropic 7 [Source:MGI Symbol;Acc:MGI:1351344]	6	111634676	6.1517e-08	FALSE	FALSE
311	succinylcarnitine	RP23-28N13.1	ENSMUSG00000092603		6	111634676	6.1517e-08	FALSE	FALSE
311	succinylcarnitine	n-R5s165	ENSMUSG00000077262	nuclear encoded rRNA 5S 165 [Source:MGI Symbol;Acc:MGI:4422029]	6	111634676	6.1517e-08	FALSE	FALSE
311	succinylcarnitine	Lmcd1	ENSMUSG00000057604	LIM and cysteine-rich domains 1 [Source:MGI Symbol;Acc:MGI:1353635]	6	111634676	6.1517e-08	FALSE	FALSE
311	succinylcarnitine	5031434C07Rik	ENSMUSG00000044574	RIKEN cDNA 5031434C07 gene [Source:MGI Symbol;Acc:MGI:2442810]	6	111634676	6.1517e-08	FALSE	FALSE
311	succinylcarnitine	D630042P16Rik	ENSMUSG00000034387	RIKEN cDNA D630042P16 gene [Source:MGI Symbol;Acc:MGI:2443733]	6	111634676	6.1517e-08	FALSE	FALSE
311	succinylcarnitine	Gm17462	ENSMUSG00000091626	predicted gene, 17462 [Source:MGI Symbol;Acc:MGI:4937096]	6	111634676	6.1517e-08	FALSE	FALSE
311	succinylcarnitine	Cav3	ENSMUSG00000062694	caveolin 3 [Source:MGI Symbol;Acc:MGI:107570]	6	111634676	6.1517e-08	FALSE	FALSE
311	succinylcarnitine	Oxtr	ENSMUSG00000049112	oxytocin receptor [Source:MGI Symbol;Acc:MGI:109147]	6	111634676	6.1517e-08	FALSE	FALSE
311	succinylcarnitine	Gm15519	ENSMUSG00000083443	predicted gene 15519 [Source:MGI Symbol;Acc:MGI:3782965]	6	111634676	6.1517e-08	FALSE	FALSE
311	succinylcarnitine	Gm5578	ENSMUSG00000029633	predicted pseudogene 5578 [Source:MGI Symbol;Acc:MGI:3645010]	6	111634676	6.1517e-08	FALSE	FALSE
311	succinylcarnitine	Rad18	ENSMUSG00000030254	RAD18 homolog (S. cerevisiae) [Source:MGI Symbol;Acc:MGI:1890476]	6	111634676	6.1517e-08	FALSE	FALSE
129	caprate (10:0)	C1s	ENSMUSG00000038521	complement component 1, s subcomponent [Source:MGI Symbol;Acc:MGI:1355312]	6	125582516	3.073e-06	FALSE	FALSE
129	caprate (10:0)	Gm5077	ENSMUSG00000079343	predicted gene 5077 [Source:MGI Symbol;Acc:MGI:3644269]	6	125582516	3.073e-06	FALSE	FALSE
129	caprate (10:0)	Lpcat3	ENSMUSG00000004270	lysophosphatidylcholine acyltransferase 3 [Source:MGI Symbol;Acc:MGI:1315211]	6	125582516	3.073e-06	FALSE	FALSE
129	caprate (10:0)	Emg1	ENSMUSG00000004268	EMG1 nucleolar protein homolog (S. cerevisiae) [Source:MGI Symbol;Acc:MGI:1315195]	6	125582516	3.073e-06	FALSE	FALSE
129	caprate (10:0)	Phb2	ENSMUSG00000004264	prohibitin 2 [Source:MGI Symbol;Acc:MGI:102520]	6	125582516	3.073e-06	FALSE	FALSE
129	caprate (10:0)	Mir141	ENSMUSG00000065474	microRNA 141 [Source:MGI Symbol;Acc:MGI:2676826]	6	125582516	3.073e-06	FALSE	FALSE
129	caprate (10:0)	Mir200c	ENSMUSG00000065462	microRNA 200c [Source:MGI Symbol;Acc:MGI:3618750]	6	125582516	3.073e-06	FALSE	FALSE
129	caprate (10:0)	Ptpn6	ENSMUSG00000004266	protein tyrosine phosphatase, non-receptor type 6 [Source:MGI Symbol;Acc:MGI:96055]	6	125582516	3.073e-06	FALSE	FALSE
129	caprate (10:0)	Grcc10	ENSMUSG00000072772	gene rich cluster, C10 gene [Source:MGI Symbol;Acc:MGI:1315201]	6	125582516	3.073e-06	FALSE	FALSE
129	caprate (10:0)	Atn1	ENSMUSG00000004263	atrophin 1 [Source:MGI Symbol;Acc:MGI:104725]	6	125582516	3.073e-06	FALSE	FALSE
129	caprate (10:0)	U7	ENSMUSG00000089083	U7 small nuclear RNA [Source:RFAM;Acc:RF00066]	6	125582516	3.073e-06	FALSE	FALSE
129	caprate (10:0)	Eno2	ENSMUSG00000004267	enolase 2, gamma neuronal [Source:MGI Symbol;Acc:MGI:95394]	6	125582516	3.073e-06	FALSE	FALSE
129	caprate (10:0)	Lrrc23	ENSMUSG00000030125	leucine rich repeat containing 23 [Source:MGI Symbol;Acc:MGI:1315192]	6	125582516	3.073e-06	FALSE	FALSE
129	caprate (10:0)	Spsb2	ENSMUSG00000038451	splA/ryanodine receptor domain and SOCS box containing 2 [Source:MGI Symbol;Acc:MGI:1315199]	6	125582516	3.073e-06	FALSE	FALSE
129	caprate (10:0)	Tpi1	ENSMUSG00000023456	triosephosphate isomerase 1 [Source:MGI Symbol;Acc:MGI:98797]	6	125582516	3.073e-06	FALSE	FALSE
129	caprate (10:0)	Usp5	ENSMUSG00000038429	ubiquitin specific peptidase 5 (isopeptidase T) [Source:MGI Symbol;Acc:MGI:1347343]	6	125582516	3.073e-06	FALSE	FALSE
129	caprate (10:0)	Cdca3	ENSMUSG00000023505	cell division cycle associated 3 [Source:MGI Symbol;Acc:MGI:1315198]	6	125582516	3.073e-06	FALSE	FALSE
129	caprate (10:0)	Gnb3	ENSMUSG00000023439	guanine nucleotide binding protein (G protein), beta 3 [Source:MGI Symbol;Acc:MGI:95785]	6	125582516	3.073e-06	FALSE	FALSE
129	caprate (10:0)	Leprel2	ENSMUSG00000023191	leprecan-like 2 [Source:MGI Symbol;Acc:MGI:1315208]	6	125582516	3.073e-06	FALSE	FALSE
129	caprate (10:0)	Gpr162	ENSMUSG00000038390	G protein-coupled receptor 162 [Source:MGI Symbol;Acc:MGI:1315214]	6	125582516	3.073e-06	FALSE	FALSE
129	caprate (10:0)	Cd4	ENSMUSG00000023274	CD4 antigen [Source:MGI Symbol;Acc:MGI:88335]	6	125582516	3.073e-06	FALSE	FALSE
129	caprate (10:0)	Lag3	ENSMUSG00000030124	lymphocyte-activation gene 3 [Source:MGI Symbol;Acc:MGI:106588]	6	125582516	3.073e-06	FALSE	FALSE
129	caprate (10:0)	Ptms	ENSMUSG00000030122	parathymosin [Source:MGI Symbol;Acc:MGI:1916452]	6	125582516	3.073e-06	FALSE	FALSE
129	caprate (10:0)	A230083G16Rik	ENSMUSG00000055818	RIKEN cDNA A230083G16 gene [Source:MGI Symbol;Acc:MGI:3045289]	6	125582516	3.073e-06	FALSE	FALSE
129	caprate (10:0)	Mlf2	ENSMUSG00000030120	myeloid leukemia factor 2 [Source:MGI Symbol;Acc:MGI:1353554]	6	125582516	3.073e-06	FALSE	FALSE
129	caprate (10:0)	Cops7a	ENSMUSG00000030127	COP9 (constitutive photomorphogenic) homolog, subunit 7a (Arabidopsis thaliana) [Source:MGI Symbol;Acc:MGI:1349400]	6	125582516	3.073e-06	FALSE	FALSE
129	caprate (10:0)	C530028O21Rik	ENSMUSG00000030329	RIKEN cDNA C530028O21 gene [Source:MGI Symbol;Acc:MGI:2441908]	6	125582516	3.073e-06	FALSE	FALSE
129	caprate (10:0)	Zfp384	ENSMUSG00000038346	zinc finger protein 384 [Source:MGI Symbol;Acc:MGI:2443203]	6	125582516	3.073e-06	FALSE	FALSE
129	caprate (10:0)	Ing4	ENSMUSG00000030330	inhibitor of growth family, member 4 [Source:MGI Symbol;Acc:MGI:107307]	6	125582516	3.073e-06	FALSE	FALSE
129	caprate (10:0)	Acrbp	ENSMUSG00000072770	proacrosin binding protein [Source:MGI Symbol;Acc:MGI:1859515]	6	125582516	3.073e-06	FALSE	FALSE
129	caprate (10:0)	Lpar5	ENSMUSG00000067714	lysophosphatidic acid receptor 5 [Source:MGI Symbol;Acc:MGI:2685918]	6	125582516	3.073e-06	FALSE	FALSE
129	caprate (10:0)	Chd4	ENSMUSG00000063870	chromodomain helicase DNA binding protein 4 [Source:MGI Symbol;Acc:MGI:1344380]	6	125582516	3.073e-06	FALSE	FALSE
129	caprate (10:0)	Nop2	ENSMUSG00000038279	NOP2 nucleolar protein homolog (yeast) [Source:MGI Symbol;Acc:MGI:107891]	6	125582516	3.073e-06	FALSE	FALSE
129	caprate (10:0)	Iffo1	ENSMUSG00000038271	intermediate filament family orphan 1 [Source:MGI Symbol;Acc:MGI:2444516]	6	125582516	3.073e-06	FALSE	FALSE
129	caprate (10:0)	Gapdh	ENSMUSG00000057666	glyceraldehyde-3-phosphate dehydrogenase [Source:MGI Symbol;Acc:MGI:95640]	6	125582516	3.073e-06	FALSE	FALSE
129	caprate (10:0)	Ncapd2	ENSMUSG00000038252	non-SMC condensin I complex, subunit D2 [Source:MGI Symbol;Acc:MGI:1915548]	6	125582516	3.073e-06	FALSE	FALSE
129	caprate (10:0)	Scarna10	ENSMUSG00000089617	small Cajal body-specific RNA 10 [Source:MGI Symbol;Acc:MGI:3819482]	6	125582516	3.073e-06	FALSE	FALSE
129	caprate (10:0)	Mrpl51	ENSMUSG00000030335	mitochondrial ribosomal protein L51 [Source:MGI Symbol;Acc:MGI:1913743]	6	125582516	3.073e-06	FALSE	FALSE
129	caprate (10:0)	AC166162.1	ENSMUSG00000093157		6	125582516	3.073e-06	FALSE	FALSE
129	caprate (10:0)	Vamp1	ENSMUSG00000030337	vesicle-associated membrane protein 1 [Source:MGI Symbol;Acc:MGI:1313276]	6	125582516	3.073e-06	FALSE	FALSE
129	caprate (10:0)	Tapbpl	ENSMUSG00000038213	TAP binding protein-like [Source:MGI Symbol;Acc:MGI:2384853]	6	125582516	3.073e-06	FALSE	FALSE
129	caprate (10:0)	Cd27	ENSMUSG00000030336	CD27 antigen [Source:MGI Symbol;Acc:MGI:88326]	6	125582516	3.073e-06	FALSE	FALSE
129	caprate (10:0)	Tuba3a	ENSMUSG00000067702	tubulin, alpha 3A [Source:MGI Symbol;Acc:MGI:1095406]	6	125582516	3.073e-06	FALSE	FALSE
129	caprate (10:0)	Ltbr	ENSMUSG00000030339	lymphotoxin B receptor [Source:MGI Symbol;Acc:MGI:104875]	6	125582516	3.073e-06	FALSE	FALSE
129	caprate (10:0)	Scnn1a	ENSMUSG00000030340	sodium channel, nonvoltage-gated 1 alpha [Source:MGI Symbol;Acc:MGI:101782]	6	125582516	3.073e-06	FALSE	FALSE
129	caprate (10:0)	Tnfrsf1a	ENSMUSG00000030341	tumor necrosis factor receptor superfamily, member 1a [Source:MGI Symbol;Acc:MGI:1314884]	6	125582516	3.073e-06	FALSE	FALSE
129	caprate (10:0)	Plekhg6	ENSMUSG00000038167	pleckstrin homology domain containing, family G (with RhoGef domain) member 6 [Source:MGI Symbol;Acc:MGI:2682298]	6	125582516	3.073e-06	FALSE	FALSE
129	caprate (10:0)	Cd9	ENSMUSG00000030342	CD9 antigen [Source:MGI Symbol;Acc:MGI:88348]	6	125582516	3.073e-06	FALSE	FALSE
129	caprate (10:0)	Gm16749	ENSMUSG00000085309	predicted gene, 16749 [Source:MGI Symbol;Acc:MGI:4439673]	6	125582516	3.073e-06	FALSE	FALSE
129	caprate (10:0)	Vwf	ENSMUSG00000001930	Von Willebrand factor homolog [Source:MGI Symbol;Acc:MGI:98941]	6	125582516	3.073e-06	FALSE	FALSE
129	caprate (10:0)	Ano2	ENSMUSG00000038115	anoctamin 2 [Source:MGI Symbol;Acc:MGI:2387214]	6	125582516	3.073e-06	FALSE	FALSE
129	caprate (10:0)	Gm16303	ENSMUSG00000089848	predicted gene 16303 [Source:MGI Symbol;Acc:MGI:3826584]	6	125582516	3.073e-06	FALSE	FALSE
129	caprate (10:0)	Gm16303	ENSMUSG00000089834	predicted gene 16303 [Source:MGI Symbol;Acc:MGI:3826584]	6	125582516	3.073e-06	FALSE	FALSE
129	caprate (10:0)	Ntf3	ENSMUSG00000049107	neurotrophin 3 [Source:MGI Symbol;Acc:MGI:97380]	6	125582516	3.073e-06	FALSE	FALSE
129	caprate (10:0)	Kcna5	ENSMUSG00000045534	potassium voltage-gated channel, shaker-related subfamily, member 5 [Source:MGI Symbol;Acc:MGI:96662]	6	125582516	3.073e-06	FALSE	FALSE
311	succinylcarnitine	5530400C23Rik	ENSMUSG00000055594	RIKEN cDNA 5530400C23 gene [Source:MGI Symbol;Acc:MGI:1918650]	6	134165659	2.4491e-08	FALSE	FALSE
311	succinylcarnitine	Kap	ENSMUSG00000032758	kidney androgen regulated protein [Source:MGI Symbol;Acc:MGI:96653]	6	134165659	2.4491e-08	FALSE	FALSE
311	succinylcarnitine	Etv6	ENSMUSG00000030199	ets variant gene 6 (TEL oncogene) [Source:MGI Symbol;Acc:MGI:109336]	6	134165659	2.4491e-08	FALSE	FALSE
311	succinylcarnitine	Bcl2l14	ENSMUSG00000030200	BCL2-like 14 (apoptosis facilitator) [Source:MGI Symbol;Acc:MGI:1914063]	6	134165659	2.4491e-08	FALSE	FALSE
311	succinylcarnitine	Lrp6	ENSMUSG00000030201	low density lipoprotein receptor-related protein 6 [Source:MGI Symbol;Acc:MGI:1298218]	6	134165659	2.4491e-08	FALSE	FALSE
311	succinylcarnitine	Mansc1	ENSMUSG00000032718	MANSC domain containing 1 [Source:MGI Symbol;Acc:MGI:1914979]	6	134165659	2.4491e-08	FALSE	FALSE
311	succinylcarnitine	Loh12cr1	ENSMUSG00000042992	loss of heterozygosity, 12, chromosomal region 1 homolog (human) [Source:MGI Symbol;Acc:MGI:1915024]	6	134165659	2.4491e-08	FALSE	FALSE
311	succinylcarnitine	Dusp16	ENSMUSG00000030203	dual specificity phosphatase 16 [Source:MGI Symbol;Acc:MGI:1917936]	6	134165659	2.4491e-08	FALSE	FALSE
311	succinylcarnitine	Crebl2	ENSMUSG00000032652	cAMP responsive element binding protein-like 2 [Source:MGI Symbol;Acc:MGI:1889385]	6	134165659	2.4491e-08	FALSE	FALSE
311	succinylcarnitine	Gpr19	ENSMUSG00000032641	G protein-coupled receptor 19 [Source:MGI Symbol;Acc:MGI:892973]	6	134165659	2.4491e-08	FALSE	FALSE
311	succinylcarnitine	Cdkn1b	ENSMUSG00000003031	cyclin-dependent kinase inhibitor 1B [Source:MGI Symbol;Acc:MGI:104565]	6	134165659	2.4491e-08	FALSE	FALSE
311	succinylcarnitine	Apold1	ENSMUSG00000090698	apolipoprotein L domain containing 1 [Source:MGI Symbol;Acc:MGI:2685921]	6	134165659	2.4491e-08	FALSE	FALSE
311	succinylcarnitine	Ddx47	ENSMUSG00000030204	DEAD (Asp-Glu-Ala-Asp) box polypeptide 47 [Source:MGI Symbol;Acc:MGI:1915005]	6	134165659	2.4491e-08	FALSE	FALSE
311	succinylcarnitine	Gprc5a	ENSMUSG00000046733	G protein-coupled receptor, family C, group 5, member A [Source:MGI Symbol;Acc:MGI:1891250]	6	134165659	2.4491e-08	FALSE	FALSE
311	succinylcarnitine	Gprc5d	ENSMUSG00000030205	G protein-coupled receptor, family C, group 5, member D [Source:MGI Symbol;Acc:MGI:1935037]	6	134165659	2.4491e-08	FALSE	FALSE
311	succinylcarnitine	Hebp1	ENSMUSG00000042770	heme binding protein 1 [Source:MGI Symbol;Acc:MGI:1333880]	6	134165659	2.4491e-08	FALSE	FALSE
311	succinylcarnitine	8430419L09Rik	ENSMUSG00000030207	RIKEN cDNA 8430419L09 gene [Source:MGI Symbol;Acc:MGI:1921775]	6	134165659	2.4491e-08	FALSE	FALSE
195	glycerate	Obox5	ENSMUSG00000074366	oocyte specific homeobox 5 [Source:MGI Symbol;Acc:MGI:2149035]	7	17259835	6.1843e-06	FALSE	FALSE
195	glycerate	Obox6	ENSMUSG00000041583	oocyte specific homeobox 6 [Source:MGI Symbol;Acc:MGI:2149036]	7	17259835	6.1843e-06	FALSE	FALSE
195	glycerate	Crx	ENSMUSG00000041578	cone-rod homeobox containing gene [Source:MGI Symbol;Acc:MGI:1194883]	7	17259835	6.1843e-06	FALSE	FALSE
195	glycerate	Crxos1	ENSMUSG00000074365	Crx opposite strand transcript 1 [Source:MGI Symbol;Acc:MGI:2451355]	7	17259835	6.1843e-06	FALSE	FALSE
195	glycerate	Sepw1	ENSMUSG00000041571	selenoprotein W, muscle 1 [Source:MGI Symbol;Acc:MGI:1100878]	7	17259835	6.1843e-06	FALSE	FALSE
195	glycerate	Gltscr2	ENSMUSG00000041560	glioma tumor suppressor candidate region gene 2 [Source:MGI Symbol;Acc:MGI:2154441]	7	17259835	6.1843e-06	FALSE	FALSE
195	glycerate	Snord23	ENSMUSG00000080478	small nucleolar RNA, C/D box 23 [Source:MGI Symbol;Acc:MGI:3819529]	7	17259835	6.1843e-06	FALSE	FALSE
195	glycerate	Ehd2	ENSMUSG00000074364	EH-domain containing 2 [Source:MGI Symbol;Acc:MGI:2154274]	7	17259835	6.1843e-06	FALSE	FALSE
195	glycerate	Gltscr1	ENSMUSG00000070808	glioma tumor suppressor candidate region gene 1 [Source:MGI Symbol;Acc:MGI:2154263]	7	17259835	6.1843e-06	FALSE	FALSE
195	glycerate	Zfp541	ENSMUSG00000078796	zinc finger protein 541 [Source:MGI Symbol;Acc:MGI:3647699]	7	17259835	6.1843e-06	FALSE	FALSE
195	glycerate	Napa	ENSMUSG00000006024	N-ethylmaleimide sensitive fusion protein attachment protein alpha [Source:MGI Symbol;Acc:MGI:104563]	7	17259835	6.1843e-06	FALSE	FALSE
195	glycerate	Kptn	ENSMUSG00000006021	kaptin [Source:MGI Symbol;Acc:MGI:1890380]	7	17259835	6.1843e-06	FALSE	FALSE
195	glycerate	Slc8a2	ENSMUSG00000030376	solute carrier family 8 (sodium/calcium exchanger), member 2 [Source:MGI Symbol;Acc:MGI:107996]	7	17259835	6.1843e-06	FALSE	FALSE
195	glycerate	Meis3	ENSMUSG00000041420	Meis homeobox 3 [Source:MGI Symbol;Acc:MGI:108519]	7	17259835	6.1843e-06	FALSE	FALSE
195	glycerate	Dhx34	ENSMUSG00000006019	DEAH (Asp-Glu-Ala-His) box polypeptide 34 [Source:MGI Symbol;Acc:MGI:1918973]	7	17259835	6.1843e-06	FALSE	FALSE
195	glycerate	Gpr77	ENSMUSG00000074361	G protein-coupled receptor 77 [Source:MGI Symbol;Acc:MGI:2442013]	7	17259835	6.1843e-06	FALSE	FALSE
195	glycerate	C5ar1	ENSMUSG00000049130	complement component 5a receptor 1 [Source:MGI Symbol;Acc:MGI:88232]	7	17259835	6.1843e-06	FALSE	FALSE
195	glycerate	Prr24	ENSMUSG00000091811	proline rich 24 [Source:MGI Symbol;Acc:MGI:1913550]	7	17259835	6.1843e-06	FALSE	FALSE
195	glycerate	Ccdc9	ENSMUSG00000041375	coiled-coil domain containing 9 [Source:MGI Symbol;Acc:MGI:1921443]	7	17259835	6.1843e-06	FALSE	FALSE
195	glycerate	Bbc3	ENSMUSG00000002083	BCL2 binding component 3 [Source:MGI Symbol;Acc:MGI:2181667]	7	17259835	6.1843e-06	FALSE	FALSE
195	glycerate	Sae1	ENSMUSG00000052833	SUMO1 activating enzyme subunit 1 [Source:MGI Symbol;Acc:MGI:1929264]	7	17259835	6.1843e-06	FALSE	FALSE
195	glycerate	Zc3h4	ENSMUSG00000059273	zinc finger CCCH-type containing 4 [Source:MGI Symbol;Acc:MGI:2682314]	7	17259835	6.1843e-06	FALSE	FALSE
195	glycerate	Tmem160	ENSMUSG00000019158	transmembrane protein 160 [Source:MGI Symbol;Acc:MGI:1916344]	7	17259835	6.1843e-06	FALSE	FALSE
195	glycerate	Npas1	ENSMUSG00000001988	neuronal PAS domain protein 1 [Source:MGI Symbol;Acc:MGI:109205]	7	17259835	6.1843e-06	FALSE	FALSE
195	glycerate	n-R5s151	ENSMUSG00000065893	nuclear encoded rRNA 5S 151 [Source:MGI Symbol;Acc:MGI:4422013]	7	17259835	6.1843e-06	FALSE	FALSE
195	glycerate	Grlf1	ENSMUSG00000058230	glucocorticoid receptor DNA binding factor 1 [Source:MGI Symbol;Acc:MGI:1929494]	7	17259835	6.1843e-06	FALSE	FALSE
195	glycerate	Ceacam15	ENSMUSG00000078795	carcinoembryonic antigen-related cell adhesion molecule 15 [Source:MGI Symbol;Acc:MGI:2141810]	7	17259835	6.1843e-06	FALSE	FALSE
195	glycerate	Ceacam9	ENSMUSG00000007209	carcinoembryonic antigen-related cell adhesion molecule 9 [Source:MGI Symbol;Acc:MGI:1347247]	7	17259835	6.1843e-06	FALSE	FALSE
195	glycerate	Ap2s1	ENSMUSG00000008036	adaptor-related protein complex 2, sigma 1 subunit [Source:MGI Symbol;Acc:MGI:2141861]	7	17259835	6.1843e-06	FALSE	FALSE
195	glycerate	Slc1a5	ENSMUSG00000001918	solute carrier family 1 (neutral amino acid transporter), member 5 [Source:MGI Symbol;Acc:MGI:105305]	7	17259835	6.1843e-06	FALSE	FALSE
195	glycerate	Fkrp	ENSMUSG00000048920	fukutin related protein [Source:MGI Symbol;Acc:MGI:2447586]	7	17259835	6.1843e-06	FALSE	FALSE
195	glycerate	Strn4	ENSMUSG00000030374	striatin, calmodulin binding protein 4 [Source:MGI Symbol;Acc:MGI:2142346]	7	17259835	6.1843e-06	FALSE	FALSE
195	glycerate	Prkd2	ENSMUSG00000041187	protein kinase D2 [Source:MGI Symbol;Acc:MGI:2141917]	7	17259835	6.1843e-06	FALSE	FALSE
195	glycerate	9330104G04Rik	ENSMUSG00000091869	RIKEN cDNA 9330104G04 gene [Source:MGI Symbol;Acc:MGI:2445112]	7	17259835	6.1843e-06	FALSE	FALSE
195	glycerate	Dact3	ENSMUSG00000078794	dapper homolog 3, antagonist of beta-catenin (xenopus) [Source:MGI Symbol;Acc:MGI:3654828]	7	17259835	6.1843e-06	FALSE	FALSE
195	glycerate	Gng8	ENSMUSG00000063594	guanine nucleotide binding protein (G protein), gamma 8 [Source:MGI Symbol;Acc:MGI:109163]	7	17259835	6.1843e-06	FALSE	FALSE
195	glycerate	Ptgir	ENSMUSG00000043017	prostaglandin I receptor (IP) [Source:MGI Symbol;Acc:MGI:99535]	7	17259835	6.1843e-06	FALSE	FALSE
195	glycerate	Calm3	ENSMUSG00000019370	calmodulin 3 [Source:MGI Symbol;Acc:MGI:103249]	7	17259835	6.1843e-06	FALSE	FALSE
195	glycerate	Pnmal2	ENSMUSG00000070802	PNMA-like 2 [Source:MGI Symbol;Acc:MGI:3645856]	7	17259835	6.1843e-06	FALSE	FALSE
195	glycerate	Pnmal1	ENSMUSG00000041141	PNMA-like 1 [Source:MGI Symbol;Acc:MGI:1918941]	7	17259835	6.1843e-06	FALSE	FALSE
195	glycerate	Ccdc8	ENSMUSG00000041117	coiled-coil domain containing 8 [Source:MGI Symbol;Acc:MGI:3612184]	7	17259835	6.1843e-06	FALSE	FALSE
195	glycerate	Ppp5c	ENSMUSG00000003099	protein phosphatase 5, catalytic subunit [Source:MGI Symbol;Acc:MGI:102666]	7	17259835	6.1843e-06	FALSE	FALSE
195	glycerate	Hif3a	ENSMUSG00000004328	hypoxia inducible factor 3, alpha subunit [Source:MGI Symbol;Acc:MGI:1859778]	7	17259835	6.1843e-06	FALSE	FALSE
195	glycerate	Psg16	ENSMUSG00000066760	pregnancy specific glycoprotein 16 [Source:MGI Symbol;Acc:MGI:1347249]	7	17259835	6.1843e-06	FALSE	FALSE
195	glycerate	Ceacam3	ENSMUSG00000053228	carcinoembryonic antigen-related cell adhesion molecule 3 [Source:MGI Symbol;Acc:MGI:3646296]	7	17259835	6.1843e-06	FALSE	FALSE
195	glycerate	Psg29	ENSMUSG00000023159	pregnancy-specific glycoprotein 29 [Source:MGI Symbol;Acc:MGI:1891361]	7	17259835	6.1843e-06	FALSE	FALSE
195	glycerate	Psg-ps1	ENSMUSG00000090442	pregnancy specific glycoprotein pseudogene 1 [Source:MGI Symbol;Acc:MGI:1347253]	7	17259835	6.1843e-06	FALSE	FALSE
334	uridine	1500002O20Rik	ENSMUSG00000002210	RIKEN cDNA 1500002O20 gene [Source:MGI Symbol;Acc:MGI:1919247]	7	26183780	4.3007e-06	FALSE	FALSE
334	uridine	Irgc1	ENSMUSG00000062028	immunity-related GTPase family, cinema 1 [Source:MGI Symbol;Acc:MGI:2685948]	7	26183780	4.3007e-06	FALSE	FALSE
334	uridine	Plaur	ENSMUSG00000046223	plasminogen activator, urokinase receptor [Source:MGI Symbol;Acc:MGI:97612]	7	26183780	4.3007e-06	FALSE	FALSE
334	uridine	Cadm4	ENSMUSG00000054793	cell adhesion molecule 4 [Source:MGI Symbol;Acc:MGI:2449088]	7	26183780	4.3007e-06	FALSE	FALSE
334	uridine	Zfp428	ENSMUSG00000064264	zinc finger protein 428 [Source:MGI Symbol;Acc:MGI:1916463]	7	26183780	4.3007e-06	FALSE	FALSE
334	uridine	Irgq	ENSMUSG00000041037	immunity-related GTPase family, Q [Source:MGI Symbol;Acc:MGI:2667176]	7	26183780	4.3007e-06	FALSE	FALSE
334	uridine	2310033E01Rik	ENSMUSG00000011632	RIKEN cDNA 2310033E01 gene [Source:MGI Symbol;Acc:MGI:3615324]	7	26183780	4.3007e-06	FALSE	FALSE
334	uridine	Xrcc1	ENSMUSG00000051768	X-ray repair complementing defective repair in Chinese hamster cells 1 [Source:MGI Symbol;Acc:MGI:99137]	7	26183780	4.3007e-06	FALSE	FALSE
334	uridine	Zfp575	ENSMUSG00000066721	zinc finger protein 575 [Source:MGI Symbol;Acc:MGI:2141921]	7	26183780	4.3007e-06	FALSE	FALSE
334	uridine	Ethe1	ENSMUSG00000064254	ethylmalonic encephalopathy 1 [Source:MGI Symbol;Acc:MGI:1913321]	7	26183780	4.3007e-06	FALSE	FALSE
334	uridine	Phldb3	ENSMUSG00000074277	pleckstrin homology-like domain, family B, member 3 [Source:MGI Symbol;Acc:MGI:3642959]	7	26183780	4.3007e-06	FALSE	FALSE
334	uridine	Gm16737	ENSMUSG00000086678	predicted gene, 16737 [Source:MGI Symbol;Acc:MGI:4439661]	7	26183780	4.3007e-06	FALSE	FALSE
334	uridine	Lypd3	ENSMUSG00000057454	Ly6/Plaur domain containing 3 [Source:MGI Symbol;Acc:MGI:1919684]	7	26183780	4.3007e-06	FALSE	FALSE
334	uridine	Tex101	ENSMUSG00000062773	testis expressed gene 101 [Source:MGI Symbol;Acc:MGI:1930791]	7	26183780	4.3007e-06	FALSE	FALSE
334	uridine	BC049730	ENSMUSG00000045587	cDNA sequence BC049730 [Source:MGI Symbol;Acc:MGI:2681843]	7	26183780	4.3007e-06	FALSE	FALSE
334	uridine	Gm4763	ENSMUSG00000058717	predicted gene 4763 [Source:MGI Symbol;Acc:MGI:3643098]	7	26183780	4.3007e-06	FALSE	FALSE
334	uridine	Cd177	ENSMUSG00000052212	CD177 antigen [Source:MGI Symbol;Acc:MGI:1916141]	7	26183780	4.3007e-06	FALSE	FALSE
334	uridine	Ceacam10	ENSMUSG00000054169	carcinoembryonic antigen-related cell adhesion molecule 10 [Source:MGI Symbol;Acc:MGI:1347248]	7	26183780	4.3007e-06	FALSE	FALSE
334	uridine	Gm9844	ENSMUSG00000050347	predicted pseudogene 9844 [Source:MGI Symbol;Acc:MGI:3704288]	7	26183780	4.3007e-06	FALSE	FALSE
334	uridine	Lypd4	ENSMUSG00000062732	Ly6/Plaur domain containing 4 [Source:MGI Symbol;Acc:MGI:2687054]	7	26183780	4.3007e-06	FALSE	FALSE
334	uridine	Dmrtc2	ENSMUSG00000011349	doublesex and mab-3 related transcription factor like family C2 [Source:MGI Symbol;Acc:MGI:1918491]	7	26183780	4.3007e-06	FALSE	FALSE
334	uridine	Rps19	ENSMUSG00000040952	ribosomal protein S19 [Source:MGI Symbol;Acc:MGI:1333780]	7	26183780	4.3007e-06	FALSE	FALSE
334	uridine	Cd79a	ENSMUSG00000003379	CD79A antigen (immunoglobulin-associated alpha) [Source:MGI Symbol;Acc:MGI:101774]	7	26183780	4.3007e-06	FALSE	FALSE
334	uridine	Arhgef1	ENSMUSG00000040940	Rho guanine nucleotide exchange factor (GEF) 1 [Source:MGI Symbol;Acc:MGI:1353510]	7	26183780	4.3007e-06	FALSE	FALSE
334	uridine	Rabac1	ENSMUSG00000003380	Rab acceptor 1 (prenylated) [Source:MGI Symbol;Acc:MGI:1201692]	7	26183780	4.3007e-06	FALSE	FALSE
334	uridine	Atp1a3	ENSMUSG00000040907	ATPase, Na+/K+ transporting, alpha 3 polypeptide [Source:MGI Symbol;Acc:MGI:88107]	7	26183780	4.3007e-06	FALSE	FALSE
334	uridine	Grik5	ENSMUSG00000003378	glutamate receptor, ionotropic, kainate 5 (gamma 2) [Source:MGI Symbol;Acc:MGI:95818]	7	26183780	4.3007e-06	FALSE	FALSE
334	uridine	Zfp574	ENSMUSG00000045252	zinc finger protein 574 [Source:MGI Symbol;Acc:MGI:2442951]	7	26183780	4.3007e-06	FALSE	FALSE
334	uridine	Pou2f2	ENSMUSG00000008496	POU domain, class 2, transcription factor 2 [Source:MGI Symbol;Acc:MGI:101897]	7	26183780	4.3007e-06	FALSE	FALSE
334	uridine	D930028M14Rik	ENSMUSG00000074274	RIKEN cDNA D930028M14 gene [Source:MGI Symbol;Acc:MGI:3687343]	7	26183780	4.3007e-06	FALSE	FALSE
334	uridine	Dedd2	ENSMUSG00000054499	death effector domain-containing DNA binding protein 2 [Source:MGI Symbol;Acc:MGI:1914629]	7	26183780	4.3007e-06	FALSE	FALSE
334	uridine	Zfp526	ENSMUSG00000046541	zinc finger protein 526 [Source:MGI Symbol;Acc:MGI:2445181]	7	26183780	4.3007e-06	FALSE	FALSE
334	uridine	Gsk3a	ENSMUSG00000057177	glycogen synthase kinase 3 alpha [Source:MGI Symbol;Acc:MGI:2152453]	7	26183780	4.3007e-06	FALSE	FALSE
334	uridine	9130221H12Rik	ENSMUSG00000090330	RIKEN cDNA 9130221H12 gene [Source:MGI Symbol;Acc:MGI:1924374]	7	26183780	4.3007e-06	FALSE	FALSE
334	uridine	Erf	ENSMUSG00000040857	Ets2 repressor factor [Source:MGI Symbol;Acc:MGI:109637]	7	26183780	4.3007e-06	FALSE	FALSE
334	uridine	Cic	ENSMUSG00000005442	capicua homolog (Drosophila) [Source:MGI Symbol;Acc:MGI:1918972]	7	26183780	4.3007e-06	FALSE	FALSE
334	uridine	Pafah1b3	ENSMUSG00000005447	platelet-activating factor acetylhydrolase, isoform 1b, subunit 3 [Source:MGI Symbol;Acc:MGI:108414]	7	26183780	4.3007e-06	FALSE	FALSE
334	uridine	Prr19	ENSMUSG00000058741	proline rich 19 [Source:MGI Symbol;Acc:MGI:3648539]	7	26183780	4.3007e-06	FALSE	FALSE
334	uridine	Tmem145	ENSMUSG00000043843	transmembrane protein 145 [Source:MGI Symbol;Acc:MGI:3607779]	7	26183780	4.3007e-06	FALSE	FALSE
334	uridine	Megf8	ENSMUSG00000045039	multiple EGF-like-domains 8 [Source:MGI Symbol;Acc:MGI:2446294]	7	26183780	4.3007e-06	FALSE	FALSE
334	uridine	Cnfn	ENSMUSG00000063651	cornifelin [Source:MGI Symbol;Acc:MGI:1919633]	7	26183780	4.3007e-06	FALSE	FALSE
334	uridine	Lipe	ENSMUSG00000003123	lipase, hormone sensitive [Source:MGI Symbol;Acc:MGI:96790]	7	26183780	4.3007e-06	FALSE	FALSE
334	uridine	4732471J01Rik	ENSMUSG00000053714	RIKEN cDNA 4732471J01 gene [Source:MGI Symbol;Acc:MGI:3603586]	7	26183780	4.3007e-06	FALSE	FALSE
334	uridine	Cxcl17	ENSMUSG00000060188	chemokine (C-X-C motif) ligand 17 [Source:MGI Symbol;Acc:MGI:2387642]	7	26183780	4.3007e-06	FALSE	FALSE
334	uridine	Gm15495	ENSMUSG00000081732	predicted gene 15495 [Source:MGI Symbol;Acc:MGI:3782941]	7	26183780	4.3007e-06	FALSE	FALSE
334	uridine	Ceacam1	ENSMUSG00000074272	carcinoembryonic antigen-related cell adhesion molecule 1 [Source:MGI Symbol;Acc:MGI:1347245]	7	26183780	4.3007e-06	FALSE	FALSE
334	uridine	Ceacam2	ENSMUSG00000054385	carcinoembryonic antigen-related cell adhesion molecule 2 [Source:MGI Symbol;Acc:MGI:1347246]	7	26183780	4.3007e-06	FALSE	FALSE
334	uridine	Gm7092	ENSMUSG00000074261	predicted gene 7092 [Source:MGI Symbol;Acc:MGI:3646269]	7	26183780	4.3007e-06	FALSE	FALSE
334	uridine	Atp5sl	ENSMUSG00000057229	ATP5S-like [Source:MGI Symbol;Acc:MGI:1913599]	7	26183780	4.3007e-06	FALSE	FALSE
334	uridine	B3gnt8	ENSMUSG00000059479	UDP-GlcNAc:betaGal beta-1,3-N-acetylglucosaminyltransferase 8 [Source:MGI Symbol;Acc:MGI:2385269]	7	26183780	4.3007e-06	FALSE	FALSE
334	uridine	Bckdha	ENSMUSG00000060376	branched chain ketoacid dehydrogenase E1, alpha polypeptide [Source:MGI Symbol;Acc:MGI:107701]	7	26183780	4.3007e-06	FALSE	FALSE
334	uridine	Exosc5	ENSMUSG00000061286	exosome component 5 [Source:MGI Symbol;Acc:MGI:107889]	7	26183780	4.3007e-06	FALSE	FALSE
334	uridine	Tmem91	ENSMUSG00000061702	transmembrane protein 91 [Source:MGI Symbol;Acc:MGI:2443589]	7	26183780	4.3007e-06	FALSE	FALSE
334	uridine	B9d2	ENSMUSG00000063439	B9 protein domain 2 [Source:MGI Symbol;Acc:MGI:2387643]	7	26183780	4.3007e-06	FALSE	FALSE
334	uridine	Tgfb1	ENSMUSG00000002603	transforming growth factor, beta 1 [Source:MGI Symbol;Acc:MGI:98725]	7	26183780	4.3007e-06	FALSE	FALSE
334	uridine	Ccdc97	ENSMUSG00000002608	coiled-coil domain containing 97 [Source:MGI Symbol;Acc:MGI:1196455]	7	26183780	4.3007e-06	FALSE	FALSE
334	uridine	Hnrnpul1	ENSMUSG00000040725	heterogeneous nuclear ribonucleoprotein U-like 1 [Source:MGI Symbol;Acc:MGI:2443517]	7	26183780	4.3007e-06	FALSE	FALSE
334	uridine	Axl	ENSMUSG00000002602	AXL receptor tyrosine kinase [Source:MGI Symbol;Acc:MGI:1347244]	7	26183780	4.3007e-06	FALSE	FALSE
334	uridine	Cyp2s1	ENSMUSG00000040703	cytochrome P450, family 2, subfamily s, polypeptide 1 [Source:MGI Symbol;Acc:MGI:1921384]	7	26183780	4.3007e-06	FALSE	FALSE
334	uridine	Gm17445	ENSMUSG00000084812	predicted gene, 17445 [Source:MGI Symbol;Acc:MGI:4937079]	7	26183780	4.3007e-06	FALSE	FALSE
334	uridine	Gm4613	ENSMUSG00000090467	predicted gene 4613 [Source:MGI Symbol;Acc:MGI:3782796]	7	26183780	4.3007e-06	FALSE	FALSE
334	uridine	Gm6434	ENSMUSG00000091233	predicted gene 6434 [Source:MGI Symbol;Acc:MGI:3648424]	7	26183780	4.3007e-06	FALSE	FALSE
334	uridine	Cyp2b10	ENSMUSG00000030483	cytochrome P450, family 2, subfamily b, polypeptide 10 [Source:MGI Symbol;Acc:MGI:88598]	7	26183780	4.3007e-06	FALSE	FALSE
334	uridine	Cyp2b13	ENSMUSG00000040583	cytochrome P450, family 2, subfamily b, polypeptide 13 [Source:MGI Symbol;Acc:MGI:88599]	7	26183780	4.3007e-06	FALSE	FALSE
334	uridine	Gm8946	ENSMUSG00000045149	predicted gene 8946 [Source:MGI Symbol;Acc:MGI:3645710]	7	26183780	4.3007e-06	FALSE	FALSE
334	uridine	Cyp2b9	ENSMUSG00000040660	cytochrome P450, family 2, subfamily b, polypeptide 9 [Source:MGI Symbol;Acc:MGI:88600]	7	26183780	4.3007e-06	FALSE	FALSE
334	uridine	RP23-86L13.2	ENSMUSG00000092464		7	26183780	4.3007e-06	FALSE	FALSE
334	uridine	Vmn1r-ps86	ENSMUSG00000092514	vomeronasal 1 receptor, pseudogene 86 [Source:MGI Symbol;Acc:MGI:3852450]	7	26183780	4.3007e-06	FALSE	FALSE
334	uridine	Vmn1r184	ENSMUSG00000046130	vomeronasal 1 receptor, 184 [Source:MGI Symbol;Acc:MGI:3852451]	7	26183780	4.3007e-06	FALSE	FALSE
334	uridine	Cyp2a4	ENSMUSG00000074254	cytochrome P450, family 2, subfamily a, polypeptide 4 [Source:MGI Symbol;Acc:MGI:88596]	7	26183780	4.3007e-06	FALSE	FALSE
334	uridine	Nlrp9c	ENSMUSG00000040614	NLR family, pyrin domain containing 9C [Source:MGI Symbol;Acc:MGI:3028627]	7	26183780	4.3007e-06	FALSE	FALSE
326	trans-4-hydroxyproline	Sipa1l3	ENSMUSG00000030583	signal-induced proliferation-associated 1 like 3 [Source:MGI Symbol;Acc:MGI:1921456]	7	31220798	8.5103e-07	FALSE	FALSE
326	trans-4-hydroxyproline	4932431P20Rik	ENSMUSG00000074224	RIKEN cDNA 4932431P20 gene [Source:MGI Symbol;Acc:MGI:2149781]	7	31220798	8.5103e-07	FALSE	FALSE
326	trans-4-hydroxyproline	4930432E11Rik	ENSMUSG00000046958	RIKEN cDNA 4930432E11 gene [Source:MGI Symbol;Acc:MGI:3045259]	7	31220798	8.5103e-07	FALSE	FALSE
326	trans-4-hydroxyproline	6330444E15Rik	ENSMUSG00000051976	RIKEN cDNA 6330444E15 gene [Source:MGI Symbol;Acc:MGI:3045241]	7	31220798	8.5103e-07	FALSE	FALSE
89	5-oxoproline	n-R5s153	ENSMUSG00000065385	nuclear encoded rRNA 5S 153 [Source:MGI Symbol;Acc:MGI:4422016]	7	31431133	1.4485e-06	FALSE	FALSE
326	trans-4-hydroxyproline	n-R5s153	ENSMUSG00000065385	nuclear encoded rRNA 5S 153 [Source:MGI Symbol;Acc:MGI:4422016]	7	31220798	8.5103e-07	FALSE	FALSE
89	5-oxoproline	Catsperg2	ENSMUSG00000049123	cation channel, sperm-associated, gamma 2 [Source:MGI Symbol;Acc:MGI:1923968]	7	31431133	1.4485e-06	FALSE	FALSE
326	trans-4-hydroxyproline	Catsperg2	ENSMUSG00000049123	cation channel, sperm-associated, gamma 2 [Source:MGI Symbol;Acc:MGI:1923968]	7	31220798	8.5103e-07	FALSE	FALSE
89	5-oxoproline	Zfp84	ENSMUSG00000046185	zinc finger protein 84 [Source:MGI Symbol;Acc:MGI:107780]	7	31431133	1.4485e-06	FALSE	FALSE
326	trans-4-hydroxyproline	Zfp84	ENSMUSG00000046185	zinc finger protein 84 [Source:MGI Symbol;Acc:MGI:107780]	7	31220798	8.5103e-07	FALSE	FALSE
89	5-oxoproline	Mir1964	ENSMUSG00000089139	microRNA 1964 [Source:MGI Symbol;Acc:MGI:3837209]	7	31431133	1.4485e-06	FALSE	FALSE
326	trans-4-hydroxyproline	Mir1964	ENSMUSG00000089139	microRNA 1964 [Source:MGI Symbol;Acc:MGI:3837209]	7	31220798	8.5103e-07	FALSE	FALSE
89	5-oxoproline	Zfp30	ENSMUSG00000047473	zinc finger protein 30 [Source:MGI Symbol;Acc:MGI:99178]	7	31431133	1.4485e-06	FALSE	FALSE
326	trans-4-hydroxyproline	Zfp30	ENSMUSG00000047473	zinc finger protein 30 [Source:MGI Symbol;Acc:MGI:99178]	7	31220798	8.5103e-07	FALSE	FALSE
89	5-oxoproline	Zfp790	ENSMUSG00000011427	zinc finger protein 790 [Source:MGI Symbol;Acc:MGI:1923431]	7	31431133	1.4485e-06	FALSE	FALSE
326	trans-4-hydroxyproline	Zfp790	ENSMUSG00000011427	zinc finger protein 790 [Source:MGI Symbol;Acc:MGI:1923431]	7	31220798	8.5103e-07	FALSE	FALSE
89	5-oxoproline	Zfp940	ENSMUSG00000050855	zinc finger protein 940 [Source:MGI Symbol;Acc:MGI:2446235]	7	31431133	1.4485e-06	FALSE	FALSE
326	trans-4-hydroxyproline	Zfp940	ENSMUSG00000050855	zinc finger protein 940 [Source:MGI Symbol;Acc:MGI:2446235]	7	31220798	8.5103e-07	FALSE	FALSE
89	5-oxoproline	Gm17551	ENSMUSG00000092015	predicted gene, 17551 [Source:MGI Symbol;Acc:MGI:4937185]	7	31431133	1.4485e-06	FALSE	FALSE
326	trans-4-hydroxyproline	Gm17551	ENSMUSG00000092015	predicted gene, 17551 [Source:MGI Symbol;Acc:MGI:4937185]	7	31220798	8.5103e-07	FALSE	FALSE
89	5-oxoproline	Gm17199	ENSMUSG00000090331	predicted gene 17199 [Source:MGI Symbol;Acc:MGI:4938026]	7	31431133	1.4485e-06	FALSE	FALSE
326	trans-4-hydroxyproline	Gm17199	ENSMUSG00000090331	predicted gene 17199 [Source:MGI Symbol;Acc:MGI:4938026]	7	31220798	8.5103e-07	FALSE	FALSE
89	5-oxoproline	Zfp420	ENSMUSG00000058402	zinc finger protein 420 [Source:MGI Symbol;Acc:MGI:2444666]	7	31431133	1.4485e-06	FALSE	FALSE
326	trans-4-hydroxyproline	Zfp420	ENSMUSG00000058402	zinc finger protein 420 [Source:MGI Symbol;Acc:MGI:2444666]	7	31220798	8.5103e-07	FALSE	FALSE
89	5-oxoproline	Zfp27	ENSMUSG00000062040	zinc finger protein 27 [Source:MGI Symbol;Acc:MGI:99174]	7	31431133	1.4485e-06	FALSE	FALSE
326	trans-4-hydroxyproline	Zfp27	ENSMUSG00000062040	zinc finger protein 27 [Source:MGI Symbol;Acc:MGI:99174]	7	31220798	8.5103e-07	FALSE	FALSE
89	5-oxoproline	Zfp74	ENSMUSG00000059975	zinc finger protein 74 [Source:MGI Symbol;Acc:MGI:107784]	7	31431133	1.4485e-06	FALSE	FALSE
326	trans-4-hydroxyproline	Zfp74	ENSMUSG00000059975	zinc finger protein 74 [Source:MGI Symbol;Acc:MGI:107784]	7	31220798	8.5103e-07	FALSE	FALSE
89	5-oxoproline	C230062I16Rik	ENSMUSG00000063623	RIKEN cDNA C230062I16 gene [Source:MGI Symbol;Acc:MGI:2442417]	7	31431133	1.4485e-06	FALSE	FALSE
326	trans-4-hydroxyproline	C230062I16Rik	ENSMUSG00000063623	RIKEN cDNA C230062I16 gene [Source:MGI Symbol;Acc:MGI:2442417]	7	31220798	8.5103e-07	FALSE	FALSE
89	5-oxoproline	Gm10169	ENSMUSG00000083669	predicted pseudogene 10169 [Source:MGI Symbol;Acc:MGI:3642393]	7	31431133	1.4485e-06	FALSE	FALSE
326	trans-4-hydroxyproline	Gm10169	ENSMUSG00000083669	predicted pseudogene 10169 [Source:MGI Symbol;Acc:MGI:3642393]	7	31220798	8.5103e-07	FALSE	FALSE
89	5-oxoproline	Zfp568	ENSMUSG00000074221	zinc finger protein 568 [Source:MGI Symbol;Acc:MGI:2142347]	7	31431133	1.4485e-06	FALSE	FALSE
326	trans-4-hydroxyproline	Zfp568	ENSMUSG00000074221	zinc finger protein 568 [Source:MGI Symbol;Acc:MGI:2142347]	7	31220798	8.5103e-07	FALSE	FALSE
89	5-oxoproline	Zfp14	ENSMUSG00000053985	zinc finger protein 14 [Source:MGI Symbol;Acc:MGI:99160]	7	31431133	1.4485e-06	FALSE	FALSE
326	trans-4-hydroxyproline	Zfp14	ENSMUSG00000053985	zinc finger protein 14 [Source:MGI Symbol;Acc:MGI:99160]	7	31220798	8.5103e-07	FALSE	FALSE
89	5-oxoproline	Gm10989	ENSMUSG00000078770	predicted gene 10989 [Source:MGI Symbol;Acc:MGI:3779204]	7	31431133	1.4485e-06	FALSE	FALSE
326	trans-4-hydroxyproline	Gm10989	ENSMUSG00000078770	predicted gene 10989 [Source:MGI Symbol;Acc:MGI:3779204]	7	31220798	8.5103e-07	FALSE	FALSE
89	5-oxoproline	Zfp82	ENSMUSG00000058447	zinc finger protein 82 [Source:MGI Symbol;Acc:MGI:1890753]	7	31431133	1.4485e-06	FALSE	FALSE
326	trans-4-hydroxyproline	Zfp82	ENSMUSG00000058447	zinc finger protein 82 [Source:MGI Symbol;Acc:MGI:1890753]	7	31220798	8.5103e-07	FALSE	FALSE
89	5-oxoproline	Zfp566	ENSMUSG00000078768	zinc finger protein 566 [Source:MGI Symbol;Acc:MGI:1919806]	7	31431133	1.4485e-06	FALSE	FALSE
326	trans-4-hydroxyproline	Zfp566	ENSMUSG00000078768	zinc finger protein 566 [Source:MGI Symbol;Acc:MGI:1919806]	7	31220798	8.5103e-07	FALSE	FALSE
89	5-oxoproline	Zfp260	ENSMUSG00000049421	zinc finger protein 260 [Source:MGI Symbol;Acc:MGI:1347071]	7	31431133	1.4485e-06	FALSE	FALSE
326	trans-4-hydroxyproline	Zfp260	ENSMUSG00000049421	zinc finger protein 260 [Source:MGI Symbol;Acc:MGI:1347071]	7	31220798	8.5103e-07	FALSE	FALSE
89	5-oxoproline	Zfp382	ENSMUSG00000074220	zinc finger protein 382 [Source:MGI Symbol;Acc:MGI:3588204]	7	31431133	1.4485e-06	FALSE	FALSE
326	trans-4-hydroxyproline	Zfp382	ENSMUSG00000074220	zinc finger protein 382 [Source:MGI Symbol;Acc:MGI:3588204]	7	31220798	8.5103e-07	FALSE	FALSE
89	5-oxoproline	Gm10988	ENSMUSG00000078767	predicted gene 10988 [Source:MGI Symbol;Acc:MGI:3779203]	7	31431133	1.4485e-06	FALSE	FALSE
326	trans-4-hydroxyproline	Gm10988	ENSMUSG00000078767	predicted gene 10988 [Source:MGI Symbol;Acc:MGI:3779203]	7	31220798	8.5103e-07	FALSE	FALSE
89	5-oxoproline	Zfp146	ENSMUSG00000037029	zinc finger protein 146 [Source:MGI Symbol;Acc:MGI:1347092]	7	31431133	1.4485e-06	FALSE	FALSE
326	trans-4-hydroxyproline	Zfp146	ENSMUSG00000037029	zinc finger protein 146 [Source:MGI Symbol;Acc:MGI:1347092]	7	31220798	8.5103e-07	FALSE	FALSE
89	5-oxoproline	Gm5113	ENSMUSG00000066647	predicted gene 5113 [Source:MGI Symbol;Acc:MGI:3644651]	7	31431133	1.4485e-06	FALSE	FALSE
326	trans-4-hydroxyproline	Gm5113	ENSMUSG00000066647	predicted gene 5113 [Source:MGI Symbol;Acc:MGI:3644651]	7	31220798	8.5103e-07	FALSE	FALSE
89	5-oxoproline	Cox7a1	ENSMUSG00000074218	cytochrome c oxidase, subunit VIIa 1 [Source:MGI Symbol;Acc:MGI:1316714]	7	31431133	1.4485e-06	FALSE	FALSE
326	trans-4-hydroxyproline	Cox7a1	ENSMUSG00000074218	cytochrome c oxidase, subunit VIIa 1 [Source:MGI Symbol;Acc:MGI:1316714]	7	31220798	8.5103e-07	FALSE	FALSE
89	5-oxoproline	Capns1	ENSMUSG00000001794	calpain, small subunit 1 [Source:MGI Symbol;Acc:MGI:88266]	7	31431133	1.4485e-06	FALSE	FALSE
326	trans-4-hydroxyproline	Capns1	ENSMUSG00000001794	calpain, small subunit 1 [Source:MGI Symbol;Acc:MGI:88266]	7	31220798	8.5103e-07	FALSE	FALSE
89	5-oxoproline	Gm17440	ENSMUSG00000092079	predicted gene, 17440 [Source:MGI Symbol;Acc:MGI:4937074]	7	31431133	1.4485e-06	FALSE	FALSE
326	trans-4-hydroxyproline	Gm17440	ENSMUSG00000092079	predicted gene, 17440 [Source:MGI Symbol;Acc:MGI:4937074]	7	31220798	8.5103e-07	FALSE	FALSE
89	5-oxoproline	Tbcb	ENSMUSG00000006095	tubulin folding cofactor B [Source:MGI Symbol;Acc:MGI:1913661]	7	31431133	1.4485e-06	FALSE	FALSE
326	trans-4-hydroxyproline	Tbcb	ENSMUSG00000006095	tubulin folding cofactor B [Source:MGI Symbol;Acc:MGI:1913661]	7	31220798	8.5103e-07	FALSE	FALSE
89	5-oxoproline	Polr2i	ENSMUSG00000019738	polymerase (RNA) II (DNA directed) polypeptide I [Source:MGI Symbol;Acc:MGI:1917170]	7	31431133	1.4485e-06	FALSE	FALSE
326	trans-4-hydroxyproline	Polr2i	ENSMUSG00000019738	polymerase (RNA) II (DNA directed) polypeptide I [Source:MGI Symbol;Acc:MGI:1917170]	7	31220798	8.5103e-07	FALSE	FALSE
89	5-oxoproline	Ovol3	ENSMUSG00000056028	OVO homolog-like 3 (Drosophila) [Source:MGI Symbol;Acc:MGI:2388075]	7	31431133	1.4485e-06	FALSE	FALSE
326	trans-4-hydroxyproline	Ovol3	ENSMUSG00000056028	OVO homolog-like 3 (Drosophila) [Source:MGI Symbol;Acc:MGI:2388075]	7	31220798	8.5103e-07	FALSE	FALSE
89	5-oxoproline	Wdr62	ENSMUSG00000037020	WD repeat domain 62 [Source:MGI Symbol;Acc:MGI:1923696]	7	31431133	1.4485e-06	FALSE	FALSE
326	trans-4-hydroxyproline	Wdr62	ENSMUSG00000037020	WD repeat domain 62 [Source:MGI Symbol;Acc:MGI:1923696]	7	31220798	8.5103e-07	FALSE	FALSE
89	5-oxoproline	Rps12-ps5	ENSMUSG00000081565	ribosomal protein S12, psweudogene 5 [Source:MGI Symbol;Acc:MGI:3644977]	7	31431133	1.4485e-06	FALSE	FALSE
326	trans-4-hydroxyproline	Rps12-ps5	ENSMUSG00000081565	ribosomal protein S12, psweudogene 5 [Source:MGI Symbol;Acc:MGI:3644977]	7	31220798	8.5103e-07	FALSE	FALSE
89	5-oxoproline	Thap8	ENSMUSG00000013928	THAP domain containing 8 [Source:MGI Symbol;Acc:MGI:1922879]	7	31431133	1.4485e-06	FALSE	FALSE
326	trans-4-hydroxyproline	Thap8	ENSMUSG00000013928	THAP domain containing 8 [Source:MGI Symbol;Acc:MGI:1922879]	7	31220798	8.5103e-07	FALSE	FALSE
89	5-oxoproline	Clip3	ENSMUSG00000013921	CAP-GLY domain containing linker protein 3 [Source:MGI Symbol;Acc:MGI:1923936]	7	31431133	1.4485e-06	FALSE	FALSE
326	trans-4-hydroxyproline	Clip3	ENSMUSG00000013921	CAP-GLY domain containing linker protein 3 [Source:MGI Symbol;Acc:MGI:1923936]	7	31220798	8.5103e-07	FALSE	FALSE
89	5-oxoproline	Alkbh6	ENSMUSG00000042831	alkB, alkylation repair homolog 6 (E. coli) [Source:MGI Symbol;Acc:MGI:2142037]	7	31431133	1.4485e-06	FALSE	FALSE
326	trans-4-hydroxyproline	Alkbh6	ENSMUSG00000042831	alkB, alkylation repair homolog 6 (E. coli) [Source:MGI Symbol;Acc:MGI:2142037]	7	31220798	8.5103e-07	FALSE	FALSE
89	5-oxoproline	AI428936	ENSMUSG00000019737	expressed sequence AI428936 [Source:MGI Symbol;Acc:MGI:2141950]	7	31431133	1.4485e-06	FALSE	FALSE
326	trans-4-hydroxyproline	AI428936	ENSMUSG00000019737	expressed sequence AI428936 [Source:MGI Symbol;Acc:MGI:2141950]	7	31220798	8.5103e-07	FALSE	FALSE
89	5-oxoproline	Sdhaf1	ENSMUSG00000074211	succinate dehydrogenase complex assembly factor 1 [Source:MGI Symbol;Acc:MGI:1915582]	7	31431133	1.4485e-06	FALSE	FALSE
326	trans-4-hydroxyproline	Sdhaf1	ENSMUSG00000074211	succinate dehydrogenase complex assembly factor 1 [Source:MGI Symbol;Acc:MGI:1915582]	7	31220798	8.5103e-07	FALSE	FALSE
[truncated: 3,964 more rows]
