# Supplementary material for: Genetic regulation of mouse liver metabolite levels
Source: Mol Syst Biol. 2014 May 23;10(5):730. doi: 10.15252/msb.20135004 (PMC4188043; doi:10.15252/msb.20135004)
Supplement: Supplementary file 9 — Supplementary Table S5 [file MSB-10-5-730-s9.txt]

Human SNP	Human Chr	Human SNP bp	Human p_value	Mouse Locus	Mouse Chr	Mouse SNP bp	Mouse p-value
rs13391552	2	"73,672,444"	5.4x10_252	chr6:85637272-85638550	6	85514423	0.64
rs174547	11	"61,327,359"	8.5x10_116	chr19:10267829-10268634	19	10263233	0.03
rs6558295	8	"145,211,510"	1.5x10_59	chr15:76163811-76164766	15	76333224	0.44
rs603424	10	"102,065,469"	2.9x10_57	chr19:44251413-44254687	19	44253874	0.28
rs780094	2	"27,594,741"	5.5x10_53	chr5:31626814-31627948	5	31585096	0.59
rs2216405	2	"211,325,139"	1.6x10_27	chr1:67368269-67369224	1	67353643	0.79
rs2652822	15	"61,209,825"	7.2x10_27	chr9:66813981-66814616	9	66673465	1.98E-10
rs662138	6	"160,484,466"	7.3x10_25	chr17:12849739-12849995	17	12853117	0.76
rs4149081	12	"21,269,288"	2.8x10_22	chr6:141632308-141633074	6	141480730	0.39
rs477992	1	"120,059,099"	2.6x10_14	chr3:98140441-98140957	3	98131635	0.57
rs494562	6	"86,173,848"	7.4x10_13	chr9:88172286-88173450	9	88183460	0.93
rs2023634	22	"17,352,450"	2.0x10_22	chr15:85748129-85756025	15	85750982	0.03
rs6499165	16	"66,883,701"	9.8x10_19	chr8:108718067-108726633	8	109162754	0.82
rs2657879	12	"55,151,605"	3.1x10_17	chr10:127644811-127646433	10	127645574	0.25
rs7200543	16	"15,037,471"	4.5x10_16	chr16:13835749-13836611	18	13834982	0.17
rs272889	5	"131,693,277"	7.4x10_16	chr11:53805641-53806860	11	53805319	0.53
rs9393903	6	"11,150,895"	1.7x10_14	chr13:41314794-41315352	13	41295751	0.09
rs7094971	10	"61,119,570"	3.4x10_14	chr10:69707930-69715345	10	69730657	0.72
rs10518693	15	"38,487,314"	1.1x10_13	chr2:118695362-118695583	2	118700214	0.81
rs7760535	6	"111,853,776"	1.4x10_12	chr10:39495555-39496051	10	38770868	0.74
