# Supplementary material for: Genetic regulation of mouse liver metabolite levels
Source: Mol Syst Biol. 2014 May 23;10(5):730. doi: 10.15252/msb.20135004 (PMC4188043; doi:10.15252/msb.20135004)
Supplement: Supplementary file 10 — Supplementary Table S6 [file MSB-10-5-730-s10.txt]

## Sheet: Sheet1
Metabolite	chr	bp	pvalue	locus_start	locus_end	Var_Explained_Regression	Syntenic_Map_Position_ID	Human_Chr	Human_bp_KORA	Human_pval_KORA	Human_bp_TwinUK	Human_pval_TwinUK
taurodeoxycholate	1	106899302	1.7588e-06	105899302	107899302	22.859	Pos100	2	126475788	0.00017	NA	NA
pyridoxate	1	58236240	1.658e-28	57236240	59236240	72.245	Pos72	2	202229671	0.00019	NA	NA
tyrosine	15	102729607	8.1471e-07	101729607	103729607	25.9391	Pos111	2	NA	NA	55039366	8e-05
hypoxanthine	1	62823511	1.0389e-06	61823511	63823511	20.9444	Pos49	2	NA	NA	206322405	0.00029
uridine	6	72812281	3.604e-08	71812281	73812281	27.6919	Pos115	2	NA	NA	83130216	0.00033
uridine	6	83540832	1.7791e-08	82540832	84540832	24.8523	Pos116	2	NA	NA	71162320	0.00036
pyridoxate	1	88177056	4.7689e-07	87177056	89177056	25.3784	Pos74	2	NA	NA	234552267	0.00038
1-arachidonoylglycerophosphoinositol*	1	41630797	2.0492e-06	40630797	42630797	21.3454	Pos1	2	NA	NA	103963887	0.00039
tyrosine	17	51704844	6.7071e-06	50704844	52704844	20.5208	Pos109	3	18633373	3.4e-05	NA	NA
succinylcarnitine	16	47219591	2.9269e-06	46219591	48219591	9.7401	Pos84	3	108884295	0.00026	NA	NA
n-Butyl Oleate	13	92825212	5.0307e-06	91825212	93825212	20.9665	Pos61	5	NA	NA	79498278	5.3e-05
succinylcarnitine	15	10385075	2.5936e-06	9385075	11385075	13.475	Pos79	5	NA	NA	34926485	0.00042
myo-inositol	17	31880840	5.2844e-06	30880840	32880840	25.4223	Pos59	6	38613681	0.00012	38847145	0.00055
succinylcarnitine	12	41277908	2.9697e-06	40277908	42277908	26.7755	Pos83	7	14255147	5.8e-05	NA	NA
succinylcarnitine	11	11642300	1.0927e-10	10642300	12642300	40.1738	Pos80	7	51042745	0.00027	NA	NA
gamma-glutamylisoleucine*	12	34595938	6.9045e-09	33595938	35595938	31.5579	Pos38	7	19340727	0.00028	NA	NA
glycerate	12	43670942	2.1102e-14	42670942	44670942	47.7202	Pos44	7	NA	NA	111417260	0.00042
gamma-glutamylvaline	15	62236839	2.9916e-06	61236839	63236839	34.0383	Pos41	8	NA	NA	127914884	0.00017
pyridoxate	19	17749244	3.1941e-09	16749244	18749244	32.8171	Pos71	9	NA	NA	77456898	4.3e-05
asparagine	19	59979567	2.0779e-06	58979567	60979567	21.0003	Pos23	10	NA	NA	119167750	0.00043
hypoxanthine	2	92183050	7.1287e-06	91183050	93183050	19.3937	Pos52	11	45088963	0.00024	NA	NA
succinylcarnitine	7	53615898	4.1486e-06	52615898	54615898	15.8427	Pos86	11	18572535	0.00034	NA	NA
cysteine	2	99096528	4.0582e-06	98096528	100096528	20.5129	Pos30	11	NA	NA	38507564	0.00025
hypoxanthine	5	126661844	4.6895e-06	125661844	127661844	18.8248	Pos54	12	127797266	8.1e-06	128764270	0.00029
10-heptadecenoate (17:1n7)	5	128505792	5.04e-06	127505792	129505792	20.5818	Pos7	12	128073556	0.00011	127099565	0.0003
dihomo-linolenate (20:3n3 or n6)	10	120158056	6.2269e-06	119158056	121158056	21.166	Pos32	12	65364371	0.0002	67170158	0.00019
succinylcarnitine	5	128894537	3.4204e-09	127894537	129894537	31.0604	Pos94	12	NA	NA	130169632	3.8e-05
succinylcarnitine	6	134165659	2.4491e-08	133165659	135165659	34.2879	Pos95	12	NA	NA	12939665	0.00083
succinylcarnitine	14	115844540	1.2261e-07	114844540	116844540	32.6568	Pos92	13	92068069	0.00021	NA	NA
taurodeoxycholate	14	122815883	1.1391e-06	121815883	123815883	19.0978	Pos101	13	NA	NA	101860638	0.00056
threonate	14	118057329	6.7613e-07	117057329	119057329	21.9679	Pos104	13	NA	NA	NA	NA
hypoxanthine	12	96073789	1.3823e-07	95073789	97073789	29.1732	Pos53	14	86879059	0.0001	NA	NA
myo-inositol	12	95761139	4.6459e-06	94761139	96761139	23.7516	Pos60	14	NA	NA	86440465	0.00021
pyridoxate	12	103249966	1.2911e-08	102249966	104249966	29.0479	Pos75	14	NA	NA	93333889	0.0004
succinylcarnitine	9	66673465	1.9809e-10	65673465	67673465	32.5619	Pos88	15	61221163	2.2e-20	61303812	7.3e-07
pseudouridine	7	88156438	1.912e-10	87156438	89156438	34.8897	Pos68	15	88193157	0.0002	NA	NA
glycerol 2-phosphate	7	130389430	5.2954e-06	129389430	131389430	19.0584	Pos46	16	26710239	0.00011	25028778	0.00016
pyridoxate	16	10614727	1.7025e-06	9614727	11614727	21.7269	Pos70	16	9682697	0.00011	NA	NA
hypoxanthine	16	8181719	2.6046e-06	7181719	9181719	22.0861	Pos48	16	NA	NA	7691594	2.8e-05
aspartate	8	118608112	3.9772e-06	117608112	119608112	19.9597	Pos24	16	NA	NA	78950007	0.00058
glycerate	11	97909800	3.1061e-06	96909800	98909800	27.4153	Pos45	17	NA	NA	46732109	0.00071
taurodeoxycholate	7	35738052	7.345e-06	34738052	36738052	12.4713	Pos97	19	NA	NA	34807844	0.00011
uridine	7	26183780	4.3007e-06	25183780	27183780	16.4839	Pos114	19	NA	NA	44438059	0.00065
tyrosine	2	134345047	8.5124e-07	133345047	135345047	31.5176	Pos112	20	NA	NA	7127994	0.00062
dihomo-linolenate (20:3n3 or n6)	15	81179714	4.9847e-06	80179714	82179714	23.7831	Pos31	22	NA	NA	43220799	4.8e-05
1-linoleoylglycerophosphoethanolamine*	19	29140758	1.8798e-06	28140758	30140758	20.4293	Pos2	NA	NA	NA	NA	NA
1-linoleoylglycerophosphoethanolamine*	13	65107221	5.5093e-06	64107221	66107221	20.8107	Pos3	NA	NA	NA	NA	NA
1-myristoylglycerophosphocholine	1	152249036	3.7866e-07	151249036	153249036	25.3065	Pos4	NA	NA	NA	NA	NA
1-palmitoleoylglycerophosphocholine*	1	25459333	3.1104e-06	24459333	26459333	19.9908	Pos5	NA	NA	NA	NA	NA
1-palmitoylglycerol (1-monopalmitin)	8	7098300	6.1697e-07	6098300	8098300	22.4708	Pos6	NA	NA	NA	NA	NA
10-nonadecenoate (19:1n9)	4	150450852	7.4065e-06	149450852	151450852	18.8117	Pos8	NA	NA	NA	NA	NA
2-aminobutyrate	17	34051558	4.239e-06	33051558	35051558	19.0927	Pos9	NA	NA	NA	NA	NA
2-aminobutyrate	9	83343027	1.3874e-06	82343027	84343027	21.9417	Pos10	NA	NA	NA	NA	NA
2-hydroxybutyrate (AHB)	9	37434374	1.1269e-06	36434374	38434374	22.6003	Pos11	NA	NA	NA	NA	NA
2-methylbutyroylcarnitine	18	54934915	7.7205e-08	53934915	55934915	39.7129	Pos12	NA	NA	NA	NA	NA
2-methylbutyroylcarnitine	7	75537193	4.0826e-06	74537193	76537193	34.3632	Pos13	NA	NA	NA	NA	NA
2-oleoylglycerophosphoethanolamine*	5	28948618	9.3959e-07	27948618	29948618	22.1101	Pos14	NA	NA	NA	NA	NA
2-stearoylglycerophosphocholine*	1	16326156	5.2623e-07	15326156	17326156	25.2412	Pos15	NA	NA	NA	NA	NA
2-stearoylglycerophosphocholine*	9	67915568	2.4361e-06	66915568	68915568	22.9653	Pos16	NA	NA	NA	NA	NA
2-stearoylglycerophosphocholine*	15	85191208	4.7095e-06	84191208	86191208	21.7327	Pos17	NA	NA	NA	NA	NA
acetylcarnitine	8	53090992	6.8896e-06	52090992	54090992	24.6332	Pos18	NA	NA	NA	NA	NA
adenosine	17	45223969	6.2724e-06	44223969	46223969	17.1141	Pos19	NA	NA	NA	NA	NA
allantoin	17	67671837	4.2774e-06	66671837	68671837	22.8077	Pos20	NA	NA	NA	NA	NA
allantoin	8	77946598	1.404e-07	76946598	78946598	32.9721	Pos21	NA	NA	NA	NA	NA
allantoin	1	93063713	2.5316e-06	92063713	94063713	26.9852	Pos22	NA	NA	NA	NA	NA
caprate (10:0)	15	37494235	2.3712e-06	36494235	38494235	22.2446	Pos25	NA	NA	NA	NA	NA
caprate (10:0)	6	125582516	3.073e-06	124582516	126582516	19.304	Pos26	NA	NA	NA	NA	NA
caprate (10:0)	7	147339788	6.7243e-06	146339788	148339788	19.3492	Pos27	NA	NA	NA	NA	NA
carnitine	15	37481877	1.654e-06	36481877	38481877	26.8258	Pos28	NA	NA	NA	NA	NA
creatine	12	109451871	4.8225e-08	108451871	110451871	26.2011	Pos29	NA	NA	NA	NA	NA
docosadienoate (22:2n6)	12	71279880	1.0062e-06	70279880	72279880	20.902	Pos33	NA	NA	NA	NA	NA
docosahexaenoate (DHA; 22:6n3)	6	90658444	3.5736e-06	89658444	91658444	19.5931	Pos34	NA	NA	NA	NA	NA
gamma-glutamylglutamate	6	60541414	1.3488e-07	59541414	61541414	35.1619	Pos35	NA	NA	NA	NA	NA
gamma-glutamylglutamate	3	103206060	1.6377e-06	102206060	104206060	26.4678	Pos36	NA	NA	NA	NA	NA
gamma-glutamylisoleucine*	5	27441028	9.5209e-07	26441028	28441028	26.6508	Pos37	NA	NA	NA	NA	NA
gamma-glutamylisoleucine*	5	40375879	2.7127e-06	39375879	41375879	25.2851	Pos39	NA	NA	NA	NA	NA
gamma-glutamylthreonine*	3	103364276	6.9629e-06	102364276	104364276	18.7152	Pos40	NA	NA	NA	NA	NA
glutamate	5	74594595	1.8263e-06	73594595	75594595	26.1348	Pos42	NA	NA	NA	NA	NA
glycerate	7	17259835	6.1843e-06	16259835	18259835	26.3944	Pos43	NA	NA	NA	NA	NA
glycerol 3-phosphate (G3P)	2	56419268	2.5447e-07	55419268	57419268	27.4627	Pos47	NA	NA	NA	NA	NA
hypoxanthine	17	72762417	1.0298e-08	71762417	73762417	32.5814	Pos50	NA	NA	NA	NA	NA
hypoxanthine	1	76029804	2.6792e-08	75029804	77029804	28.9438	Pos51	NA	NA	NA	NA	NA
isobutyrylcarnitine	6	94255482	1.0108e-06	93255482	95255482	32.0865	Pos55	NA	NA	NA	NA	NA
isovalerylcarnitine	1	78729205	9.6197e-08	77729205	79729205	25.4968	Pos56	NA	NA	NA	NA	NA
malate	3	69576763	6.0413e-06	68576763	70576763	18.9723	Pos57	NA	NA	NA	NA	NA
margarate (17:0)	13	90216204	2.7186e-06	89216204	91216204	23.3356	Pos58	NA	NA	NA	NA	NA
ornithine	16	51216791	1.7876e-07	50216791	52216791	14.6008	Pos62	NA	NA	NA	NA	NA
pantothenate	10	26279017	1.4678e-06	25279017	27279017	26.0824	Pos63	NA	NA	NA	NA	NA
pantothenate	15	30464339	3.7078e-06	29464339	31464339	23.352	Pos64	NA	NA	NA	NA	NA
pantothenate	1	111788248	3.5661e-06	110788248	112788248	26.7281	Pos65	NA	NA	NA	NA	NA
pelargonate (9:0)	9	20970694	1.5259e-06	19970694	21970694	21.9018	Pos66	NA	NA	NA	NA	NA
pseudouridine	11	82249352	5.2289e-06	81249352	83249352	13.6223	Pos67	NA	NA	NA	NA	NA
pyridoxate	19	3356479	7.6438e-06	2356479	4356479	27.4478	Pos69	NA	NA	NA	NA	NA
pyridoxate	1	72948031	2.1155e-08	71948031	73948031	26.8223	Pos73	NA	NA	NA	NA	NA
pyridoxate	2	128460289	2.2032e-06	127460289	129460289	25.2735	Pos76	NA	NA	NA	NA	NA
riboflavin (Vitamin B2)	5	106089658	2.8302e-06	105089658	107089658	20.1406	Pos77	NA	NA	NA	NA	NA
stearate (18:0)	1	39260441	3.2808e-06	38260441	40260441	19.3747	Pos78	NA	NA	NA	NA	NA
succinylcarnitine	9	23838714	5.353e-11	22838714	24838714	42.3893	Pos81	NA	NA	NA	NA	NA
succinylcarnitine	12	26355348	8.1951e-08	25355348	27355348	32.7511	Pos82	NA	NA	NA	NA	NA
succinylcarnitine	2	49180827	8.0712e-08	48180827	50180827	29.0722	Pos85	NA	NA	NA	NA	NA
succinylcarnitine	17	65186238	3.2148e-09	64186238	66186238	34.7487	Pos87	NA	NA	NA	NA	NA
succinylcarnitine	12	92061749	1.1395e-07	91061749	93061749	31.0213	Pos89	NA	NA	NA	NA	NA
succinylcarnitine	12	97996380	7.7064e-09	96996380	98996380	32.9592	Pos90	NA	NA	NA	NA	NA
succinylcarnitine	6	111634676	6.1517e-08	110634676	112634676	32.4452	Pos91	NA	NA	NA	NA	NA
succinylcarnitine	8	119689334	2.7841e-06	118689334	120689334	17.5168	Pos93	NA	NA	NA	NA	NA
succinylcarnitine	3	144100853	1.1576e-13	143100853	145100853	40.0908	Pos96	NA	NA	NA	NA	NA
taurodeoxycholate	3	69680451	8.6103e-09	68680451	70680451	23.9429	Pos98	NA	NA	NA	NA	NA
taurodeoxycholate	6	94849859	8.1659e-07	93849859	95849859	14.0247	Pos99	NA	NA	NA	NA	NA
taurodeoxycholate	8	127450324	5.6005e-06	126450324	128450324	17.8221	Pos102	NA	NA	NA	NA	NA
tetradecanedioate	13	73846630	4.1626e-06	72846630	74846630	20.3385	Pos103	NA	NA	NA	NA	NA
tiglyl carnitine	5	36334724	1.2178e-06	35334724	37334724	25.0248	Pos105	NA	NA	NA	NA	NA
tiglyl carnitine	14	105571669	8.4552e-07	104571669	106571669	26.0138	Pos106	NA	NA	NA	NA	NA
tiglyl carnitine	2	136253017	1.3598e-06	135253017	137253017	22.1819	Pos107	NA	NA	NA	NA	NA
tyrosine	1	31121572	1.1516e-06	30121572	32121572	24.3279	Pos108	NA	NA	NA	NA	NA
tyrosine	9	68048735	3.5821e-06	67048735	69048735	22.5903	Pos110	NA	NA	NA	NA	NA
tyrosine	2	147654878	4.1242e-10	146654878	148654878	39.5766	Pos113	NA	NA	NA	NA	NA
xanthine	1	82041822	4.571e-06	81041822	83041822	17.3592	Pos117	NA	NA	NA	NA	NA
