# Supplementary material for: Genetic regulation of mouse liver metabolite levels
Source: Mol Syst Biol. 2014 May 23;10(5):730. doi: 10.15252/msb.20135004 (PMC4188043; doi:10.15252/msb.20135004)
Supplement: Supplementary file 11 — Supplementary Table S7 [file MSB-10-5-730-s11.txt]

## Sheet: Sheet1
phenotype_name	Measurement
GRAN	Blood Granulocyte Count
LYMPH	Blood Lymphocyte Count
LYMPH_percent	Lymphocytes % of total White blood cells
MONO	Blood Monocyte Count
MONO_percent	Monocytes % of total white blood cells
WBC	total white blood cell count
Heart (g)	Tissue Weight
AB1_2_IgM	Elisa quantification
HCT	Hematocrit
HGB	Hemoglobin
MCH	Mean corpuscular hemoglobin
MCHC	Mean cell hemoglobinconcentration
MCV	Mean corpuscular volume
MPV	mean platelet volume
PLT	platlet count
RBC	Red blood cell count
RDW_percent	Red cell distribution
RDWa	Red cell distribution average
PLTPactivity	PLTP activity assay
BMD_C1-C6	spine Bone mineral denisty
BMD_femur	femur Bone mineral denisty
BMD_total	spine Bonem mineral denisty
glucose_to_insulin	Calculated (glucose/insulin)
LCAT_activity	LCAT activity assay
Glucose_LC	Plasma Glucose
LDL_plus_VLDL	Calculated (Total Cholesterol-HDL)
NMR_BF_percentage	Fatpad/Body Weight measured by NMR
NMR_total_Mass	Lean Mass + Fat Mass measured by NMR
PON_activity	Elisa quantification
Insulin	Plasma insulin
ApoA1	Proteomic analysis of Blood Apolipoprotein A1
ApoA2	Proteomic analysis of Blood Apolipoprotein A2
ApoA4	Proteomic analysis of Blood Apolipoprotein A4
ApoB	Proteomic analysis of Blood Apolipoprotein B
ApoC2	Proteomic analysis of Blood Apolipoprotein C2
ApoC3	Proteomic analysis of Blood Apolipoprotein C3
ApoD	Proteomic analysis of Blood Apolipoprotein D
ApoE	Proteomic analysis of Blood Apolipoprotein E
ApoM	Proteomic analysis of Blood Apolipoprotein M
Clustrin	Proteomic analysis of Blood Clustrin
LCAT	Proteomic analysis of Blood LCAT
LpPLA2	Proteomic analysis of Blood LpPLA2
PON1	Proteomic analysis of Blood PON1
SAA1	Proteomic analysis of Blood SAA1
Fat_mass	Tissue Weight
FFA	Plasma free fatty acids
Free_fluid	measured by NMR
HDL	Plasma HDL levels
Lean_mass	measured by NMR
TC	Plasma total cholesterol
TG	Plasma triglycerides
UC	Plasma unesterified cholesterol
BW	body weight
FFP	fumeral fat pad mass
GFP	gonadal fat pad mass
MFP	mesonteric fat pad mass
RFP	retroperitoneal fat pad mass
Spleen_wt	Tissue Weight
